# Supplementary material for: Exploring the gonad transcriptome of two extreme male pigs with RNA-seq
Source: BMC Genomics. 2011 Nov 8;12:552. doi: 10.1186/1471-2164-12-552 (PMC3221674; doi:10.1186/1471-2164-12-552)
Supplement: Additional file 2 — Orthologs coordinates. Sheet 1: Coordinates of putative novel coding genes in Sus scrofa transcriptome; sheet 2: Bos taurus orthologs; sheet 3: Homo sapiens orthologs; sheet 4: Sus scrofa paralogs. [file 1471-2164-12-552-S2.XLSX]

## Sheet: Novel coding genes
1	Cufflinks	transcript	2278220	2287300	1000	+	.	gene_id	CUFF.989323;	transcript_id	CUFF.989323.1;	FPKM	835.6868308055;	frac	1.000000;	conf_lo	777.870334;	conf_hi	893.503328;	cov	14.741379;
1	Cufflinks	exon	2278220	2278411	1000	+	.	gene_id	CUFF.989323;	transcript_id	CUFF.989323.1;	exon_number	1;	FPKM	835.6868308055;	frac	1.000000;	conf_lo	777.870334;	conf_hi	893.503328;	cov	14.741379;
1	Cufflinks	exon	2282365	2282477	1000	+	.	gene_id	CUFF.989323;	transcript_id	CUFF.989323.1;	exon_number	2;	FPKM	835.6868308055;	frac	1.000000;	conf_lo	777.870334;	conf_hi	893.503328;	cov	14.741379;
1	Cufflinks	exon	2283949	2284109	1000	+	.	gene_id	CUFF.989323;	transcript_id	CUFF.989323.1;	exon_number	3;	FPKM	835.6868308055;	frac	1.000000;	conf_lo	777.870334;	conf_hi	893.503328;	cov	14.741379;
1	Cufflinks	exon	2287138	2287300	1000	+	.	gene_id	CUFF.989323;	transcript_id	CUFF.989323.1;	exon_number	4;	FPKM	835.6868308055;	frac	1.000000;	conf_lo	777.870334;	conf_hi	893.503328;	cov	14.741379;
1	Cufflinks	transcript	2079550	2092766	1000	+	.	gene_id	CUFF.989489;	transcript_id	CUFF.989489.1;	FPKM	464.0326467270;	frac	0.973751;	conf_lo	418.862620;	conf_hi	509.202674;	cov	7.751383;
1	Cufflinks	exon	2079550	2079639	1000	+	.	gene_id	CUFF.989489;	transcript_id	CUFF.989489.1;	exon_number	1;	FPKM	464.0326467270;	frac	0.973751;	conf_lo	418.862620;	conf_hi	509.202674;	cov	7.751383;
1	Cufflinks	exon	2090020	2090085	1000	+	.	gene_id	CUFF.989489;	transcript_id	CUFF.989489.1;	exon_number	2;	FPKM	464.0326467270;	frac	0.973751;	conf_lo	418.862620;	conf_hi	509.202674;	cov	7.751383;
1	Cufflinks	exon	2090251	2090324	1000	+	.	gene_id	CUFF.989489;	transcript_id	CUFF.989489.1;	exon_number	3;	FPKM	464.0326467270;	frac	0.973751;	conf_lo	418.862620;	conf_hi	509.202674;	cov	7.751383;
1	Cufflinks	exon	2090705	2090823	1000	+	.	gene_id	CUFF.989489;	transcript_id	CUFF.989489.1;	exon_number	4;	FPKM	464.0326467270;	frac	0.973751;	conf_lo	418.862620;	conf_hi	509.202674;	cov	7.751383;
1	Cufflinks	exon	2091799	2091993	1000	+	.	gene_id	CUFF.989489;	transcript_id	CUFF.989489.1;	exon_number	5;	FPKM	464.0326467270;	frac	0.973751;	conf_lo	418.862620;	conf_hi	509.202674;	cov	7.751383;
1	Cufflinks	exon	2092575	2092766	1000	+	.	gene_id	CUFF.989489;	transcript_id	CUFF.989489.1;	exon_number	6;	FPKM	464.0326467270;	frac	0.973751;	conf_lo	418.862620;	conf_hi	509.202674;	cov	7.751383;
1	Cufflinks	transcript	9615001	9618146	792	+	.	gene_id	CUFF.991605;	transcript_id	CUFF.991605.2;	FPKM	233.2188186800;	frac	0.445946;	conf_lo	93.247582;	conf_hi	373.190056;	cov	4.870529;
1	Cufflinks	exon	9615001	9615220	792	+	.	gene_id	CUFF.991605;	transcript_id	CUFF.991605.2;	exon_number	1;	FPKM	233.2188186800;	frac	0.445946;	conf_lo	93.247582;	conf_hi	373.190056;	cov	4.870529;
1	Cufflinks	exon	9615627	9618146	792	+	.	gene_id	CUFF.991605;	transcript_id	CUFF.991605.2;	exon_number	2;	FPKM	233.2188186800;	frac	0.445946;	conf_lo	93.247582;	conf_hi	373.190056;	cov	4.870529;
1	Cufflinks	transcript	9781944	9925947	1000	-	.	gene_id	CUFF.991781;	transcript_id	CUFF.991781.1;	FPKM	353.2303470414;	frac	1.000000;	conf_lo	315.641500;	conf_hi	390.819194;	cov	6.937097;
1	Cufflinks	exon	9781944	9782138	1000	-	.	gene_id	CUFF.991781;	transcript_id	CUFF.991781.1;	exon_number	1;	FPKM	353.2303470414;	frac	1.000000;	conf_lo	315.641500;	conf_hi	390.819194;	cov	6.937097;
1	Cufflinks	exon	9923777	9925947	1000	-	.	gene_id	CUFF.991781;	transcript_id	CUFF.991781.1;	exon_number	2;	FPKM	353.2303470414;	frac	1.000000;	conf_lo	315.641500;	conf_hi	390.819194;	cov	6.937097;
1	Cufflinks	transcript	9580104	9587980	1000	+	.	gene_id	CUFF.992043;	transcript_id	CUFF.992043.1;	FPKM	2316.7801307286;	frac	0.843828;	conf_lo	2165.594667;	conf_hi	2467.965595;	cov	36.711594;
1	Cufflinks	exon	9580104	9580187	1000	+	.	gene_id	CUFF.992043;	transcript_id	CUFF.992043.1;	exon_number	1;	FPKM	2316.7801307286;	frac	0.843828;	conf_lo	2165.594667;	conf_hi	2467.965595;	cov	36.711594;
1	Cufflinks	exon	9585065	9585160	1000	+	.	gene_id	CUFF.992043;	transcript_id	CUFF.992043.1;	exon_number	2;	FPKM	2316.7801307286;	frac	0.843828;	conf_lo	2165.594667;	conf_hi	2467.965595;	cov	36.711594;
1	Cufflinks	exon	9586001	9586275	1000	+	.	gene_id	CUFF.992043;	transcript_id	CUFF.992043.1;	exon_number	3;	FPKM	2316.7801307286;	frac	0.843828;	conf_lo	2165.594667;	conf_hi	2467.965595;	cov	36.711594;
1	Cufflinks	exon	9586854	9586937	1000	+	.	gene_id	CUFF.992043;	transcript_id	CUFF.992043.1;	exon_number	4;	FPKM	2316.7801307286;	frac	0.843828;	conf_lo	2165.594667;	conf_hi	2467.965595;	cov	36.711594;
1	Cufflinks	exon	9587603	9587980	1000	+	.	gene_id	CUFF.992043;	transcript_id	CUFF.992043.1;	exon_number	5;	FPKM	2316.7801307286;	frac	0.843828;	conf_lo	2165.594667;	conf_hi	2467.965595;	cov	36.711594;
1	Cufflinks	transcript	14994336	15003946	1000	+	.	gene_id	CUFF.994213;	transcript_id	CUFF.994213.1;	FPKM	282.8353520747;	frac	0.727310;	conf_lo	204.438823;	conf_hi	361.231881;	cov	5.122214;
1	Cufflinks	exon	14994336	14994543	1000	+	.	gene_id	CUFF.994213;	transcript_id	CUFF.994213.1;	exon_number	1;	FPKM	282.8353520747;	frac	0.727310;	conf_lo	204.438823;	conf_hi	361.231881;	cov	5.122214;
1	Cufflinks	exon	15003778	15003946	1000	+	.	gene_id	CUFF.994213;	transcript_id	CUFF.994213.1;	exon_number	2;	FPKM	282.8353520747;	frac	0.727310;	conf_lo	204.438823;	conf_hi	361.231881;	cov	5.122214;
1	Cufflinks	transcript	21597604	21610089	1000	+	.	gene_id	CUFF.997175;	transcript_id	CUFF.997175.1;	FPKM	578.1860251436;	frac	0.910373;	conf_lo	500.656722;	conf_hi	655.715328;	cov	11.105694;
1	Cufflinks	exon	21597604	21597878	1000	+	.	gene_id	CUFF.997175;	transcript_id	CUFF.997175.1;	exon_number	1;	FPKM	578.1860251436;	frac	0.910373;	conf_lo	500.656722;	conf_hi	655.715328;	cov	11.105694;
1	Cufflinks	exon	21603255	21603401	1000	+	.	gene_id	CUFF.997175;	transcript_id	CUFF.997175.1;	exon_number	2;	FPKM	578.1860251436;	frac	0.910373;	conf_lo	500.656722;	conf_hi	655.715328;	cov	11.105694;
1	Cufflinks	exon	21606431	21606509	1000	+	.	gene_id	CUFF.997175;	transcript_id	CUFF.997175.1;	exon_number	3;	FPKM	578.1860251436;	frac	0.910373;	conf_lo	500.656722;	conf_hi	655.715328;	cov	11.105694;
1	Cufflinks	exon	21610027	21610089	1000	+	.	gene_id	CUFF.997175;	transcript_id	CUFF.997175.1;	exon_number	4;	FPKM	578.1860251436;	frac	0.910373;	conf_lo	500.656722;	conf_hi	655.715328;	cov	11.105694;
1	Cufflinks	transcript	21986249	21986580	1000	+	.	gene_id	CUFF.997449;	transcript_id	CUFF.997449.1;	FPKM	8283.4681234576;	frac	0.654970;	conf_lo	7399.983290;	conf_hi	9166.952957;	cov	170.951800;
1	Cufflinks	exon	21986249	21986580	1000	+	.	gene_id	CUFF.997449;	transcript_id	CUFF.997449.1;	exon_number	1;	FPKM	8283.4681234576;	frac	0.654970;	conf_lo	7399.983290;	conf_hi	9166.952957;	cov	170.951800;
1	Cufflinks	transcript	22512458	22528619	1000	+	.	gene_id	CUFF.997743;	transcript_id	CUFF.997743.1;	FPKM	447.9433922027;	frac	1.000000;	conf_lo	405.614046;	conf_hi	490.272739;	cov	9.768861;
1	Cufflinks	exon	22512458	22512521	1000	+	.	gene_id	CUFF.997743;	transcript_id	CUFF.997743.1;	exon_number	1;	FPKM	447.9433922027;	frac	1.000000;	conf_lo	405.614046;	conf_hi	490.272739;	cov	9.768861;
1	Cufflinks	exon	22527583	22528619	1000	+	.	gene_id	CUFF.997743;	transcript_id	CUFF.997743.1;	exon_number	2;	FPKM	447.9433922027;	frac	1.000000;	conf_lo	405.614046;	conf_hi	490.272739;	cov	9.768861;
1	Cufflinks	transcript	29026649	29045613	1000	+	.	gene_id	CUFF.1000153;	transcript_id	CUFF.1000153.1;	FPKM	685.7645187708;	frac	1.000000;	conf_lo	633.390307;	conf_hi	738.138731;	cov	8.333333;
1	Cufflinks	exon	29026649	29026662	1000	+	.	gene_id	CUFF.1000153;	transcript_id	CUFF.1000153.1;	exon_number	1;	FPKM	685.7645187708;	frac	1.000000;	conf_lo	633.390307;	conf_hi	738.138731;	cov	8.333333;
1	Cufflinks	exon	29031065	29031146	1000	+	.	gene_id	CUFF.1000153;	transcript_id	CUFF.1000153.1;	exon_number	2;	FPKM	685.7645187708;	frac	1.000000;	conf_lo	633.390307;	conf_hi	738.138731;	cov	8.333333;
1	Cufflinks	exon	29045475	29045613	1000	+	.	gene_id	CUFF.1000153;	transcript_id	CUFF.1000153.1;	exon_number	3;	FPKM	685.7645187708;	frac	1.000000;	conf_lo	633.390307;	conf_hi	738.138731;	cov	8.333333;
1	Cufflinks	transcript	52115797	52124464	1000	+	.	gene_id	CUFF.1006955;	transcript_id	CUFF.1006955.1;	FPKM	165.9008110445;	frac	1.000000;	conf_lo	140.140313;	conf_hi	191.661309;	cov	3.101551;
1	Cufflinks	exon	52115797	52116061	1000	+	.	gene_id	CUFF.1006955;	transcript_id	CUFF.1006955.1;	exon_number	1;	FPKM	165.9008110445;	frac	1.000000;	conf_lo	140.140313;	conf_hi	191.661309;	cov	3.101551;
1	Cufflinks	exon	52122682	52124464	1000	+	.	gene_id	CUFF.1006955;	transcript_id	CUFF.1006955.1;	exon_number	2;	FPKM	165.9008110445;	frac	1.000000;	conf_lo	140.140313;	conf_hi	191.661309;	cov	3.101551;
1	Cufflinks	transcript	58798108	58812008	878	+	.	gene_id	CUFF.1008963;	transcript_id	CUFF.1008963.1;	FPKM	104.0264384435;	frac	0.776847;	conf_lo	56.755927;	conf_hi	151.296950;	cov	1.607818;
1	Cufflinks	exon	58798108	58798523	878	+	.	gene_id	CUFF.1008963;	transcript_id	CUFF.1008963.1;	exon_number	1;	FPKM	104.0264384435;	frac	0.776847;	conf_lo	56.755927;	conf_hi	151.296950;	cov	1.607818;
1	Cufflinks	exon	58799886	58799969	878	+	.	gene_id	CUFF.1008963;	transcript_id	CUFF.1008963.1;	exon_number	2;	FPKM	104.0264384435;	frac	0.776847;	conf_lo	56.755927;	conf_hi	151.296950;	cov	1.607818;
1	Cufflinks	exon	58805759	58805856	878	+	.	gene_id	CUFF.1008963;	transcript_id	CUFF.1008963.1;	exon_number	3;	FPKM	104.0264384435;	frac	0.776847;	conf_lo	56.755927;	conf_hi	151.296950;	cov	1.607818;
1	Cufflinks	exon	58809519	58809574	878	+	.	gene_id	CUFF.1008963;	transcript_id	CUFF.1008963.1;	exon_number	4;	FPKM	104.0264384435;	frac	0.776847;	conf_lo	56.755927;	conf_hi	151.296950;	cov	1.607818;
1	Cufflinks	exon	58811972	58812008	878	+	.	gene_id	CUFF.1008963;	transcript_id	CUFF.1008963.1;	exon_number	5;	FPKM	104.0264384435;	frac	0.776847;	conf_lo	56.755927;	conf_hi	151.296950;	cov	1.607818;
1	Cufflinks	transcript	60681845	60683827	1000	+	.	gene_id	CUFF.1010079;	transcript_id	CUFF.1010079.1;	FPKM	398.4281763269;	frac	0.999567;	conf_lo	358.354664;	conf_hi	438.501689;	cov	7.602841;
1	Cufflinks	exon	60681845	60681989	1000	+	.	gene_id	CUFF.1010079;	transcript_id	CUFF.1010079.1;	exon_number	1;	FPKM	398.4281763269;	frac	0.999567;	conf_lo	358.354664;	conf_hi	438.501689;	cov	7.602841;
1	Cufflinks	exon	60682691	60682869	1000	+	.	gene_id	CUFF.1010079;	transcript_id	CUFF.1010079.1;	exon_number	2;	FPKM	398.4281763269;	frac	0.999567;	conf_lo	358.354664;	conf_hi	438.501689;	cov	7.602841;
1	Cufflinks	exon	60683623	60683827	1000	+	.	gene_id	CUFF.1010079;	transcript_id	CUFF.1010079.1;	exon_number	3;	FPKM	398.4281763269;	frac	0.999567;	conf_lo	358.354664;	conf_hi	438.501689;	cov	7.602841;
1	Cufflinks	transcript	60684007	60687168	1000	+	.	gene_id	CUFF.1010083;	transcript_id	CUFF.1010083.1;	FPKM	190.6823517489;	frac	0.994572;	conf_lo	161.396124;	conf_hi	219.968579;	cov	3.757541;
1	Cufflinks	exon	60684007	60684154	1000	+	.	gene_id	CUFF.1010083;	transcript_id	CUFF.1010083.1;	exon_number	1;	FPKM	190.6823517489;	frac	0.994572;	conf_lo	161.396124;	conf_hi	219.968579;	cov	3.757541;
1	Cufflinks	exon	60685452	60685593	1000	+	.	gene_id	CUFF.1010083;	transcript_id	CUFF.1010083.1;	exon_number	2;	FPKM	190.6823517489;	frac	0.994572;	conf_lo	161.396124;	conf_hi	219.968579;	cov	3.757541;
1	Cufflinks	exon	60687033	60687168	1000	+	.	gene_id	CUFF.1010083;	transcript_id	CUFF.1010083.1;	exon_number	3;	FPKM	190.6823517489;	frac	0.994572;	conf_lo	161.396124;	conf_hi	219.968579;	cov	3.757541;
1	Cufflinks	transcript	41815190	41817939	1000	-	.	gene_id	CUFF.1012441;	transcript_id	CUFF.1012441.1;	FPKM	2736.6939188264;	frac	0.914781;	conf_lo	2585.242369;	conf_hi	2888.145469;	cov	48.766717;
1	Cufflinks	exon	41815190	41815283	1000	-	.	gene_id	CUFF.1012441;	transcript_id	CUFF.1012441.1;	exon_number	1;	FPKM	2736.6939188264;	frac	0.914781;	conf_lo	2585.242369;	conf_hi	2888.145469;	cov	48.766717;
1	Cufflinks	exon	41815387	41815556	1000	-	.	gene_id	CUFF.1012441;	transcript_id	CUFF.1012441.1;	exon_number	2;	FPKM	2736.6939188264;	frac	0.914781;	conf_lo	2585.242369;	conf_hi	2888.145469;	cov	48.766717;
1	Cufflinks	exon	41817504	41817641	1000	-	.	gene_id	CUFF.1012441;	transcript_id	CUFF.1012441.1;	exon_number	3;	FPKM	2736.6939188264;	frac	0.914781;	conf_lo	2585.242369;	conf_hi	2888.145469;	cov	48.766717;
1	Cufflinks	exon	41817865	41817939	1000	-	.	gene_id	CUFF.1012441;	transcript_id	CUFF.1012441.1;	exon_number	4;	FPKM	2736.6939188264;	frac	0.914781;	conf_lo	2585.242369;	conf_hi	2888.145469;	cov	48.766717;
1	Cufflinks	transcript	70870570	70885285	1000	-	.	gene_id	CUFF.1012941;	transcript_id	CUFF.1012941.1;	FPKM	350.4820874859;	frac	0.815915;	conf_lo	310.242217;	conf_hi	390.721958;	cov	6.454630;
1	Cufflinks	exon	70870570	70870773	1000	-	.	gene_id	CUFF.1012941;	transcript_id	CUFF.1012941.1;	exon_number	1;	FPKM	350.4820874859;	frac	0.815915;	conf_lo	310.242217;	conf_hi	390.721958;	cov	6.454630;
1	Cufflinks	exon	70871077	70871268	1000	-	.	gene_id	CUFF.1012941;	transcript_id	CUFF.1012941.1;	exon_number	2;	FPKM	350.4820874859;	frac	0.815915;	conf_lo	310.242217;	conf_hi	390.721958;	cov	6.454630;
1	Cufflinks	exon	70885148	70885285	1000	-	.	gene_id	CUFF.1012941;	transcript_id	CUFF.1012941.1;	exon_number	3;	FPKM	350.4820874859;	frac	0.815915;	conf_lo	310.242217;	conf_hi	390.721958;	cov	6.454630;
1	Cufflinks	transcript	70911176	70962294	1000	-	.	gene_id	CUFF.1012961;	transcript_id	CUFF.1012961.1;	FPKM	146.5701565125;	frac	0.363749;	conf_lo	107.353405;	conf_hi	185.786908;	cov	2.663821;
1	Cufflinks	exon	70911176	70911203	1000	-	.	gene_id	CUFF.1012961;	transcript_id	CUFF.1012961.1;	exon_number	1;	FPKM	146.5701565125;	frac	0.363749;	conf_lo	107.353405;	conf_hi	185.786908;	cov	2.663821;
1	Cufflinks	exon	70961351	70961491	1000	-	.	gene_id	CUFF.1012961;	transcript_id	CUFF.1012961.1;	exon_number	2;	FPKM	146.5701565125;	frac	0.363749;	conf_lo	107.353405;	conf_hi	185.786908;	cov	2.663821;
1	Cufflinks	exon	70962109	70962294	1000	-	.	gene_id	CUFF.1012961;	transcript_id	CUFF.1012961.1;	exon_number	3;	FPKM	146.5701565125;	frac	0.363749;	conf_lo	107.353405;	conf_hi	185.786908;	cov	2.663821;
1	Cufflinks	transcript	70915555	70918648	1000	+	.	gene_id	CUFF.1012965;	transcript_id	CUFF.1012965.1;	FPKM	281.8340405754;	frac	0.999825;	conf_lo	248.112713;	conf_hi	315.555368;	cov	5.764065;
1	Cufflinks	exon	70915555	70915719	1000	+	.	gene_id	CUFF.1012965;	transcript_id	CUFF.1012965.1;	exon_number	1;	FPKM	281.8340405754;	frac	0.999825;	conf_lo	248.112713;	conf_hi	315.555368;	cov	5.764065;
1	Cufflinks	exon	70918584	70918648	1000	+	.	gene_id	CUFF.1012965;	transcript_id	CUFF.1012965.1;	exon_number	2;	FPKM	281.8340405754;	frac	0.999825;	conf_lo	248.112713;	conf_hi	315.555368;	cov	5.764065;
1	Cufflinks	transcript	76862004	76876392	1000	+	.	gene_id	CUFF.1015657;	transcript_id	CUFF.1015657.1;	FPKM	409.3188009937;	frac	0.985484;	conf_lo	360.878607;	conf_hi	457.758995;	cov	5.913783;
1	Cufflinks	exon	76862004	76862287	1000	+	.	gene_id	CUFF.1015657;	transcript_id	CUFF.1015657.1;	exon_number	1;	FPKM	409.3188009937;	frac	0.985484;	conf_lo	360.878607;	conf_hi	457.758995;	cov	5.913783;
1	Cufflinks	exon	76876321	76876392	1000	+	.	gene_id	CUFF.1015657;	transcript_id	CUFF.1015657.1;	exon_number	2;	FPKM	409.3188009937;	frac	0.985484;	conf_lo	360.878607;	conf_hi	457.758995;	cov	5.913783;
1	Cufflinks	transcript	87333635	87340123	1000	-	.	gene_id	CUFF.1019835;	transcript_id	CUFF.1019835.1;	FPKM	325.6651927439;	frac	1.000000;	conf_lo	289.572801;	conf_hi	361.757585;	cov	5.039194;
1	Cufflinks	exon	87333635	87333688	1000	-	.	gene_id	CUFF.1019835;	transcript_id	CUFF.1019835.1;	exon_number	1;	FPKM	325.6651927439;	frac	1.000000;	conf_lo	289.572801;	conf_hi	361.757585;	cov	5.039194;
1	Cufflinks	exon	87339894	87340123	1000	-	.	gene_id	CUFF.1019835;	transcript_id	CUFF.1019835.1;	exon_number	2;	FPKM	325.6651927439;	frac	1.000000;	conf_lo	289.572801;	conf_hi	361.757585;	cov	5.039194;
1	Cufflinks	transcript	99518362	99519794	1000	+	.	gene_id	CUFF.1024789;	transcript_id	CUFF.1024789.1;	FPKM	183.9695199395;	frac	1.000000;	conf_lo	156.842447;	conf_hi	211.096593;	cov	3.436086;
1	Cufflinks	exon	99518362	99518466	1000	+	.	gene_id	CUFF.1024789;	transcript_id	CUFF.1024789.1;	exon_number	1;	FPKM	183.9695199395;	frac	1.000000;	conf_lo	156.842447;	conf_hi	211.096593;	cov	3.436086;
1	Cufflinks	exon	99519643	99519794	1000	+	.	gene_id	CUFF.1024789;	transcript_id	CUFF.1024789.1;	exon_number	2;	FPKM	183.9695199395;	frac	1.000000;	conf_lo	156.842447;	conf_hi	211.096593;	cov	3.436086;
1	Cufflinks	transcript	102574216	102640708	1000	-	.	gene_id	CUFF.1026627;	transcript_id	CUFF.1026627.1;	FPKM	257.3099145359;	frac	1.000000;	conf_lo	225.228149;	conf_hi	289.391680;	cov	4.438040;
1	Cufflinks	exon	102574216	102574242	1000	-	.	gene_id	CUFF.1026627;	transcript_id	CUFF.1026627.1;	exon_number	1;	FPKM	257.3099145359;	frac	1.000000;	conf_lo	225.228149;	conf_hi	289.391680;	cov	4.438040;
1	Cufflinks	exon	102618152	102618296	1000	-	.	gene_id	CUFF.1026627;	transcript_id	CUFF.1026627.1;	exon_number	2;	FPKM	257.3099145359;	frac	1.000000;	conf_lo	225.228149;	conf_hi	289.391680;	cov	4.438040;
1	Cufflinks	exon	102622404	102622575	1000	-	.	gene_id	CUFF.1026627;	transcript_id	CUFF.1026627.1;	exon_number	3;	FPKM	257.3099145359;	frac	1.000000;	conf_lo	225.228149;	conf_hi	289.391680;	cov	4.438040;
1	Cufflinks	exon	102640657	102640708	1000	-	.	gene_id	CUFF.1026627;	transcript_id	CUFF.1026627.1;	exon_number	4;	FPKM	257.3099145359;	frac	1.000000;	conf_lo	225.228149;	conf_hi	289.391680;	cov	4.438040;
1	Cufflinks	transcript	111802721	111811217	1000	-	.	gene_id	CUFF.1030975;	transcript_id	CUFF.1030975.1;	FPKM	495.8826302040;	frac	0.936396;	conf_lo	451.429980;	conf_hi	540.335281;	cov	10.373977;
1	Cufflinks	exon	111802721	111806194	1000	-	.	gene_id	CUFF.1030975;	transcript_id	CUFF.1030975.1;	exon_number	1;	FPKM	495.8826302040;	frac	0.936396;	conf_lo	451.429980;	conf_hi	540.335281;	cov	10.373977;
1	Cufflinks	exon	111808882	111808949	1000	-	.	gene_id	CUFF.1030975;	transcript_id	CUFF.1030975.1;	exon_number	2;	FPKM	495.8826302040;	frac	0.936396;	conf_lo	451.429980;	conf_hi	540.335281;	cov	10.373977;
1	Cufflinks	exon	111809093	111809206	1000	-	.	gene_id	CUFF.1030975;	transcript_id	CUFF.1030975.1;	exon_number	3;	FPKM	495.8826302040;	frac	0.936396;	conf_lo	451.429980;	conf_hi	540.335281;	cov	10.373977;
1	Cufflinks	exon	111810634	111811217	1000	-	.	gene_id	CUFF.1030975;	transcript_id	CUFF.1030975.1;	exon_number	4;	FPKM	495.8826302040;	frac	0.936396;	conf_lo	451.429980;	conf_hi	540.335281;	cov	10.373977;
1	Cufflinks	transcript	111871277	111875871	249	-	.	gene_id	CUFF.1031275;	transcript_id	CUFF.1031275.2;	FPKM	205.9121800454;	frac	0.428606;	conf_lo	141.994726;	conf_hi	269.829634;	cov	3.109093;
1	Cufflinks	exon	111871277	111871411	249	-	.	gene_id	CUFF.1031275;	transcript_id	CUFF.1031275.2;	exon_number	1;	FPKM	205.9121800454;	frac	0.428606;	conf_lo	141.994726;	conf_hi	269.829634;	cov	3.109093;
1	Cufflinks	exon	111875427	111875871	249	-	.	gene_id	CUFF.1031275;	transcript_id	CUFF.1031275.2;	exon_number	2;	FPKM	205.9121800454;	frac	0.428606;	conf_lo	141.994726;	conf_hi	269.829634;	cov	3.109093;
1	Cufflinks	transcript	118122530	118134804	1000	+	.	gene_id	CUFF.1034277;	transcript_id	CUFF.1034277.1;	FPKM	1604.0156134142;	frac	1.000000;	conf_lo	1523.915286;	conf_hi	1684.115941;	cov	23.385013;
1	Cufflinks	exon	118122530	118122654	1000	+	.	gene_id	CUFF.1034277;	transcript_id	CUFF.1034277.1;	exon_number	1;	FPKM	1604.0156134142;	frac	1.000000;	conf_lo	1523.915286;	conf_hi	1684.115941;	cov	23.385013;
1	Cufflinks	exon	118132278	118132339	1000	+	.	gene_id	CUFF.1034277;	transcript_id	CUFF.1034277.1;	exon_number	2;	FPKM	1604.0156134142;	frac	1.000000;	conf_lo	1523.915286;	conf_hi	1684.115941;	cov	23.385013;
1	Cufflinks	exon	118134446	118134574	1000	+	.	gene_id	CUFF.1034277;	transcript_id	CUFF.1034277.1;	exon_number	3;	FPKM	1604.0156134142;	frac	1.000000;	conf_lo	1523.915286;	conf_hi	1684.115941;	cov	23.385013;
1	Cufflinks	exon	118134685	118134804	1000	+	.	gene_id	CUFF.1034277;	transcript_id	CUFF.1034277.1;	exon_number	4;	FPKM	1604.0156134142;	frac	1.000000;	conf_lo	1523.915286;	conf_hi	1684.115941;	cov	23.385013;
1	Cufflinks	transcript	118080883	118086109	225	+	.	gene_id	CUFF.1034323;	transcript_id	CUFF.1034323.1;	FPKM	204.0267737703;	frac	0.100610;	conf_lo	9.590694;	conf_hi	398.462854;	cov	3.722731;
1	Cufflinks	exon	118080883	118080990	225	+	.	gene_id	CUFF.1034323;	transcript_id	CUFF.1034323.1;	exon_number	1;	FPKM	204.0267737703;	frac	0.100610;	conf_lo	9.590694;	conf_hi	398.462854;	cov	3.722731;
1	Cufflinks	exon	118082792	118082976	225	+	.	gene_id	CUFF.1034323;	transcript_id	CUFF.1034323.1;	exon_number	2;	FPKM	204.0267737703;	frac	0.100610;	conf_lo	9.590694;	conf_hi	398.462854;	cov	3.722731;
1	Cufflinks	exon	118085920	118086109	225	+	.	gene_id	CUFF.1034323;	transcript_id	CUFF.1034323.1;	exon_number	3;	FPKM	204.0267737703;	frac	0.100610;	conf_lo	9.590694;	conf_hi	398.462854;	cov	3.722731;
1	Cufflinks	transcript	119783013	119788741	1000	+	.	gene_id	CUFF.1034669;	transcript_id	CUFF.1034669.1;	FPKM	71.9721964367;	frac	0.402579;	conf_lo	61.170803;	conf_hi	82.773590;	cov	1.485876;
1	Cufflinks	exon	119783013	119783144	1000	+	.	gene_id	CUFF.1034669;	transcript_id	CUFF.1034669.1;	exon_number	1;	FPKM	71.9721964367;	frac	0.402579;	conf_lo	61.170803;	conf_hi	82.773590;	cov	1.485876;
1	Cufflinks	exon	119788419	119788484	1000	+	.	gene_id	CUFF.1034669;	transcript_id	CUFF.1034669.1;	exon_number	2;	FPKM	71.9721964367;	frac	0.402579;	conf_lo	61.170803;	conf_hi	82.773590;	cov	1.485876;
1	Cufflinks	exon	119788582	119788741	1000	+	.	gene_id	CUFF.1034669;	transcript_id	CUFF.1034669.1;	exon_number	3;	FPKM	71.9721964367;	frac	0.402579;	conf_lo	61.170803;	conf_hi	82.773590;	cov	1.485876;
1	Cufflinks	transcript	119875695	119883035	1000	+	.	gene_id	CUFF.1035267;	transcript_id	CUFF.1035267.1;	FPKM	106.7267049694;	frac	0.259615;	conf_lo	92.007815;	conf_hi	121.445595;	cov	2.298411;
1	Cufflinks	exon	119875695	119876637	1000	+	.	gene_id	CUFF.1035267;	transcript_id	CUFF.1035267.1;	exon_number	1;	FPKM	106.7267049694;	frac	0.259615;	conf_lo	92.007815;	conf_hi	121.445595;	cov	2.298411;
1	Cufflinks	exon	119879762	119883035	1000	+	.	gene_id	CUFF.1035267;	transcript_id	CUFF.1035267.1;	exon_number	2;	FPKM	106.7267049694;	frac	0.259615;	conf_lo	92.007815;	conf_hi	121.445595;	cov	2.298411;
1	Cufflinks	transcript	118328807	118339580	1000	-	.	gene_id	CUFF.1035487;	transcript_id	CUFF.1035487.1;	FPKM	558.5318200122;	frac	0.843087;	conf_lo	485.715577;	conf_hi	631.348063;	cov	12.061040;
1	Cufflinks	exon	118328807	118331830	1000	-	.	gene_id	CUFF.1035487;	transcript_id	CUFF.1035487.1;	exon_number	1;	FPKM	558.5318200122;	frac	0.843087;	conf_lo	485.715577;	conf_hi	631.348063;	cov	12.061040;
1	Cufflinks	exon	118333532	118333736	1000	-	.	gene_id	CUFF.1035487;	transcript_id	CUFF.1035487.1;	exon_number	2;	FPKM	558.5318200122;	frac	0.843087;	conf_lo	485.715577;	conf_hi	631.348063;	cov	12.061040;
1	Cufflinks	exon	118336560	118337204	1000	-	.	gene_id	CUFF.1035487;	transcript_id	CUFF.1035487.1;	exon_number	3;	FPKM	558.5318200122;	frac	0.843087;	conf_lo	485.715577;	conf_hi	631.348063;	cov	12.061040;
1	Cufflinks	exon	118339167	118339580	1000	-	.	gene_id	CUFF.1035487;	transcript_id	CUFF.1035487.1;	exon_number	4;	FPKM	558.5318200122;	frac	0.843087;	conf_lo	485.715577;	conf_hi	631.348063;	cov	12.061040;
1	Cufflinks	transcript	119521419	119593066	1000	-	.	gene_id	CUFF.1036533;	transcript_id	CUFF.1036533.1;	FPKM	872.6134405706;	frac	0.523772;	conf_lo	703.314771;	conf_hi	1041.912111;	cov	10.977781;
1	Cufflinks	exon	119521419	119521494	1000	-	.	gene_id	CUFF.1036533;	transcript_id	CUFF.1036533.1;	exon_number	1;	FPKM	872.6134405706;	frac	0.523772;	conf_lo	703.314771;	conf_hi	1041.912111;	cov	10.977781;
1	Cufflinks	exon	119593026	119593066	1000	-	.	gene_id	CUFF.1036533;	transcript_id	CUFF.1036533.1;	exon_number	2;	FPKM	872.6134405706;	frac	0.523772;	conf_lo	703.314771;	conf_hi	1041.912111;	cov	10.977781;
1	Cufflinks	transcript	120477725	120479842	1000	-	.	gene_id	CUFF.1035961;	transcript_id	CUFF.1035961.1;	FPKM	162.2034702234;	frac	0.746302;	conf_lo	133.822774;	conf_hi	190.584167;	cov	2.714512;
1	Cufflinks	exon	120477725	120477911	1000	-	.	gene_id	CUFF.1035961;	transcript_id	CUFF.1035961.1;	exon_number	1;	FPKM	162.2034702234;	frac	0.746302;	conf_lo	133.822774;	conf_hi	190.584167;	cov	2.714512;
1	Cufflinks	exon	120479766	120479842	1000	-	.	gene_id	CUFF.1035961;	transcript_id	CUFF.1035961.1;	exon_number	2;	FPKM	162.2034702234;	frac	0.746302;	conf_lo	133.822774;	conf_hi	190.584167;	cov	2.714512;
1	Cufflinks	transcript	135934990	135956221	1000	-	.	gene_id	CUFF.1044497;	transcript_id	CUFF.1044497.1;	FPKM	576.7953526062;	frac	0.880332;	conf_lo	504.193748;	conf_hi	649.396957;	cov	12.155764;
1	Cufflinks	exon	135934990	135940877	1000	-	.	gene_id	CUFF.1044497;	transcript_id	CUFF.1044497.1;	exon_number	1;	FPKM	576.7953526062;	frac	0.880332;	conf_lo	504.193748;	conf_hi	649.396957;	cov	12.155764;
1	Cufflinks	exon	135942492	135942668	1000	-	.	gene_id	CUFF.1044497;	transcript_id	CUFF.1044497.1;	exon_number	2;	FPKM	576.7953526062;	frac	0.880332;	conf_lo	504.193748;	conf_hi	649.396957;	cov	12.155764;
1	Cufflinks	exon	135943804	135944037	1000	-	.	gene_id	CUFF.1044497;	transcript_id	CUFF.1044497.1;	exon_number	3;	FPKM	576.7953526062;	frac	0.880332;	conf_lo	504.193748;	conf_hi	649.396957;	cov	12.155764;
1	Cufflinks	exon	135944318	135944429	1000	-	.	gene_id	CUFF.1044497;	transcript_id	CUFF.1044497.1;	exon_number	4;	FPKM	576.7953526062;	frac	0.880332;	conf_lo	504.193748;	conf_hi	649.396957;	cov	12.155764;
1	Cufflinks	exon	135946566	135946772	1000	-	.	gene_id	CUFF.1044497;	transcript_id	CUFF.1044497.1;	exon_number	5;	FPKM	576.7953526062;	frac	0.880332;	conf_lo	504.193748;	conf_hi	649.396957;	cov	12.155764;
1	Cufflinks	exon	135952527	135952578	1000	-	.	gene_id	CUFF.1044497;	transcript_id	CUFF.1044497.1;	exon_number	6;	FPKM	576.7953526062;	frac	0.880332;	conf_lo	504.193748;	conf_hi	649.396957;	cov	12.155764;
1	Cufflinks	exon	135955932	135956221	1000	-	.	gene_id	CUFF.1044497;	transcript_id	CUFF.1044497.1;	exon_number	7;	FPKM	576.7953526062;	frac	0.880332;	conf_lo	504.193748;	conf_hi	649.396957;	cov	12.155764;
1	Cufflinks	transcript	145974753	145991811	1000	-	.	gene_id	CUFF.1048423;	transcript_id	CUFF.1048423.1;	FPKM	887.9957493308;	frac	1.000000;	conf_lo	828.397234;	conf_hi	947.594264;	cov	15.926361;
1	Cufflinks	exon	145974753	145975477	1000	-	.	gene_id	CUFF.1048423;	transcript_id	CUFF.1048423.1;	exon_number	1;	FPKM	887.9957493308;	frac	1.000000;	conf_lo	828.397234;	conf_hi	947.594264;	cov	15.926361;
1	Cufflinks	exon	145988311	145988502	1000	-	.	gene_id	CUFF.1048423;	transcript_id	CUFF.1048423.1;	exon_number	2;	FPKM	887.9957493308;	frac	1.000000;	conf_lo	828.397234;	conf_hi	947.594264;	cov	15.926361;
1	Cufflinks	exon	145991641	145991811	1000	-	.	gene_id	CUFF.1048423;	transcript_id	CUFF.1048423.1;	exon_number	3;	FPKM	887.9957493308;	frac	1.000000;	conf_lo	828.397234;	conf_hi	947.594264;	cov	15.926361;
1	Cufflinks	transcript	154969237	154972328	1000	-	.	gene_id	CUFF.1052319;	transcript_id	CUFF.1052319.1;	FPKM	437.7551536850;	frac	1.000000;	conf_lo	395.909955;	conf_hi	479.600352;	cov	8.486079;
1	Cufflinks	exon	154969237	154970897	1000	-	.	gene_id	CUFF.1052319;	transcript_id	CUFF.1052319.1;	exon_number	1;	FPKM	437.7551536850;	frac	1.000000;	conf_lo	395.909955;	conf_hi	479.600352;	cov	8.486079;
1	Cufflinks	exon	154971474	154972328	1000	-	.	gene_id	CUFF.1052319;	transcript_id	CUFF.1052319.1;	exon_number	2;	FPKM	437.7551536850;	frac	1.000000;	conf_lo	395.909955;	conf_hi	479.600352;	cov	8.486079;
1	Cufflinks	transcript	155029345	155036896	1000	-	.	gene_id	CUFF.1052417;	transcript_id	CUFF.1052417.1;	FPKM	364.2642429763;	frac	1.000000;	conf_lo	326.092827;	conf_hi	402.435659;	cov	7.393797;
1	Cufflinks	exon	155029345	155029453	1000	-	.	gene_id	CUFF.1052417;	transcript_id	CUFF.1052417.1;	exon_number	1;	FPKM	364.2642429763;	frac	1.000000;	conf_lo	326.092827;	conf_hi	402.435659;	cov	7.393797;
1	Cufflinks	exon	155031573	155031855	1000	-	.	gene_id	CUFF.1052417;	transcript_id	CUFF.1052417.1;	exon_number	2;	FPKM	364.2642429763;	frac	1.000000;	conf_lo	326.092827;	conf_hi	402.435659;	cov	7.393797;
1	Cufflinks	exon	155035735	155035947	1000	-	.	gene_id	CUFF.1052417;	transcript_id	CUFF.1052417.1;	exon_number	3;	FPKM	364.2642429763;	frac	1.000000;	conf_lo	326.092827;	conf_hi	402.435659;	cov	7.393797;
1	Cufflinks	exon	155036741	155036896	1000	-	.	gene_id	CUFF.1052417;	transcript_id	CUFF.1052417.1;	exon_number	4;	FPKM	364.2642429763;	frac	1.000000;	conf_lo	326.092827;	conf_hi	402.435659;	cov	7.393797;
1	Cufflinks	transcript	155039080	155041608	1000	-	.	gene_id	CUFF.1052419;	transcript_id	CUFF.1052419.1;	FPKM	302.0361760269;	frac	1.000000;	conf_lo	267.277800;	conf_hi	336.794552;	cov	5.054645;
1	Cufflinks	exon	155039080	155039162	1000	-	.	gene_id	CUFF.1052419;	transcript_id	CUFF.1052419.1;	exon_number	1;	FPKM	302.0361760269;	frac	1.000000;	conf_lo	267.277800;	conf_hi	336.794552;	cov	5.054645;
1	Cufflinks	exon	155041460	155041608	1000	-	.	gene_id	CUFF.1052419;	transcript_id	CUFF.1052419.1;	exon_number	2;	FPKM	302.0361760269;	frac	1.000000;	conf_lo	267.277800;	conf_hi	336.794552;	cov	5.054645;
1	Cufflinks	transcript	168882061	168884915	1000	-	.	gene_id	CUFF.1056351;	transcript_id	CUFF.1056351.2;	FPKM	243.7310170851;	frac	0.860175;	conf_lo	189.950169;	conf_hi	297.511865;	cov	3.380705;
1	Cufflinks	exon	168882061	168882171	1000	-	.	gene_id	CUFF.1056351;	transcript_id	CUFF.1056351.2;	exon_number	1;	FPKM	243.7310170851;	frac	0.860175;	conf_lo	189.950169;	conf_hi	297.511865;	cov	3.380705;
1	Cufflinks	exon	168882256	168882336	1000	-	.	gene_id	CUFF.1056351;	transcript_id	CUFF.1056351.2;	exon_number	2;	FPKM	243.7310170851;	frac	0.860175;	conf_lo	189.950169;	conf_hi	297.511865;	cov	3.380705;
1	Cufflinks	exon	168884549	168884915	1000	-	.	gene_id	CUFF.1056351;	transcript_id	CUFF.1056351.2;	exon_number	3;	FPKM	243.7310170851;	frac	0.860175;	conf_lo	189.950169;	conf_hi	297.511865;	cov	3.380705;
1	Cufflinks	transcript	171649766	171657174	1000	+	.	gene_id	CUFF.1058157;	transcript_id	CUFF.1058157.1;	FPKM	186.6617568166;	frac	1.000000;	conf_lo	159.336914;	conf_hi	213.986599;	cov	2.634146;
1	Cufflinks	exon	171649766	171649968	1000	+	.	gene_id	CUFF.1058157;	transcript_id	CUFF.1058157.1;	exon_number	1;	FPKM	186.6617568166;	frac	1.000000;	conf_lo	159.336914;	conf_hi	213.986599;	cov	2.634146;
1	Cufflinks	exon	171657124	171657174	1000	+	.	gene_id	CUFF.1058157;	transcript_id	CUFF.1058157.1;	exon_number	2;	FPKM	186.6617568166;	frac	1.000000;	conf_lo	159.336914;	conf_hi	213.986599;	cov	2.634146;
1	Cufflinks	transcript	183890098	183894067	1000	+	.	gene_id	CUFF.1062175;	transcript_id	CUFF.1062175.1;	FPKM	4238.4947203775;	frac	1.000000;	conf_lo	4108.287275;	conf_hi	4368.702166;	cov	66.043614;
1	Cufflinks	exon	183890098	183890253	1000	+	.	gene_id	CUFF.1062175;	transcript_id	CUFF.1062175.1;	exon_number	1;	FPKM	4238.4947203775;	frac	1.000000;	conf_lo	4108.287275;	conf_hi	4368.702166;	cov	66.043614;
1	Cufflinks	exon	183892654	183892755	1000	+	.	gene_id	CUFF.1062175;	transcript_id	CUFF.1062175.1;	exon_number	2;	FPKM	4238.4947203775;	frac	1.000000;	conf_lo	4108.287275;	conf_hi	4368.702166;	cov	66.043614;
1	Cufflinks	exon	183893956	183894067	1000	+	.	gene_id	CUFF.1062175;	transcript_id	CUFF.1062175.1;	exon_number	3;	FPKM	4238.4947203775;	frac	1.000000;	conf_lo	4108.287275;	conf_hi	4368.702166;	cov	66.043614;
1	Cufflinks	transcript	183660523	183692006	1000	+	.	gene_id	CUFF.1062177;	transcript_id	CUFF.1062177.1;	FPKM	429.1977303518;	frac	1.000000;	conf_lo	387.763555;	conf_hi	470.631906;	cov	9.152471;
1	Cufflinks	exon	183660523	183662250	1000	+	.	gene_id	CUFF.1062177;	transcript_id	CUFF.1062177.1;	exon_number	1;	FPKM	429.1977303518;	frac	1.000000;	conf_lo	387.763555;	conf_hi	470.631906;	cov	9.152471;
1	Cufflinks	exon	183674026	183674182	1000	+	.	gene_id	CUFF.1062177;	transcript_id	CUFF.1062177.1;	exon_number	2;	FPKM	429.1977303518;	frac	1.000000;	conf_lo	387.763555;	conf_hi	470.631906;	cov	9.152471;
1	Cufflinks	exon	183677278	183677412	1000	+	.	gene_id	CUFF.1062177;	transcript_id	CUFF.1062177.1;	exon_number	3;	FPKM	429.1977303518;	frac	1.000000;	conf_lo	387.763555;	conf_hi	470.631906;	cov	9.152471;
1	Cufflinks	exon	183683172	183683465	1000	+	.	gene_id	CUFF.1062177;	transcript_id	CUFF.1062177.1;	exon_number	4;	FPKM	429.1977303518;	frac	1.000000;	conf_lo	387.763555;	conf_hi	470.631906;	cov	9.152471;
1	Cufflinks	exon	183684878	183685140	1000	+	.	gene_id	CUFF.1062177;	transcript_id	CUFF.1062177.1;	exon_number	5;	FPKM	429.1977303518;	frac	1.000000;	conf_lo	387.763555;	conf_hi	470.631906;	cov	9.152471;
1	Cufflinks	exon	183688402	183688634	1000	+	.	gene_id	CUFF.1062177;	transcript_id	CUFF.1062177.1;	exon_number	6;	FPKM	429.1977303518;	frac	1.000000;	conf_lo	387.763555;	conf_hi	470.631906;	cov	9.152471;
1	Cufflinks	exon	183691915	183692006	1000	+	.	gene_id	CUFF.1062177;	transcript_id	CUFF.1062177.1;	exon_number	7;	FPKM	429.1977303518;	frac	1.000000;	conf_lo	387.763555;	conf_hi	470.631906;	cov	9.152471;
1	Cufflinks	transcript	183716911	183728781	1000	+	.	gene_id	CUFF.1062233;	transcript_id	CUFF.1062233.1;	FPKM	452.0122276549;	frac	1.000000;	conf_lo	409.491069;	conf_hi	494.533386;	cov	9.864027;
1	Cufflinks	exon	183716911	183717067	1000	+	.	gene_id	CUFF.1062233;	transcript_id	CUFF.1062233.1;	exon_number	1;	FPKM	452.0122276549;	frac	1.000000;	conf_lo	409.491069;	conf_hi	494.533386;	cov	9.864027;
1	Cufflinks	exon	183722472	183722625	1000	+	.	gene_id	CUFF.1062233;	transcript_id	CUFF.1062233.1;	exon_number	2;	FPKM	452.0122276549;	frac	1.000000;	conf_lo	409.491069;	conf_hi	494.533386;	cov	9.864027;
1	Cufflinks	exon	183728149	183728254	1000	+	.	gene_id	CUFF.1062233;	transcript_id	CUFF.1062233.1;	exon_number	3;	FPKM	452.0122276549;	frac	1.000000;	conf_lo	409.491069;	conf_hi	494.533386;	cov	9.864027;
1	Cufflinks	exon	183728548	183728781	1000	+	.	gene_id	CUFF.1062233;	transcript_id	CUFF.1062233.1;	exon_number	4;	FPKM	452.0122276549;	frac	1.000000;	conf_lo	409.491069;	conf_hi	494.533386;	cov	9.864027;
1	Cufflinks	transcript	183729184	183735311	1000	+	.	gene_id	CUFF.1062235;	transcript_id	CUFF.1062235.1;	FPKM	262.0119898048;	frac	1.000000;	conf_lo	229.638421;	conf_hi	294.385559;	cov	5.764887;
1	Cufflinks	exon	183729184	183729342	1000	+	.	gene_id	CUFF.1062235;	transcript_id	CUFF.1062235.1;	exon_number	1;	FPKM	262.0119898048;	frac	1.000000;	conf_lo	229.638421;	conf_hi	294.385559;	cov	5.764887;
1	Cufflinks	exon	183732562	183732688	1000	+	.	gene_id	CUFF.1062235;	transcript_id	CUFF.1062235.1;	exon_number	2;	FPKM	262.0119898048;	frac	1.000000;	conf_lo	229.638421;	conf_hi	294.385559;	cov	5.764887;
1	Cufflinks	exon	183735192	183735311	1000	+	.	gene_id	CUFF.1062235;	transcript_id	CUFF.1062235.1;	exon_number	3;	FPKM	262.0119898048;	frac	1.000000;	conf_lo	229.638421;	conf_hi	294.385559;	cov	5.764887;
1	Cufflinks	transcript	183739776	183744668	1000	+	.	gene_id	CUFF.1062253;	transcript_id	CUFF.1062253.1;	FPKM	399.7824157718;	frac	1.000000;	conf_lo	359.793296;	conf_hi	439.771535;	cov	8.619229;
1	Cufflinks	exon	183739776	183740136	1000	+	.	gene_id	CUFF.1062253;	transcript_id	CUFF.1062253.1;	exon_number	1;	FPKM	399.7824157718;	frac	1.000000;	conf_lo	359.793296;	conf_hi	439.771535;	cov	8.619229;
1	Cufflinks	exon	183742780	183742866	1000	+	.	gene_id	CUFF.1062253;	transcript_id	CUFF.1062253.1;	exon_number	2;	FPKM	399.7824157718;	frac	1.000000;	conf_lo	359.793296;	conf_hi	439.771535;	cov	8.619229;
1	Cufflinks	exon	183743494	183744668	1000	+	.	gene_id	CUFF.1062253;	transcript_id	CUFF.1062253.1;	exon_number	3;	FPKM	399.7824157718;	frac	1.000000;	conf_lo	359.793296;	conf_hi	439.771535;	cov	8.619229;
1	Cufflinks	transcript	192248975	192258965	1000	-	.	gene_id	CUFF.1065285;	transcript_id	CUFF.1065285.1;	FPKM	544.3194900058;	frac	1.000000;	conf_lo	497.658179;	conf_hi	590.980801;	cov	7.385928;
1	Cufflinks	exon	192248975	192249491	1000	-	.	gene_id	CUFF.1065285;	transcript_id	CUFF.1065285.1;	exon_number	1;	FPKM	544.3194900058;	frac	1.000000;	conf_lo	497.658179;	conf_hi	590.980801;	cov	7.385928;
1	Cufflinks	exon	192253610	192253678	1000	-	.	gene_id	CUFF.1065285;	transcript_id	CUFF.1065285.1;	exon_number	2;	FPKM	544.3194900058;	frac	1.000000;	conf_lo	497.658179;	conf_hi	590.980801;	cov	7.385928;
1	Cufflinks	exon	192258800	192258965	1000	-	.	gene_id	CUFF.1065285;	transcript_id	CUFF.1065285.1;	exon_number	3;	FPKM	544.3194900058;	frac	1.000000;	conf_lo	497.658179;	conf_hi	590.980801;	cov	7.385928;
1	Cufflinks	transcript	214581644	214589556	1000	-	.	gene_id	CUFF.1074841;	transcript_id	CUFF.1074841.1;	FPKM	163.1102308074;	frac	1.000000;	conf_lo	137.567308;	conf_hi	188.653154;	cov	2.685422;
1	Cufflinks	exon	214581644	214581699	1000	-	.	gene_id	CUFF.1074841;	transcript_id	CUFF.1074841.1;	exon_number	1;	FPKM	163.1102308074;	frac	1.000000;	conf_lo	137.567308;	conf_hi	188.653154;	cov	2.685422;
1	Cufflinks	exon	214589173	214589556	1000	-	.	gene_id	CUFF.1074841;	transcript_id	CUFF.1074841.1;	exon_number	2;	FPKM	163.1102308074;	frac	1.000000;	conf_lo	137.567308;	conf_hi	188.653154;	cov	2.685422;
1	Cufflinks	transcript	218553718	218559090	1000	-	.	gene_id	CUFF.1076365;	transcript_id	CUFF.1076365.1;	FPKM	789.0783873192;	frac	1.000000;	conf_lo	732.897309;	conf_hi	845.259466;	cov	14.301310;
1	Cufflinks	exon	218553718	218553775	1000	-	.	gene_id	CUFF.1076365;	transcript_id	CUFF.1076365.1;	exon_number	1;	FPKM	789.0783873192;	frac	1.000000;	conf_lo	732.897309;	conf_hi	845.259466;	cov	14.301310;
1	Cufflinks	exon	218554120	218554234	1000	-	.	gene_id	CUFF.1076365;	transcript_id	CUFF.1076365.1;	exon_number	2;	FPKM	789.0783873192;	frac	1.000000;	conf_lo	732.897309;	conf_hi	845.259466;	cov	14.301310;
1	Cufflinks	exon	218556918	218557127	1000	-	.	gene_id	CUFF.1076365;	transcript_id	CUFF.1076365.1;	exon_number	3;	FPKM	789.0783873192;	frac	1.000000;	conf_lo	732.897309;	conf_hi	845.259466;	cov	14.301310;
1	Cufflinks	exon	218558967	218559090	1000	-	.	gene_id	CUFF.1076365;	transcript_id	CUFF.1076365.1;	exon_number	4;	FPKM	789.0783873192;	frac	1.000000;	conf_lo	732.897309;	conf_hi	845.259466;	cov	14.301310;
1	Cufflinks	transcript	218629845	218667924	1000	+	.	gene_id	CUFF.1076783;	transcript_id	CUFF.1076783.1;	FPKM	501.7421488701;	frac	0.743382;	conf_lo	388.771938;	conf_hi	614.712360;	cov	9.817245;
1	Cufflinks	exon	218629845	218630022	1000	+	.	gene_id	CUFF.1076783;	transcript_id	CUFF.1076783.1;	exon_number	1;	FPKM	501.7421488701;	frac	0.743382;	conf_lo	388.771938;	conf_hi	614.712360;	cov	9.817245;
1	Cufflinks	exon	218630847	218630936	1000	+	.	gene_id	CUFF.1076783;	transcript_id	CUFF.1076783.1;	exon_number	2;	FPKM	501.7421488701;	frac	0.743382;	conf_lo	388.771938;	conf_hi	614.712360;	cov	9.817245;
1	Cufflinks	exon	218633724	218633833	1000	+	.	gene_id	CUFF.1076783;	transcript_id	CUFF.1076783.1;	exon_number	3;	FPKM	501.7421488701;	frac	0.743382;	conf_lo	388.771938;	conf_hi	614.712360;	cov	9.817245;
1	Cufflinks	exon	218636326	218636472	1000	+	.	gene_id	CUFF.1076783;	transcript_id	CUFF.1076783.1;	exon_number	4;	FPKM	501.7421488701;	frac	0.743382;	conf_lo	388.771938;	conf_hi	614.712360;	cov	9.817245;
1	Cufflinks	exon	218637344	218637508	1000	+	.	gene_id	CUFF.1076783;	transcript_id	CUFF.1076783.1;	exon_number	5;	FPKM	501.7421488701;	frac	0.743382;	conf_lo	388.771938;	conf_hi	614.712360;	cov	9.817245;
1	Cufflinks	exon	218639584	218639772	1000	+	.	gene_id	CUFF.1076783;	transcript_id	CUFF.1076783.1;	exon_number	6;	FPKM	501.7421488701;	frac	0.743382;	conf_lo	388.771938;	conf_hi	614.712360;	cov	9.817245;
1	Cufflinks	exon	218640853	218641063	1000	+	.	gene_id	CUFF.1076783;	transcript_id	CUFF.1076783.1;	exon_number	7;	FPKM	501.7421488701;	frac	0.743382;	conf_lo	388.771938;	conf_hi	614.712360;	cov	9.817245;
1	Cufflinks	exon	218644014	218644130	1000	+	.	gene_id	CUFF.1076783;	transcript_id	CUFF.1076783.1;	exon_number	8;	FPKM	501.7421488701;	frac	0.743382;	conf_lo	388.771938;	conf_hi	614.712360;	cov	9.817245;
1	Cufflinks	exon	218646828	218646995	1000	+	.	gene_id	CUFF.1076783;	transcript_id	CUFF.1076783.1;	exon_number	9;	FPKM	501.7421488701;	frac	0.743382;	conf_lo	388.771938;	conf_hi	614.712360;	cov	9.817245;
1	Cufflinks	exon	218653482	218653766	1000	+	.	gene_id	CUFF.1076783;	transcript_id	CUFF.1076783.1;	exon_number	10;	FPKM	501.7421488701;	frac	0.743382;	conf_lo	388.771938;	conf_hi	614.712360;	cov	9.817245;
1	Cufflinks	exon	218654020	218654143	1000	+	.	gene_id	CUFF.1076783;	transcript_id	CUFF.1076783.1;	exon_number	11;	FPKM	501.7421488701;	frac	0.743382;	conf_lo	388.771938;	conf_hi	614.712360;	cov	9.817245;
1	Cufflinks	exon	218661685	218661883	1000	+	.	gene_id	CUFF.1076783;	transcript_id	CUFF.1076783.1;	exon_number	12;	FPKM	501.7421488701;	frac	0.743382;	conf_lo	388.771938;	conf_hi	614.712360;	cov	9.817245;
1	Cufflinks	exon	218667818	218667924	1000	+	.	gene_id	CUFF.1076783;	transcript_id	CUFF.1076783.1;	exon_number	13;	FPKM	501.7421488701;	frac	0.743382;	conf_lo	388.771938;	conf_hi	614.712360;	cov	9.817245;
1	Cufflinks	transcript	233968873	233977407	1000	+	.	gene_id	CUFF.1081045;	transcript_id	CUFF.1081045.1;	FPKM	657.6024558666;	frac	1.000000;	conf_lo	606.314935;	conf_hi	708.889977;	cov	10.775956;
1	Cufflinks	exon	233968873	233969022	1000	+	.	gene_id	CUFF.1081045;	transcript_id	CUFF.1081045.1;	exon_number	1;	FPKM	657.6024558666;	frac	1.000000;	conf_lo	606.314935;	conf_hi	708.889977;	cov	10.775956;
1	Cufflinks	exon	233975629	233975763	1000	+	.	gene_id	CUFF.1081045;	transcript_id	CUFF.1081045.1;	exon_number	2;	FPKM	657.6024558666;	frac	1.000000;	conf_lo	606.314935;	conf_hi	708.889977;	cov	10.775956;
1	Cufflinks	exon	233977269	233977407	1000	+	.	gene_id	CUFF.1081045;	transcript_id	CUFF.1081045.1;	exon_number	3;	FPKM	657.6024558666;	frac	1.000000;	conf_lo	606.314935;	conf_hi	708.889977;	cov	10.775956;
1	Cufflinks	transcript	234175310	234184013	1000	-	.	gene_id	CUFF.1081095;	transcript_id	CUFF.1081095.1;	FPKM	537.0955802222;	frac	1.000000;	conf_lo	490.744935;	conf_hi	583.446226;	cov	9.917977;
1	Cufflinks	exon	234175310	234175557	1000	-	.	gene_id	CUFF.1081095;	transcript_id	CUFF.1081095.1;	exon_number	1;	FPKM	537.0955802222;	frac	1.000000;	conf_lo	490.744935;	conf_hi	583.446226;	cov	9.917977;
1	Cufflinks	exon	234181276	234181430	1000	-	.	gene_id	CUFF.1081095;	transcript_id	CUFF.1081095.1;	exon_number	2;	FPKM	537.0955802222;	frac	1.000000;	conf_lo	490.744935;	conf_hi	583.446226;	cov	9.917977;
1	Cufflinks	exon	234183759	234184013	1000	-	.	gene_id	CUFF.1081095;	transcript_id	CUFF.1081095.1;	exon_number	3;	FPKM	537.0955802222;	frac	1.000000;	conf_lo	490.744935;	conf_hi	583.446226;	cov	9.917977;
1	Cufflinks	transcript	252294168	252297919	1000	-	.	gene_id	CUFF.1088111;	transcript_id	CUFF.1088111.1;	FPKM	1364.9711801216;	frac	1.000000;	conf_lo	1291.080147;	conf_hi	1438.862213;	cov	20.813073;
1	Cufflinks	exon	252294168	252294248	1000	-	.	gene_id	CUFF.1088111;	transcript_id	CUFF.1088111.1;	exon_number	1;	FPKM	1364.9711801216;	frac	1.000000;	conf_lo	1291.080147;	conf_hi	1438.862213;	cov	20.813073;
1	Cufflinks	exon	252295792	252295866	1000	-	.	gene_id	CUFF.1088111;	transcript_id	CUFF.1088111.1;	exon_number	2;	FPKM	1364.9711801216;	frac	1.000000;	conf_lo	1291.080147;	conf_hi	1438.862213;	cov	20.813073;
1	Cufflinks	exon	252297295	252297919	1000	-	.	gene_id	CUFF.1088111;	transcript_id	CUFF.1088111.1;	exon_number	3;	FPKM	1364.9711801216;	frac	1.000000;	conf_lo	1291.080147;	conf_hi	1438.862213;	cov	20.813073;
1	Cufflinks	transcript	252346687	252353336	1000	-	.	gene_id	CUFF.1088135;	transcript_id	CUFF.1088135.1;	FPKM	2691.5777134498;	frac	1.000000;	conf_lo	2587.816879;	conf_hi	2795.338548;	cov	47.234435;
1	Cufflinks	exon	252346687	252346891	1000	-	.	gene_id	CUFF.1088135;	transcript_id	CUFF.1088135.1;	exon_number	1;	FPKM	2691.5777134498;	frac	1.000000;	conf_lo	2587.816879;	conf_hi	2795.338548;	cov	47.234435;
1	Cufflinks	exon	252347452	252347595	1000	-	.	gene_id	CUFF.1088135;	transcript_id	CUFF.1088135.1;	exon_number	2;	FPKM	2691.5777134498;	frac	1.000000;	conf_lo	2587.816879;	conf_hi	2795.338548;	cov	47.234435;
1	Cufflinks	exon	252348718	252348861	1000	-	.	gene_id	CUFF.1088135;	transcript_id	CUFF.1088135.1;	exon_number	3;	FPKM	2691.5777134498;	frac	1.000000;	conf_lo	2587.816879;	conf_hi	2795.338548;	cov	47.234435;
1	Cufflinks	exon	252350151	252350306	1000	-	.	gene_id	CUFF.1088135;	transcript_id	CUFF.1088135.1;	exon_number	4;	FPKM	2691.5777134498;	frac	1.000000;	conf_lo	2587.816879;	conf_hi	2795.338548;	cov	47.234435;
1	Cufflinks	exon	252353223	252353336	1000	-	.	gene_id	CUFF.1088135;	transcript_id	CUFF.1088135.1;	exon_number	5;	FPKM	2691.5777134498;	frac	1.000000;	conf_lo	2587.816879;	conf_hi	2795.338548;	cov	47.234435;
1	Cufflinks	transcript	253542121	253559886	1000	+	.	gene_id	CUFF.1088433;	transcript_id	CUFF.1088433.1;	FPKM	826.2490720088;	frac	1.000000;	conf_lo	768.759975;	conf_hi	883.738169;	cov	12.492770;
1	Cufflinks	exon	253542121	253542248	1000	+	.	gene_id	CUFF.1088433;	transcript_id	CUFF.1088433.1;	exon_number	1;	FPKM	826.2490720088;	frac	1.000000;	conf_lo	768.759975;	conf_hi	883.738169;	cov	12.492770;
1	Cufflinks	exon	253559719	253559886	1000	+	.	gene_id	CUFF.1088433;	transcript_id	CUFF.1088433.1;	exon_number	2;	FPKM	826.2490720088;	frac	1.000000;	conf_lo	768.759975;	conf_hi	883.738169;	cov	12.492770;
1	Cufflinks	transcript	260715857	260724275	1000	+	.	gene_id	CUFF.1090059;	transcript_id	CUFF.1090059.1;	FPKM	370.0540610651;	frac	1.000000;	conf_lo	331.580483;	conf_hi	408.527640;	cov	7.258065;
1	Cufflinks	exon	260715857	260716209	1000	+	.	gene_id	CUFF.1090059;	transcript_id	CUFF.1090059.1;	exon_number	1;	FPKM	370.0540610651;	frac	1.000000;	conf_lo	331.580483;	conf_hi	408.527640;	cov	7.258065;
1	Cufflinks	exon	260720184	260720307	1000	+	.	gene_id	CUFF.1090059;	transcript_id	CUFF.1090059.1;	exon_number	2;	FPKM	370.0540610651;	frac	1.000000;	conf_lo	331.580483;	conf_hi	408.527640;	cov	7.258065;
1	Cufflinks	exon	260721418	260724275	1000	+	.	gene_id	CUFF.1090059;	transcript_id	CUFF.1090059.1;	exon_number	3;	FPKM	370.0540610651;	frac	1.000000;	conf_lo	331.580483;	conf_hi	408.527640;	cov	7.258065;
1	Cufflinks	transcript	258086946	258094298	336	+	.	gene_id	CUFF.1093087;	transcript_id	CUFF.1093087.1;	FPKM	245.7327951582;	frac	0.197002;	conf_lo	121.306949;	conf_hi	370.158641;	cov	5.068481;
1	Cufflinks	exon	258086946	258087381	336	+	.	gene_id	CUFF.1093087;	transcript_id	CUFF.1093087.1;	exon_number	1;	FPKM	245.7327951582;	frac	0.197002;	conf_lo	121.306949;	conf_hi	370.158641;	cov	5.068481;
1	Cufflinks	exon	258089258	258089419	336	+	.	gene_id	CUFF.1093087;	transcript_id	CUFF.1093087.1;	exon_number	2;	FPKM	245.7327951582;	frac	0.197002;	conf_lo	121.306949;	conf_hi	370.158641;	cov	5.068481;
1	Cufflinks	exon	258091436	258091585	336	+	.	gene_id	CUFF.1093087;	transcript_id	CUFF.1093087.1;	exon_number	3;	FPKM	245.7327951582;	frac	0.197002;	conf_lo	121.306949;	conf_hi	370.158641;	cov	5.068481;
1	Cufflinks	exon	258093317	258093403	336	+	.	gene_id	CUFF.1093087;	transcript_id	CUFF.1093087.1;	exon_number	4;	FPKM	245.7327951582;	frac	0.197002;	conf_lo	121.306949;	conf_hi	370.158641;	cov	5.068481;
1	Cufflinks	exon	258093495	258094298	336	+	.	gene_id	CUFF.1093087;	transcript_id	CUFF.1093087.1;	exon_number	5;	FPKM	245.7327951582;	frac	0.197002;	conf_lo	121.306949;	conf_hi	370.158641;	cov	5.068481;
1	Cufflinks	transcript	274833029	274839843	1000	-	.	gene_id	CUFF.1096227;	transcript_id	CUFF.1096227.1;	FPKM	7094.0019401163;	frac	1.000000;	conf_lo	6925.550144;	conf_hi	7262.453737;	cov	92.552119;
1	Cufflinks	exon	274833029	274833193	1000	-	.	gene_id	CUFF.1096227;	transcript_id	CUFF.1096227.1;	exon_number	1;	FPKM	7094.0019401163;	frac	1.000000;	conf_lo	6925.550144;	conf_hi	7262.453737;	cov	92.552119;
1	Cufflinks	exon	274839687	274839843	1000	-	.	gene_id	CUFF.1096227;	transcript_id	CUFF.1096227.1;	exon_number	2;	FPKM	7094.0019401163;	frac	1.000000;	conf_lo	6925.550144;	conf_hi	7262.453737;	cov	92.552119;
1	Cufflinks	transcript	274045261	274071198	1000	+	.	gene_id	CUFF.1096629;	transcript_id	CUFF.1096629.1;	FPKM	808.1817224529;	frac	0.999694;	conf_lo	751.242739;	conf_hi	865.120706;	cov	15.613926;
1	Cufflinks	exon	274045261	274045407	1000	+	.	gene_id	CUFF.1096629;	transcript_id	CUFF.1096629.1;	exon_number	1;	FPKM	808.1817224529;	frac	0.999694;	conf_lo	751.242739;	conf_hi	865.120706;	cov	15.613926;
1	Cufflinks	exon	274053658	274053755	1000	+	.	gene_id	CUFF.1096629;	transcript_id	CUFF.1096629.1;	exon_number	2;	FPKM	808.1817224529;	frac	0.999694;	conf_lo	751.242739;	conf_hi	865.120706;	cov	15.613926;
1	Cufflinks	exon	274058738	274058868	1000	+	.	gene_id	CUFF.1096629;	transcript_id	CUFF.1096629.1;	exon_number	3;	FPKM	808.1817224529;	frac	0.999694;	conf_lo	751.242739;	conf_hi	865.120706;	cov	15.613926;
1	Cufflinks	exon	274060549	274060658	1000	+	.	gene_id	CUFF.1096629;	transcript_id	CUFF.1096629.1;	exon_number	4;	FPKM	808.1817224529;	frac	0.999694;	conf_lo	751.242739;	conf_hi	865.120706;	cov	15.613926;
1	Cufflinks	exon	274062713	274062841	1000	+	.	gene_id	CUFF.1096629;	transcript_id	CUFF.1096629.1;	exon_number	5;	FPKM	808.1817224529;	frac	0.999694;	conf_lo	751.242739;	conf_hi	865.120706;	cov	15.613926;
1	Cufflinks	exon	274069091	274069186	1000	+	.	gene_id	CUFF.1096629;	transcript_id	CUFF.1096629.1;	exon_number	6;	FPKM	808.1817224529;	frac	0.999694;	conf_lo	751.242739;	conf_hi	865.120706;	cov	15.613926;
1	Cufflinks	exon	274071009	274071198	1000	+	.	gene_id	CUFF.1096629;	transcript_id	CUFF.1096629.1;	exon_number	7;	FPKM	808.1817224529;	frac	0.999694;	conf_lo	751.242739;	conf_hi	865.120706;	cov	15.613926;
1	Cufflinks	transcript	274099104	274111418	1000	+	.	gene_id	CUFF.1096829;	transcript_id	CUFF.1096829.1;	FPKM	421.4371455826;	frac	0.999756;	conf_lo	380.303793;	conf_hi	462.570498;	cov	8.378093;
1	Cufflinks	exon	274099104	274099254	1000	+	.	gene_id	CUFF.1096829;	transcript_id	CUFF.1096829.1;	exon_number	1;	FPKM	421.4371455826;	frac	0.999756;	conf_lo	380.303793;	conf_hi	462.570498;	cov	8.378093;
1	Cufflinks	exon	274100322	274100375	1000	+	.	gene_id	CUFF.1096829;	transcript_id	CUFF.1096829.1;	exon_number	2;	FPKM	421.4371455826;	frac	0.999756;	conf_lo	380.303793;	conf_hi	462.570498;	cov	8.378093;
1	Cufflinks	exon	274101234	274101353	1000	+	.	gene_id	CUFF.1096829;	transcript_id	CUFF.1096829.1;	exon_number	3;	FPKM	421.4371455826;	frac	0.999756;	conf_lo	380.303793;	conf_hi	462.570498;	cov	8.378093;
1	Cufflinks	exon	274103589	274103681	1000	+	.	gene_id	CUFF.1096829;	transcript_id	CUFF.1096829.1;	exon_number	4;	FPKM	421.4371455826;	frac	0.999756;	conf_lo	380.303793;	conf_hi	462.570498;	cov	8.378093;
1	Cufflinks	exon	274111203	274111418	1000	+	.	gene_id	CUFF.1096829;	transcript_id	CUFF.1096829.1;	exon_number	5;	FPKM	421.4371455826;	frac	0.999756;	conf_lo	380.303793;	conf_hi	462.570498;	cov	8.378093;
1	Cufflinks	transcript	274132964	274163622	1000	-	.	gene_id	CUFF.1096873;	transcript_id	CUFF.1096873.1;	FPKM	200.8040356579;	frac	0.825190;	conf_lo	157.762275;	conf_hi	243.845797;	cov	3.852865;
1	Cufflinks	exon	274132964	274133260	1000	-	.	gene_id	CUFF.1096873;	transcript_id	CUFF.1096873.1;	exon_number	1;	FPKM	200.8040356579;	frac	0.825190;	conf_lo	157.762275;	conf_hi	243.845797;	cov	3.852865;
1	Cufflinks	exon	274136245	274136368	1000	-	.	gene_id	CUFF.1096873;	transcript_id	CUFF.1096873.1;	exon_number	2;	FPKM	200.8040356579;	frac	0.825190;	conf_lo	157.762275;	conf_hi	243.845797;	cov	3.852865;
1	Cufflinks	exon	274143627	274143703	1000	-	.	gene_id	CUFF.1096873;	transcript_id	CUFF.1096873.1;	exon_number	3;	FPKM	200.8040356579;	frac	0.825190;	conf_lo	157.762275;	conf_hi	243.845797;	cov	3.852865;
1	Cufflinks	exon	274148091	274148201	1000	-	.	gene_id	CUFF.1096873;	transcript_id	CUFF.1096873.1;	exon_number	4;	FPKM	200.8040356579;	frac	0.825190;	conf_lo	157.762275;	conf_hi	243.845797;	cov	3.852865;
1	Cufflinks	exon	274163554	274163622	1000	-	.	gene_id	CUFF.1096873;	transcript_id	CUFF.1096873.1;	exon_number	5;	FPKM	200.8040356579;	frac	0.825190;	conf_lo	157.762275;	conf_hi	243.845797;	cov	3.852865;
1	Cufflinks	transcript	275634848	275637983	1000	-	.	gene_id	CUFF.1097023;	transcript_id	CUFF.1097023.1;	FPKM	809.1282616448;	frac	1.000000;	conf_lo	752.237902;	conf_hi	866.018622;	cov	14.792632;
1	Cufflinks	exon	275634848	275635154	1000	-	.	gene_id	CUFF.1097023;	transcript_id	CUFF.1097023.1;	exon_number	1;	FPKM	809.1282616448;	frac	1.000000;	conf_lo	752.237902;	conf_hi	866.018622;	cov	14.792632;
1	Cufflinks	exon	275637600	275637744	1000	-	.	gene_id	CUFF.1097023;	transcript_id	CUFF.1097023.1;	exon_number	2;	FPKM	809.1282616448;	frac	1.000000;	conf_lo	752.237902;	conf_hi	866.018622;	cov	14.792632;
1	Cufflinks	exon	275637830	275637983	1000	-	.	gene_id	CUFF.1097023;	transcript_id	CUFF.1097023.1;	exon_number	3;	FPKM	809.1282616448;	frac	1.000000;	conf_lo	752.237902;	conf_hi	866.018622;	cov	14.792632;
1	Cufflinks	transcript	275640752	275642146	1000	-	.	gene_id	CUFF.1097043;	transcript_id	CUFF.1097043.1;	FPKM	750.3070617139;	frac	1.000000;	conf_lo	695.523595;	conf_hi	805.090529;	cov	13.499246;
1	Cufflinks	exon	275640752	275641309	1000	-	.	gene_id	CUFF.1097043;	transcript_id	CUFF.1097043.1;	exon_number	1;	FPKM	750.3070617139;	frac	1.000000;	conf_lo	695.523595;	conf_hi	805.090529;	cov	13.499246;
1	Cufflinks	exon	275642061	275642146	1000	-	.	gene_id	CUFF.1097043;	transcript_id	CUFF.1097043.1;	exon_number	2;	FPKM	750.3070617139;	frac	1.000000;	conf_lo	695.523595;	conf_hi	805.090529;	cov	13.499246;
1	Cufflinks	transcript	278456941	278497940	1000	+	.	gene_id	CUFF.1098535;	transcript_id	CUFF.1098535.1;	FPKM	1512.5114432621;	frac	1.000000;	conf_lo	1434.729403;	conf_hi	1590.293483;	cov	26.473630;
1	Cufflinks	exon	278456941	278457152	1000	+	.	gene_id	CUFF.1098535;	transcript_id	CUFF.1098535.1;	exon_number	1;	FPKM	1512.5114432621;	frac	1.000000;	conf_lo	1434.729403;	conf_hi	1590.293483;	cov	26.473630;
1	Cufflinks	exon	278486339	278486573	1000	+	.	gene_id	CUFF.1098535;	transcript_id	CUFF.1098535.1;	exon_number	2;	FPKM	1512.5114432621;	frac	1.000000;	conf_lo	1434.729403;	conf_hi	1590.293483;	cov	26.473630;
1	Cufflinks	exon	278487459	278487663	1000	+	.	gene_id	CUFF.1098535;	transcript_id	CUFF.1098535.1;	exon_number	3;	FPKM	1512.5114432621;	frac	1.000000;	conf_lo	1434.729403;	conf_hi	1590.293483;	cov	26.473630;
1	Cufflinks	exon	278492104	278492278	1000	+	.	gene_id	CUFF.1098535;	transcript_id	CUFF.1098535.1;	exon_number	4;	FPKM	1512.5114432621;	frac	1.000000;	conf_lo	1434.729403;	conf_hi	1590.293483;	cov	26.473630;
1	Cufflinks	exon	278492847	278493004	1000	+	.	gene_id	CUFF.1098535;	transcript_id	CUFF.1098535.1;	exon_number	5;	FPKM	1512.5114432621;	frac	1.000000;	conf_lo	1434.729403;	conf_hi	1590.293483;	cov	26.473630;
1	Cufflinks	exon	278497910	278497940	1000	+	.	gene_id	CUFF.1098535;	transcript_id	CUFF.1098535.1;	exon_number	6;	FPKM	1512.5114432621;	frac	1.000000;	conf_lo	1434.729403;	conf_hi	1590.293483;	cov	26.473630;
1	Cufflinks	transcript	278565806	278587768	1000	+	.	gene_id	CUFF.1099147;	transcript_id	CUFF.1099147.1;	FPKM	1219.5251685975;	frac	0.913172;	conf_lo	1123.182241;	conf_hi	1315.868096;	cov	22.499812;
1	Cufflinks	exon	278565806	278565937	1000	+	.	gene_id	CUFF.1099147;	transcript_id	CUFF.1099147.1;	exon_number	1;	FPKM	1219.5251685975;	frac	0.913172;	conf_lo	1123.182241;	conf_hi	1315.868096;	cov	22.499812;
1	Cufflinks	exon	278578270	278578362	1000	+	.	gene_id	CUFF.1099147;	transcript_id	CUFF.1099147.1;	exon_number	2;	FPKM	1219.5251685975;	frac	0.913172;	conf_lo	1123.182241;	conf_hi	1315.868096;	cov	22.499812;
1	Cufflinks	exon	278578793	278578822	1000	+	.	gene_id	CUFF.1099147;	transcript_id	CUFF.1099147.1;	exon_number	3;	FPKM	1219.5251685975;	frac	0.913172;	conf_lo	1123.182241;	conf_hi	1315.868096;	cov	22.499812;
1	Cufflinks	exon	278578972	278579052	1000	+	.	gene_id	CUFF.1099147;	transcript_id	CUFF.1099147.1;	exon_number	4;	FPKM	1219.5251685975;	frac	0.913172;	conf_lo	1123.182241;	conf_hi	1315.868096;	cov	22.499812;
1	Cufflinks	exon	278587744	278587768	1000	+	.	gene_id	CUFF.1099147;	transcript_id	CUFF.1099147.1;	exon_number	5;	FPKM	1219.5251685975;	frac	0.913172;	conf_lo	1123.182241;	conf_hi	1315.868096;	cov	22.499812;
1	Cufflinks	transcript	278587901	278599531	1000	+	.	gene_id	CUFF.1099425;	transcript_id	CUFF.1099425.1;	FPKM	1086.2926915153;	frac	0.980034;	conf_lo	1018.270495;	conf_hi	1154.314888;	cov	22.247068;
1	Cufflinks	exon	278587901	278588000	1000	+	.	gene_id	CUFF.1099425;	transcript_id	CUFF.1099425.1;	exon_number	1;	FPKM	1086.2926915153;	frac	0.980034;	conf_lo	1018.270495;	conf_hi	1154.314888;	cov	22.247068;
1	Cufflinks	exon	278588774	278588857	1000	+	.	gene_id	CUFF.1099425;	transcript_id	CUFF.1099425.1;	exon_number	2;	FPKM	1086.2926915153;	frac	0.980034;	conf_lo	1018.270495;	conf_hi	1154.314888;	cov	22.247068;
1	Cufflinks	exon	278589535	278589606	1000	+	.	gene_id	CUFF.1099425;	transcript_id	CUFF.1099425.1;	exon_number	3;	FPKM	1086.2926915153;	frac	0.980034;	conf_lo	1018.270495;	conf_hi	1154.314888;	cov	22.247068;
1	Cufflinks	exon	278595847	278596044	1000	+	.	gene_id	CUFF.1099425;	transcript_id	CUFF.1099425.1;	exon_number	4;	FPKM	1086.2926915153;	frac	0.980034;	conf_lo	1018.270495;	conf_hi	1154.314888;	cov	22.247068;
1	Cufflinks	exon	278597647	278599531	1000	+	.	gene_id	CUFF.1099425;	transcript_id	CUFF.1099425.1;	exon_number	5;	FPKM	1086.2926915153;	frac	0.980034;	conf_lo	1018.270495;	conf_hi	1154.314888;	cov	22.247068;
1	Cufflinks	transcript	281496918	281500440	1000	-	.	gene_id	CUFF.1100143;	transcript_id	CUFF.1100143.1;	FPKM	68.0278402621;	frac	1.000000;	conf_lo	51.532042;	conf_hi	84.523639;	cov	1.223529;
1	Cufflinks	exon	281496918	281497800	1000	-	.	gene_id	CUFF.1100143;	transcript_id	CUFF.1100143.1;	exon_number	1;	FPKM	68.0278402621;	frac	1.000000;	conf_lo	51.532042;	conf_hi	84.523639;	cov	1.223529;
1	Cufflinks	exon	281500400	281500440	1000	-	.	gene_id	CUFF.1100143;	transcript_id	CUFF.1100143.1;	exon_number	2;	FPKM	68.0278402621;	frac	1.000000;	conf_lo	51.532042;	conf_hi	84.523639;	cov	1.223529;
1	Cufflinks	transcript	283028978	283032402	768	+	.	gene_id	CUFF.1101595;	transcript_id	CUFF.1101595.1;	FPKM	193.1728242115;	frac	0.594816;	conf_lo	135.299604;	conf_hi	251.046045;	cov	3.704604;
1	Cufflinks	exon	283028978	283029178	768	+	.	gene_id	CUFF.1101595;	transcript_id	CUFF.1101595.1;	exon_number	1;	FPKM	193.1728242115;	frac	0.594816;	conf_lo	135.299604;	conf_hi	251.046045;	cov	3.704604;
1	Cufflinks	exon	283029259	283029346	768	+	.	gene_id	CUFF.1101595;	transcript_id	CUFF.1101595.1;	exon_number	2;	FPKM	193.1728242115;	frac	0.594816;	conf_lo	135.299604;	conf_hi	251.046045;	cov	3.704604;
1	Cufflinks	exon	283030309	283030420	768	+	.	gene_id	CUFF.1101595;	transcript_id	CUFF.1101595.1;	exon_number	3;	FPKM	193.1728242115;	frac	0.594816;	conf_lo	135.299604;	conf_hi	251.046045;	cov	3.704604;
1	Cufflinks	exon	283032281	283032402	768	+	.	gene_id	CUFF.1101595;	transcript_id	CUFF.1101595.1;	exon_number	4;	FPKM	193.1728242115;	frac	0.594816;	conf_lo	135.299604;	conf_hi	251.046045;	cov	3.704604;
1	Cufflinks	transcript	283800594	283808210	1000	-	.	gene_id	CUFF.1102337;	transcript_id	CUFF.1102337.1;	FPKM	286.9292739086;	frac	0.790317;	conf_lo	250.025550;	conf_hi	323.832997;	cov	5.587333;
1	Cufflinks	exon	283800594	283802173	1000	-	.	gene_id	CUFF.1102337;	transcript_id	CUFF.1102337.1;	exon_number	1;	FPKM	286.9292739086;	frac	0.790317;	conf_lo	250.025550;	conf_hi	323.832997;	cov	5.587333;
1	Cufflinks	exon	283804404	283804506	1000	-	.	gene_id	CUFF.1102337;	transcript_id	CUFF.1102337.1;	exon_number	2;	FPKM	286.9292739086;	frac	0.790317;	conf_lo	250.025550;	conf_hi	323.832997;	cov	5.587333;
1	Cufflinks	exon	283806492	283806589	1000	-	.	gene_id	CUFF.1102337;	transcript_id	CUFF.1102337.1;	exon_number	3;	FPKM	286.9292739086;	frac	0.790317;	conf_lo	250.025550;	conf_hi	323.832997;	cov	5.587333;
1	Cufflinks	exon	283807590	283807778	1000	-	.	gene_id	CUFF.1102337;	transcript_id	CUFF.1102337.1;	exon_number	4;	FPKM	286.9292739086;	frac	0.790317;	conf_lo	250.025550;	conf_hi	323.832997;	cov	5.587333;
1	Cufflinks	exon	283808106	283808210	1000	-	.	gene_id	CUFF.1102337;	transcript_id	CUFF.1102337.1;	exon_number	5;	FPKM	286.9292739086;	frac	0.790317;	conf_lo	250.025550;	conf_hi	323.832997;	cov	5.587333;
1	Cufflinks	transcript	285004159	285076116	1000	-	.	gene_id	CUFF.1103043;	transcript_id	CUFF.1103043.1;	FPKM	1369.8074529756;	frac	1.000000;	conf_lo	1295.785633;	conf_hi	1443.829273;	cov	17.667701;
1	Cufflinks	exon	285004159	285004308	1000	-	.	gene_id	CUFF.1103043;	transcript_id	CUFF.1103043.1;	exon_number	1;	FPKM	1369.8074529756;	frac	1.000000;	conf_lo	1295.785633;	conf_hi	1443.829273;	cov	17.667701;
1	Cufflinks	exon	285005281	285005337	1000	-	.	gene_id	CUFF.1103043;	transcript_id	CUFF.1103043.1;	exon_number	2;	FPKM	1369.8074529756;	frac	1.000000;	conf_lo	1295.785633;	conf_hi	1443.829273;	cov	17.667701;
1	Cufflinks	exon	285022492	285022607	1000	-	.	gene_id	CUFF.1103043;	transcript_id	CUFF.1103043.1;	exon_number	3;	FPKM	1369.8074529756;	frac	1.000000;	conf_lo	1295.785633;	conf_hi	1443.829273;	cov	17.667701;
1	Cufflinks	exon	285075913	285076116	1000	-	.	gene_id	CUFF.1103043;	transcript_id	CUFF.1103043.1;	exon_number	4;	FPKM	1369.8074529756;	frac	1.000000;	conf_lo	1295.785633;	conf_hi	1443.829273;	cov	17.667701;
1	Cufflinks	transcript	285101722	285123094	1000	+	.	gene_id	CUFF.1103135;	transcript_id	CUFF.1103135.1;	FPKM	233.6120888123;	frac	1.000000;	conf_lo	203.043341;	conf_hi	264.180837;	cov	3.365385;
1	Cufflinks	exon	285101722	285101950	1000	+	.	gene_id	CUFF.1103135;	transcript_id	CUFF.1103135.1;	exon_number	1;	FPKM	233.6120888123;	frac	1.000000;	conf_lo	203.043341;	conf_hi	264.180837;	cov	3.365385;
1	Cufflinks	exon	285102623	285102673	1000	+	.	gene_id	CUFF.1103135;	transcript_id	CUFF.1103135.1;	exon_number	2;	FPKM	233.6120888123;	frac	1.000000;	conf_lo	203.043341;	conf_hi	264.180837;	cov	3.365385;
1	Cufflinks	exon	285102903	285102982	1000	+	.	gene_id	CUFF.1103135;	transcript_id	CUFF.1103135.1;	exon_number	3;	FPKM	233.6120888123;	frac	1.000000;	conf_lo	203.043341;	conf_hi	264.180837;	cov	3.365385;
1	Cufflinks	exon	285103906	285104045	1000	+	.	gene_id	CUFF.1103135;	transcript_id	CUFF.1103135.1;	exon_number	4;	FPKM	233.6120888123;	frac	1.000000;	conf_lo	203.043341;	conf_hi	264.180837;	cov	3.365385;
1	Cufflinks	exon	285120838	285120875	1000	+	.	gene_id	CUFF.1103135;	transcript_id	CUFF.1103135.1;	exon_number	5;	FPKM	233.6120888123;	frac	1.000000;	conf_lo	203.043341;	conf_hi	264.180837;	cov	3.365385;
1	Cufflinks	exon	285122128	285123094	1000	+	.	gene_id	CUFF.1103135;	transcript_id	CUFF.1103135.1;	exon_number	6;	FPKM	233.6120888123;	frac	1.000000;	conf_lo	203.043341;	conf_hi	264.180837;	cov	3.365385;
1	Cufflinks	transcript	285240562	285253508	1000	-	.	gene_id	CUFF.1103313;	transcript_id	CUFF.1103313.1;	FPKM	478.0808452489;	frac	0.858406;	conf_lo	395.118986;	conf_hi	561.042705;	cov	9.012022;
1	Cufflinks	exon	285240562	285245100	1000	-	.	gene_id	CUFF.1103313;	transcript_id	CUFF.1103313.1;	exon_number	1;	FPKM	478.0808452489;	frac	0.858406;	conf_lo	395.118986;	conf_hi	561.042705;	cov	9.012022;
1	Cufflinks	exon	285253388	285253508	1000	-	.	gene_id	CUFF.1103313;	transcript_id	CUFF.1103313.1;	exon_number	2;	FPKM	478.0808452489;	frac	0.858406;	conf_lo	395.118986;	conf_hi	561.042705;	cov	9.012022;
1	Cufflinks	transcript	288319153	288323369	1000	+	.	gene_id	CUFF.1106437;	transcript_id	CUFF.1106437.1;	FPKM	780.0469923425;	frac	0.999879;	conf_lo	724.136835;	conf_hi	835.957150;	cov	14.012708;
1	Cufflinks	exon	288319153	288319190	1000	+	.	gene_id	CUFF.1106437;	transcript_id	CUFF.1106437.1;	exon_number	1;	FPKM	780.0469923425;	frac	0.999879;	conf_lo	724.136835;	conf_hi	835.957150;	cov	14.012708;
1	Cufflinks	exon	288319762	288319928	1000	+	.	gene_id	CUFF.1106437;	transcript_id	CUFF.1106437.1;	exon_number	2;	FPKM	780.0469923425;	frac	0.999879;	conf_lo	724.136835;	conf_hi	835.957150;	cov	14.012708;
1	Cufflinks	exon	288320739	288320921	1000	+	.	gene_id	CUFF.1106437;	transcript_id	CUFF.1106437.1;	exon_number	3;	FPKM	780.0469923425;	frac	0.999879;	conf_lo	724.136835;	conf_hi	835.957150;	cov	14.012708;
1	Cufflinks	exon	288321741	288321851	1000	+	.	gene_id	CUFF.1106437;	transcript_id	CUFF.1106437.1;	exon_number	4;	FPKM	780.0469923425;	frac	0.999879;	conf_lo	724.136835;	conf_hi	835.957150;	cov	14.012708;
1	Cufflinks	exon	288323256	288323369	1000	+	.	gene_id	CUFF.1106437;	transcript_id	CUFF.1106437.1;	exon_number	5;	FPKM	780.0469923425;	frac	0.999879;	conf_lo	724.136835;	conf_hi	835.957150;	cov	14.012708;
1	Cufflinks	transcript	292118340	292135469	1000	-	.	gene_id	CUFF.1108109;	transcript_id	CUFF.1108109.2;	FPKM	550.8742655275;	frac	0.810680;	conf_lo	388.316533;	conf_hi	713.431998;	cov	9.735032;
1	Cufflinks	exon	292118340	292118457	1000	-	.	gene_id	CUFF.1108109;	transcript_id	CUFF.1108109.2;	exon_number	1;	FPKM	550.8742655275;	frac	0.810680;	conf_lo	388.316533;	conf_hi	713.431998;	cov	9.735032;
1	Cufflinks	exon	292120345	292120448	1000	-	.	gene_id	CUFF.1108109;	transcript_id	CUFF.1108109.2;	exon_number	2;	FPKM	550.8742655275;	frac	0.810680;	conf_lo	388.316533;	conf_hi	713.431998;	cov	9.735032;
1	Cufflinks	exon	292124285	292124385	1000	-	.	gene_id	CUFF.1108109;	transcript_id	CUFF.1108109.2;	exon_number	3;	FPKM	550.8742655275;	frac	0.810680;	conf_lo	388.316533;	conf_hi	713.431998;	cov	9.735032;
1	Cufflinks	exon	292128443	292128655	1000	-	.	gene_id	CUFF.1108109;	transcript_id	CUFF.1108109.2;	exon_number	4;	FPKM	550.8742655275;	frac	0.810680;	conf_lo	388.316533;	conf_hi	713.431998;	cov	9.735032;
1	Cufflinks	exon	292134859	292135469	1000	-	.	gene_id	CUFF.1108109;	transcript_id	CUFF.1108109.2;	exon_number	5;	FPKM	550.8742655275;	frac	0.810680;	conf_lo	388.316533;	conf_hi	713.431998;	cov	9.735032;
1	Cufflinks	transcript	292463308	292464357	1000	+	.	gene_id	CUFF.1108613;	transcript_id	CUFF.1108613.1;	FPKM	91.8860576061;	frac	0.713176;	conf_lo	51.035657;	conf_hi	132.736458;	cov	2.034014;
1	Cufflinks	exon	292463308	292463394	1000	+	.	gene_id	CUFF.1108613;	transcript_id	CUFF.1108613.1;	exon_number	1;	FPKM	91.8860576061;	frac	0.713176;	conf_lo	51.035657;	conf_hi	132.736458;	cov	2.034014;
1	Cufflinks	exon	292464264	292464357	1000	+	.	gene_id	CUFF.1108613;	transcript_id	CUFF.1108613.1;	exon_number	2;	FPKM	91.8860576061;	frac	0.713176;	conf_lo	51.035657;	conf_hi	132.736458;	cov	2.034014;
1	Cufflinks	transcript	292466478	292468291	1000	+	.	gene_id	CUFF.1108629;	transcript_id	CUFF.1108629.1;	FPKM	290.0619580885;	frac	0.997746;	conf_lo	254.359162;	conf_hi	325.764755;	cov	6.126052;
1	Cufflinks	exon	292466478	292466609	1000	+	.	gene_id	CUFF.1108629;	transcript_id	CUFF.1108629.1;	exon_number	1;	FPKM	290.0619580885;	frac	0.997746;	conf_lo	254.359162;	conf_hi	325.764755;	cov	6.126052;
1	Cufflinks	exon	292468141	292468291	1000	+	.	gene_id	CUFF.1108629;	transcript_id	CUFF.1108629.1;	exon_number	2;	FPKM	290.0619580885;	frac	0.997746;	conf_lo	254.359162;	conf_hi	325.764755;	cov	6.126052;
1	Cufflinks	transcript	280855012	280881636	1000	+	.	gene_id	CUFF.1109341;	transcript_id	CUFF.1109341.1;	FPKM	536.5698363910;	frac	0.975624;	conf_lo	490.143287;	conf_hi	582.996385;	cov	10.757679;
1	Cufflinks	exon	280855012	280855246	1000	+	.	gene_id	CUFF.1109341;	transcript_id	CUFF.1109341.1;	exon_number	1;	FPKM	536.5698363910;	frac	0.975624;	conf_lo	490.143287;	conf_hi	582.996385;	cov	10.757679;
1	Cufflinks	exon	280858962	280859028	1000	+	.	gene_id	CUFF.1109341;	transcript_id	CUFF.1109341.1;	exon_number	2;	FPKM	536.5698363910;	frac	0.975624;	conf_lo	490.143287;	conf_hi	582.996385;	cov	10.757679;
1	Cufflinks	exon	280860152	280860277	1000	+	.	gene_id	CUFF.1109341;	transcript_id	CUFF.1109341.1;	exon_number	3;	FPKM	536.5698363910;	frac	0.975624;	conf_lo	490.143287;	conf_hi	582.996385;	cov	10.757679;
1	Cufflinks	exon	280863118	280863291	1000	+	.	gene_id	CUFF.1109341;	transcript_id	CUFF.1109341.1;	exon_number	4;	FPKM	536.5698363910;	frac	0.975624;	conf_lo	490.143287;	conf_hi	582.996385;	cov	10.757679;
1	Cufflinks	exon	280865220	280865360	1000	+	.	gene_id	CUFF.1109341;	transcript_id	CUFF.1109341.1;	exon_number	5;	FPKM	536.5698363910;	frac	0.975624;	conf_lo	490.143287;	conf_hi	582.996385;	cov	10.757679;
1	Cufflinks	exon	280866941	280867075	1000	+	.	gene_id	CUFF.1109341;	transcript_id	CUFF.1109341.1;	exon_number	6;	FPKM	536.5698363910;	frac	0.975624;	conf_lo	490.143287;	conf_hi	582.996385;	cov	10.757679;
1	Cufflinks	exon	280867567	280867686	1000	+	.	gene_id	CUFF.1109341;	transcript_id	CUFF.1109341.1;	exon_number	7;	FPKM	536.5698363910;	frac	0.975624;	conf_lo	490.143287;	conf_hi	582.996385;	cov	10.757679;
1	Cufflinks	exon	280872509	280872586	1000	+	.	gene_id	CUFF.1109341;	transcript_id	CUFF.1109341.1;	exon_number	8;	FPKM	536.5698363910;	frac	0.975624;	conf_lo	490.143287;	conf_hi	582.996385;	cov	10.757679;
1	Cufflinks	exon	280872717	280873087	1000	+	.	gene_id	CUFF.1109341;	transcript_id	CUFF.1109341.1;	exon_number	9;	FPKM	536.5698363910;	frac	0.975624;	conf_lo	490.143287;	conf_hi	582.996385;	cov	10.757679;
1	Cufflinks	exon	280875991	280876078	1000	+	.	gene_id	CUFF.1109341;	transcript_id	CUFF.1109341.1;	exon_number	10;	FPKM	536.5698363910;	frac	0.975624;	conf_lo	490.143287;	conf_hi	582.996385;	cov	10.757679;
1	Cufflinks	exon	280881515	280881636	1000	+	.	gene_id	CUFF.1109341;	transcript_id	CUFF.1109341.1;	exon_number	11;	FPKM	536.5698363910;	frac	0.975624;	conf_lo	490.143287;	conf_hi	582.996385;	cov	10.757679;
1	Cufflinks	transcript	293660612	293670644	1000	-	.	gene_id	CUFF.1109545;	transcript_id	CUFF.1109545.2;	FPKM	460.3077237035;	frac	0.853567;	conf_lo	412.065030;	conf_hi	508.550418;	cov	8.855728;
1	Cufflinks	exon	293660612	293666356	1000	-	.	gene_id	CUFF.1109545;	transcript_id	CUFF.1109545.2;	exon_number	1;	FPKM	460.3077237035;	frac	0.853567;	conf_lo	412.065030;	conf_hi	508.550418;	cov	8.855728;
1	Cufflinks	exon	293668261	293668405	1000	-	.	gene_id	CUFF.1109545;	transcript_id	CUFF.1109545.2;	exon_number	2;	FPKM	460.3077237035;	frac	0.853567;	conf_lo	412.065030;	conf_hi	508.550418;	cov	8.855728;
1	Cufflinks	exon	293669410	293670644	1000	-	.	gene_id	CUFF.1109545;	transcript_id	CUFF.1109545.2;	exon_number	3;	FPKM	460.3077237035;	frac	0.853567;	conf_lo	412.065030;	conf_hi	508.550418;	cov	8.855728;
1	Cufflinks	transcript	293558460	293602630	318	+	.	gene_id	CUFF.1112975;	transcript_id	CUFF.1112975.1;	FPKM	574.5836513683;	frac	0.042862;	conf_lo	489.422479;	conf_hi	659.744824;	cov	10.948132;
1	Cufflinks	exon	293558460	293558492	318	+	.	gene_id	CUFF.1112975;	transcript_id	CUFF.1112975.1;	exon_number	1;	FPKM	574.5836513683;	frac	0.042862;	conf_lo	489.422479;	conf_hi	659.744824;	cov	10.948132;
1	Cufflinks	exon	293562371	293562506	318	+	.	gene_id	CUFF.1112975;	transcript_id	CUFF.1112975.1;	exon_number	2;	FPKM	574.5836513683;	frac	0.042862;	conf_lo	489.422479;	conf_hi	659.744824;	cov	10.948132;
1	Cufflinks	exon	293567425	293567545	318	+	.	gene_id	CUFF.1112975;	transcript_id	CUFF.1112975.1;	exon_number	3;	FPKM	574.5836513683;	frac	0.042862;	conf_lo	489.422479;	conf_hi	659.744824;	cov	10.948132;
1	Cufflinks	exon	293573256	293573339	318	+	.	gene_id	CUFF.1112975;	transcript_id	CUFF.1112975.1;	exon_number	4;	FPKM	574.5836513683;	frac	0.042862;	conf_lo	489.422479;	conf_hi	659.744824;	cov	10.948132;
1	Cufflinks	exon	293585904	293586094	318	+	.	gene_id	CUFF.1112975;	transcript_id	CUFF.1112975.1;	exon_number	5;	FPKM	574.5836513683;	frac	0.042862;	conf_lo	489.422479;	conf_hi	659.744824;	cov	10.948132;
1	Cufflinks	exon	293586544	293586568	318	+	.	gene_id	CUFF.1112975;	transcript_id	CUFF.1112975.1;	exon_number	6;	FPKM	574.5836513683;	frac	0.042862;	conf_lo	489.422479;	conf_hi	659.744824;	cov	10.948132;
1	Cufflinks	exon	293596283	293596333	318	+	.	gene_id	CUFF.1112975;	transcript_id	CUFF.1112975.1;	exon_number	7;	FPKM	574.5836513683;	frac	0.042862;	conf_lo	489.422479;	conf_hi	659.744824;	cov	10.948132;
1	Cufflinks	exon	293596693	293596740	318	+	.	gene_id	CUFF.1112975;	transcript_id	CUFF.1112975.1;	exon_number	8;	FPKM	574.5836513683;	frac	0.042862;	conf_lo	489.422479;	conf_hi	659.744824;	cov	10.948132;
1	Cufflinks	exon	293601857	293602630	318	+	.	gene_id	CUFF.1112975;	transcript_id	CUFF.1112975.1;	exon_number	9;	FPKM	574.5836513683;	frac	0.042862;	conf_lo	489.422479;	conf_hi	659.744824;	cov	10.948132;
10	Cufflinks	transcript	11812273	11820258	494	+	.	gene_id	CUFF.1113865;	transcript_id	CUFF.1113865.1;	FPKM	35.0490435734;	frac	0.292795;	conf_lo	7.392514;	conf_hi	62.705574;	cov	0.668004;
10	Cufflinks	exon	11812273	11812633	494	+	.	gene_id	CUFF.1113865;	transcript_id	CUFF.1113865.1;	exon_number	1;	FPKM	35.0490435734;	frac	0.292795;	conf_lo	7.392514;	conf_hi	62.705574;	cov	0.668004;
10	Cufflinks	exon	11819612	11820258	494	+	.	gene_id	CUFF.1113865;	transcript_id	CUFF.1113865.1;	exon_number	2;	FPKM	35.0490435734;	frac	0.292795;	conf_lo	7.392514;	conf_hi	62.705574;	cov	0.668004;
10	Cufflinks	transcript	12073143	12075896	1000	-	.	gene_id	CUFF.1114053;	transcript_id	CUFF.1114053.1;	FPKM	242.9565723645;	frac	1.000000;	conf_lo	211.782444;	conf_hi	274.130701;	cov	2.857143;
10	Cufflinks	exon	12073143	12073236	1000	-	.	gene_id	CUFF.1114053;	transcript_id	CUFF.1114053.1;	exon_number	1;	FPKM	242.9565723645;	frac	1.000000;	conf_lo	211.782444;	conf_hi	274.130701;	cov	2.857143;
10	Cufflinks	exon	12074219	12074280	1000	-	.	gene_id	CUFF.1114053;	transcript_id	CUFF.1114053.1;	exon_number	2;	FPKM	242.9565723645;	frac	1.000000;	conf_lo	211.782444;	conf_hi	274.130701;	cov	2.857143;
10	Cufflinks	exon	12075794	12075896	1000	-	.	gene_id	CUFF.1114053;	transcript_id	CUFF.1114053.1;	exon_number	3;	FPKM	242.9565723645;	frac	1.000000;	conf_lo	211.782444;	conf_hi	274.130701;	cov	2.857143;
10	Cufflinks	transcript	16746935	16748271	1000	+	.	gene_id	CUFF.1116539;	transcript_id	CUFF.1116539.1;	FPKM	263.4363410725;	frac	1.000000;	conf_lo	230.974897;	conf_hi	295.897785;	cov	5.280652;
10	Cufflinks	exon	16746935	16747162	1000	+	.	gene_id	CUFF.1116539;	transcript_id	CUFF.1116539.1;	exon_number	1;	FPKM	263.4363410725;	frac	1.000000;	conf_lo	230.974897;	conf_hi	295.897785;	cov	5.280652;
10	Cufflinks	exon	16747757	16748271	1000	+	.	gene_id	CUFF.1116539;	transcript_id	CUFF.1116539.1;	exon_number	2;	FPKM	263.4363410725;	frac	1.000000;	conf_lo	230.974897;	conf_hi	295.897785;	cov	5.280652;
10	Cufflinks	transcript	15275833	15278106	274	+	.	gene_id	CUFF.1117823;	transcript_id	CUFF.1117823.2;	FPKM	106.6617633136;	frac	0.093001;	conf_lo	77.535180;	conf_hi	135.788347;	cov	1.861265;
10	Cufflinks	exon	15275833	15276560	274	+	.	gene_id	CUFF.1117823;	transcript_id	CUFF.1117823.2;	exon_number	1;	FPKM	106.6617633136;	frac	0.093001;	conf_lo	77.535180;	conf_hi	135.788347;	cov	1.861265;
10	Cufflinks	exon	15276918	15276965	274	+	.	gene_id	CUFF.1117823;	transcript_id	CUFF.1117823.2;	exon_number	2;	FPKM	106.6617633136;	frac	0.093001;	conf_lo	77.535180;	conf_hi	135.788347;	cov	1.861265;
10	Cufflinks	exon	15277990	15278106	274	+	.	gene_id	CUFF.1117823;	transcript_id	CUFF.1117823.2;	exon_number	3;	FPKM	106.6617633136;	frac	0.093001;	conf_lo	77.535180;	conf_hi	135.788347;	cov	1.861265;
10	Cufflinks	transcript	19393681	19399298	1000	+	.	gene_id	CUFF.1119727;	transcript_id	CUFF.1119727.1;	FPKM	1108.2016117116;	frac	1.000000;	conf_lo	1041.622287;	conf_hi	1174.780936;	cov	23.135145;
10	Cufflinks	exon	19393681	19395492	1000	+	.	gene_id	CUFF.1119727;	transcript_id	CUFF.1119727.1;	exon_number	1;	FPKM	1108.2016117116;	frac	1.000000;	conf_lo	1041.622287;	conf_hi	1174.780936;	cov	23.135145;
10	Cufflinks	exon	19396084	19399298	1000	+	.	gene_id	CUFF.1119727;	transcript_id	CUFF.1119727.1;	exon_number	2;	FPKM	1108.2016117116;	frac	1.000000;	conf_lo	1041.622287;	conf_hi	1174.780936;	cov	23.135145;
10	Cufflinks	transcript	25352398	25360869	1000	+	.	gene_id	CUFF.1122495;	transcript_id	CUFF.1122495.1;	FPKM	155.5128750109;	frac	1.000000;	conf_lo	130.571915;	conf_hi	180.453835;	cov	3.278685;
10	Cufflinks	exon	25352398	25352512	1000	+	.	gene_id	CUFF.1122495;	transcript_id	CUFF.1122495.1;	exon_number	1;	FPKM	155.5128750109;	frac	1.000000;	conf_lo	130.571915;	conf_hi	180.453835;	cov	3.278685;
10	Cufflinks	exon	25353552	25353690	1000	+	.	gene_id	CUFF.1122495;	transcript_id	CUFF.1122495.1;	exon_number	2;	FPKM	155.5128750109;	frac	1.000000;	conf_lo	130.571915;	conf_hi	180.453835;	cov	3.278685;
10	Cufflinks	exon	25358328	25360869	1000	+	.	gene_id	CUFF.1122495;	transcript_id	CUFF.1122495.1;	exon_number	3;	FPKM	155.5128750109;	frac	1.000000;	conf_lo	130.571915;	conf_hi	180.453835;	cov	3.278685;
10	Cufflinks	transcript	31380550	31407258	204	+	.	gene_id	CUFF.1125631;	transcript_id	CUFF.1125631.1;	FPKM	549.5159753237;	frac	0.170044;	conf_lo	276.735136;	conf_hi	822.296815;	cov	8.247481;
10	Cufflinks	exon	31380550	31380692	204	+	.	gene_id	CUFF.1125631;	transcript_id	CUFF.1125631.1;	exon_number	1;	FPKM	549.5159753237;	frac	0.170044;	conf_lo	276.735136;	conf_hi	822.296815;	cov	8.247481;
10	Cufflinks	exon	31397550	31397627	204	+	.	gene_id	CUFF.1125631;	transcript_id	CUFF.1125631.1;	exon_number	2;	FPKM	549.5159753237;	frac	0.170044;	conf_lo	276.735136;	conf_hi	822.296815;	cov	8.247481;
10	Cufflinks	exon	31399147	31399257	204	+	.	gene_id	CUFF.1125631;	transcript_id	CUFF.1125631.1;	exon_number	3;	FPKM	549.5159753237;	frac	0.170044;	conf_lo	276.735136;	conf_hi	822.296815;	cov	8.247481;
10	Cufflinks	exon	31404761	31404918	204	+	.	gene_id	CUFF.1125631;	transcript_id	CUFF.1125631.1;	exon_number	4;	FPKM	549.5159753237;	frac	0.170044;	conf_lo	276.735136;	conf_hi	822.296815;	cov	8.247481;
10	Cufflinks	exon	31407129	31407258	204	+	.	gene_id	CUFF.1125631;	transcript_id	CUFF.1125631.1;	exon_number	5;	FPKM	549.5159753237;	frac	0.170044;	conf_lo	276.735136;	conf_hi	822.296815;	cov	8.247481;
10	Cufflinks	transcript	31713779	31740446	1000	+	.	gene_id	CUFF.1127583;	transcript_id	CUFF.1127583.1;	FPKM	407.4531760503;	frac	0.986812;	conf_lo	366.504279;	conf_hi	448.402073;	cov	7.825343;
10	Cufflinks	exon	31713779	31714000	1000	+	.	gene_id	CUFF.1127583;	transcript_id	CUFF.1127583.1;	exon_number	1;	FPKM	407.4531760503;	frac	0.986812;	conf_lo	366.504279;	conf_hi	448.402073;	cov	7.825343;
10	Cufflinks	exon	31715968	31716039	1000	+	.	gene_id	CUFF.1127583;	transcript_id	CUFF.1127583.1;	exon_number	2;	FPKM	407.4531760503;	frac	0.986812;	conf_lo	366.504279;	conf_hi	448.402073;	cov	7.825343;
10	Cufflinks	exon	31717839	31717978	1000	+	.	gene_id	CUFF.1127583;	transcript_id	CUFF.1127583.1;	exon_number	3;	FPKM	407.4531760503;	frac	0.986812;	conf_lo	366.504279;	conf_hi	448.402073;	cov	7.825343;
10	Cufflinks	exon	31721423	31721522	1000	+	.	gene_id	CUFF.1127583;	transcript_id	CUFF.1127583.1;	exon_number	4;	FPKM	407.4531760503;	frac	0.986812;	conf_lo	366.504279;	conf_hi	448.402073;	cov	7.825343;
10	Cufflinks	exon	31721606	31721823	1000	+	.	gene_id	CUFF.1127583;	transcript_id	CUFF.1127583.1;	exon_number	5;	FPKM	407.4531760503;	frac	0.986812;	conf_lo	366.504279;	conf_hi	448.402073;	cov	7.825343;
10	Cufflinks	exon	31729217	31729314	1000	+	.	gene_id	CUFF.1127583;	transcript_id	CUFF.1127583.1;	exon_number	6;	FPKM	407.4531760503;	frac	0.986812;	conf_lo	366.504279;	conf_hi	448.402073;	cov	7.825343;
10	Cufflinks	exon	31732444	31732474	1000	+	.	gene_id	CUFF.1127583;	transcript_id	CUFF.1127583.1;	exon_number	7;	FPKM	407.4531760503;	frac	0.986812;	conf_lo	366.504279;	conf_hi	448.402073;	cov	7.825343;
10	Cufflinks	exon	31736968	31737047	1000	+	.	gene_id	CUFF.1127583;	transcript_id	CUFF.1127583.1;	exon_number	8;	FPKM	407.4531760503;	frac	0.986812;	conf_lo	366.504279;	conf_hi	448.402073;	cov	7.825343;
10	Cufflinks	exon	31737963	31738071	1000	+	.	gene_id	CUFF.1127583;	transcript_id	CUFF.1127583.1;	exon_number	9;	FPKM	407.4531760503;	frac	0.986812;	conf_lo	366.504279;	conf_hi	448.402073;	cov	7.825343;
10	Cufflinks	exon	31740325	31740446	1000	+	.	gene_id	CUFF.1127583;	transcript_id	CUFF.1127583.1;	exon_number	10;	FPKM	407.4531760503;	frac	0.986812;	conf_lo	366.504279;	conf_hi	448.402073;	cov	7.825343;
10	Cufflinks	transcript	40567212	40570770	728	-	.	gene_id	CUFF.1130259;	transcript_id	CUFF.1130259.2;	FPKM	430.2798586195;	frac	0.249039;	conf_lo	384.217235;	conf_hi	476.342482;	cov	8.906711;
10	Cufflinks	exon	40567212	40567918	728	-	.	gene_id	CUFF.1130259;	transcript_id	CUFF.1130259.2;	exon_number	1;	FPKM	430.2798586195;	frac	0.249039;	conf_lo	384.217235;	conf_hi	476.342482;	cov	8.906711;
10	Cufflinks	exon	40568060	40568240	728	-	.	gene_id	CUFF.1130259;	transcript_id	CUFF.1130259.2;	exon_number	2;	FPKM	430.2798586195;	frac	0.249039;	conf_lo	384.217235;	conf_hi	476.342482;	cov	8.906711;
10	Cufflinks	exon	40570259	40570770	728	-	.	gene_id	CUFF.1130259;	transcript_id	CUFF.1130259.2;	exon_number	3;	FPKM	430.2798586195;	frac	0.249039;	conf_lo	384.217235;	conf_hi	476.342482;	cov	8.906711;
10	Cufflinks	transcript	41307809	41311238	1000	+	.	gene_id	CUFF.1130621;	transcript_id	CUFF.1130621.1;	FPKM	120.9342142097;	frac	0.410128;	conf_lo	84.301926;	conf_hi	157.566503;	cov	2.454193;
10	Cufflinks	exon	41307809	41308494	1000	+	.	gene_id	CUFF.1130621;	transcript_id	CUFF.1130621.1;	exon_number	1;	FPKM	120.9342142097;	frac	0.410128;	conf_lo	84.301926;	conf_hi	157.566503;	cov	2.454193;
10	Cufflinks	exon	41308956	41309104	1000	+	.	gene_id	CUFF.1130621;	transcript_id	CUFF.1130621.1;	exon_number	2;	FPKM	120.9342142097;	frac	0.410128;	conf_lo	84.301926;	conf_hi	157.566503;	cov	2.454193;
10	Cufflinks	exon	41310612	41311238	1000	+	.	gene_id	CUFF.1130621;	transcript_id	CUFF.1130621.1;	exon_number	3;	FPKM	120.9342142097;	frac	0.410128;	conf_lo	84.301926;	conf_hi	157.566503;	cov	2.454193;
10	Cufflinks	transcript	43236835	43243763	1000	+	.	gene_id	CUFF.1131797;	transcript_id	CUFF.1131797.1;	FPKM	83.9159213760;	frac	1.000000;	conf_lo	65.594795;	conf_hi	102.237048;	cov	1.706970;
10	Cufflinks	exon	43236835	43238305	1000	+	.	gene_id	CUFF.1131797;	transcript_id	CUFF.1131797.1;	exon_number	1;	FPKM	83.9159213760;	frac	1.000000;	conf_lo	65.594795;	conf_hi	102.237048;	cov	1.706970;
10	Cufflinks	exon	43243362	43243763	1000	+	.	gene_id	CUFF.1131797;	transcript_id	CUFF.1131797.1;	exon_number	2;	FPKM	83.9159213760;	frac	1.000000;	conf_lo	65.594795;	conf_hi	102.237048;	cov	1.706970;
10	Cufflinks	transcript	45900104	45905734	1000	+	.	gene_id	CUFF.1132563;	transcript_id	CUFF.1132563.1;	FPKM	105.0911546018;	frac	1.000000;	conf_lo	84.588359;	conf_hi	125.593950;	cov	2.224549;
10	Cufflinks	exon	45900104	45900169	1000	+	.	gene_id	CUFF.1132563;	transcript_id	CUFF.1132563.1;	exon_number	1;	FPKM	105.0911546018;	frac	1.000000;	conf_lo	84.588359;	conf_hi	125.593950;	cov	2.224549;
10	Cufflinks	exon	45900424	45900481	1000	+	.	gene_id	CUFF.1132563;	transcript_id	CUFF.1132563.1;	exon_number	2;	FPKM	105.0911546018;	frac	1.000000;	conf_lo	84.588359;	conf_hi	125.593950;	cov	2.224549;
10	Cufflinks	exon	45905709	45905734	1000	+	.	gene_id	CUFF.1132563;	transcript_id	CUFF.1132563.1;	exon_number	3;	FPKM	105.0911546018;	frac	1.000000;	conf_lo	84.588359;	conf_hi	125.593950;	cov	2.224549;
10	Cufflinks	transcript	44996686	45001559	1000	+	.	gene_id	CUFF.1132913;	transcript_id	CUFF.1132913.1;	FPKM	1183.9743454365;	frac	1.000000;	conf_lo	1115.156489;	conf_hi	1252.792202;	cov	24.970502;
10	Cufflinks	exon	44996686	44997079	1000	+	.	gene_id	CUFF.1132913;	transcript_id	CUFF.1132913.1;	exon_number	1;	FPKM	1183.9743454365;	frac	1.000000;	conf_lo	1115.156489;	conf_hi	1252.792202;	cov	24.970502;
10	Cufflinks	exon	44998082	45001559	1000	+	.	gene_id	CUFF.1132913;	transcript_id	CUFF.1132913.1;	exon_number	2;	FPKM	1183.9743454365;	frac	1.000000;	conf_lo	1115.156489;	conf_hi	1252.792202;	cov	24.970502;
10	Cufflinks	transcript	46796126	46818494	1000	+	.	gene_id	CUFF.1133037;	transcript_id	CUFF.1133037.1;	FPKM	228.2813431613;	frac	1.000000;	conf_lo	198.063379;	conf_hi	258.499308;	cov	4.579550;
10	Cufflinks	exon	46796126	46796190	1000	+	.	gene_id	CUFF.1133037;	transcript_id	CUFF.1133037.1;	exon_number	1;	FPKM	228.2813431613;	frac	1.000000;	conf_lo	198.063379;	conf_hi	258.499308;	cov	4.579550;
10	Cufflinks	exon	46799268	46799411	1000	+	.	gene_id	CUFF.1133037;	transcript_id	CUFF.1133037.1;	exon_number	2;	FPKM	228.2813431613;	frac	1.000000;	conf_lo	198.063379;	conf_hi	258.499308;	cov	4.579550;
10	Cufflinks	exon	46804379	46804489	1000	+	.	gene_id	CUFF.1133037;	transcript_id	CUFF.1133037.1;	exon_number	3;	FPKM	228.2813431613;	frac	1.000000;	conf_lo	198.063379;	conf_hi	258.499308;	cov	4.579550;
10	Cufflinks	exon	46818468	46818494	1000	+	.	gene_id	CUFF.1133037;	transcript_id	CUFF.1133037.1;	exon_number	4;	FPKM	228.2813431613;	frac	1.000000;	conf_lo	198.063379;	conf_hi	258.499308;	cov	4.579550;
10	Cufflinks	transcript	47250019	47254597	1000	-	.	gene_id	CUFF.1133301;	transcript_id	CUFF.1133301.1;	FPKM	90.5882383808;	frac	0.479389;	conf_lo	62.265296;	conf_hi	118.911181;	cov	1.738134;
10	Cufflinks	exon	47250019	47250324	1000	-	.	gene_id	CUFF.1133301;	transcript_id	CUFF.1133301.1;	exon_number	1;	FPKM	90.5882383808;	frac	0.479389;	conf_lo	62.265296;	conf_hi	118.911181;	cov	1.738134;
10	Cufflinks	exon	47254540	47254597	1000	-	.	gene_id	CUFF.1133301;	transcript_id	CUFF.1133301.1;	exon_number	2;	FPKM	90.5882383808;	frac	0.479389;	conf_lo	62.265296;	conf_hi	118.911181;	cov	1.738134;
10	Cufflinks	transcript	56748016	56752599	1000	+	.	gene_id	CUFF.1137739;	transcript_id	CUFF.1137739.1;	FPKM	183.0405229765;	frac	0.642591;	conf_lo	106.994047;	conf_hi	259.086999;	cov	3.069358;
10	Cufflinks	exon	56748016	56748100	1000	+	.	gene_id	CUFF.1137739;	transcript_id	CUFF.1137739.1;	exon_number	1;	FPKM	183.0405229765;	frac	0.642591;	conf_lo	106.994047;	conf_hi	259.086999;	cov	3.069358;
10	Cufflinks	exon	56748427	56748596	1000	+	.	gene_id	CUFF.1137739;	transcript_id	CUFF.1137739.1;	exon_number	2;	FPKM	183.0405229765;	frac	0.642591;	conf_lo	106.994047;	conf_hi	259.086999;	cov	3.069358;
10	Cufflinks	exon	56752299	56752599	1000	+	.	gene_id	CUFF.1137739;	transcript_id	CUFF.1137739.1;	exon_number	3;	FPKM	183.0405229765;	frac	0.642591;	conf_lo	106.994047;	conf_hi	259.086999;	cov	3.069358;
10	Cufflinks	transcript	56758960	56779726	1000	-	.	gene_id	CUFF.1137747;	transcript_id	CUFF.1137747.1;	FPKM	1233.3081033896;	frac	1.000000;	conf_lo	1163.071130;	conf_hi	1303.545077;	cov	24.539521;
10	Cufflinks	exon	56758960	56759157	1000	-	.	gene_id	CUFF.1137747;	transcript_id	CUFF.1137747.1;	exon_number	1;	FPKM	1233.3081033896;	frac	1.000000;	conf_lo	1163.071130;	conf_hi	1303.545077;	cov	24.539521;
10	Cufflinks	exon	56760150	56760310	1000	-	.	gene_id	CUFF.1137747;	transcript_id	CUFF.1137747.1;	exon_number	2;	FPKM	1233.3081033896;	frac	1.000000;	conf_lo	1163.071130;	conf_hi	1303.545077;	cov	24.539521;
10	Cufflinks	exon	56769212	56769991	1000	-	.	gene_id	CUFF.1137747;	transcript_id	CUFF.1137747.1;	exon_number	3;	FPKM	1233.3081033896;	frac	1.000000;	conf_lo	1163.071130;	conf_hi	1303.545077;	cov	24.539521;
10	Cufflinks	exon	56773556	56773935	1000	-	.	gene_id	CUFF.1137747;	transcript_id	CUFF.1137747.1;	exon_number	4;	FPKM	1233.3081033896;	frac	1.000000;	conf_lo	1163.071130;	conf_hi	1303.545077;	cov	24.539521;
10	Cufflinks	exon	56779656	56779726	1000	-	.	gene_id	CUFF.1137747;	transcript_id	CUFF.1137747.1;	exon_number	5;	FPKM	1233.3081033896;	frac	1.000000;	conf_lo	1163.071130;	conf_hi	1303.545077;	cov	24.539521;
10	Cufflinks	transcript	60440113	60444230	1000	-	.	gene_id	CUFF.1139089;	transcript_id	CUFF.1139089.1;	FPKM	82.2917422525;	frac	1.000000;	conf_lo	64.148783;	conf_hi	100.434701;	cov	1.366224;
10	Cufflinks	exon	60440113	60440157	1000	-	.	gene_id	CUFF.1139089;	transcript_id	CUFF.1139089.1;	exon_number	1;	FPKM	82.2917422525;	frac	1.000000;	conf_lo	64.148783;	conf_hi	100.434701;	cov	1.366224;
10	Cufflinks	exon	60443452	60444230	1000	-	.	gene_id	CUFF.1139089;	transcript_id	CUFF.1139089.1;	exon_number	2;	FPKM	82.2917422525;	frac	1.000000;	conf_lo	64.148783;	conf_hi	100.434701;	cov	1.366224;
10	Cufflinks	transcript	60419149	60435968	1000	-	.	gene_id	CUFF.1139465;	transcript_id	CUFF.1139465.1;	FPKM	180.4979429602;	frac	0.654985;	conf_lo	156.730896;	conf_hi	204.264990;	cov	3.679236;
10	Cufflinks	exon	60419149	60419383	1000	-	.	gene_id	CUFF.1139465;	transcript_id	CUFF.1139465.1;	exon_number	1;	FPKM	180.4979429602;	frac	0.654985;	conf_lo	156.730896;	conf_hi	204.264990;	cov	3.679236;
10	Cufflinks	exon	60427124	60427233	1000	-	.	gene_id	CUFF.1139465;	transcript_id	CUFF.1139465.1;	exon_number	2;	FPKM	180.4979429602;	frac	0.654985;	conf_lo	156.730896;	conf_hi	204.264990;	cov	3.679236;
10	Cufflinks	exon	60435941	60435968	1000	-	.	gene_id	CUFF.1139465;	transcript_id	CUFF.1139465.1;	exon_number	3;	FPKM	180.4979429602;	frac	0.654985;	conf_lo	156.730896;	conf_hi	204.264990;	cov	3.679236;
10	Cufflinks	transcript	65375202	65389583	1000	+	.	gene_id	CUFF.1142223;	transcript_id	CUFF.1142223.1;	FPKM	250.7885057672;	frac	1.000000;	conf_lo	219.115899;	conf_hi	282.461113;	cov	4.362426;
10	Cufflinks	exon	65375202	65375455	1000	+	.	gene_id	CUFF.1142223;	transcript_id	CUFF.1142223.1;	exon_number	1;	FPKM	250.7885057672;	frac	1.000000;	conf_lo	219.115899;	conf_hi	282.461113;	cov	4.362426;
10	Cufflinks	exon	65389060	65389583	1000	+	.	gene_id	CUFF.1142223;	transcript_id	CUFF.1142223.1;	exon_number	2;	FPKM	250.7885057672;	frac	1.000000;	conf_lo	219.115899;	conf_hi	282.461113;	cov	4.362426;
10	Cufflinks	transcript	66611964	66618276	1000	+	.	gene_id	CUFF.1142679;	transcript_id	CUFF.1142679.1;	FPKM	201.5042661791;	frac	1.000000;	conf_lo	173.113827;	conf_hi	229.894706;	cov	3.613744;
10	Cufflinks	exon	66611964	66612429	1000	+	.	gene_id	CUFF.1142679;	transcript_id	CUFF.1142679.1;	exon_number	1;	FPKM	201.5042661791;	frac	1.000000;	conf_lo	173.113827;	conf_hi	229.894706;	cov	3.613744;
10	Cufflinks	exon	66614309	66614511	1000	+	.	gene_id	CUFF.1142679;	transcript_id	CUFF.1142679.1;	exon_number	2;	FPKM	201.5042661791;	frac	1.000000;	conf_lo	173.113827;	conf_hi	229.894706;	cov	3.613744;
10	Cufflinks	exon	66617065	66617227	1000	+	.	gene_id	CUFF.1142679;	transcript_id	CUFF.1142679.1;	exon_number	3;	FPKM	201.5042661791;	frac	1.000000;	conf_lo	173.113827;	conf_hi	229.894706;	cov	3.613744;
10	Cufflinks	exon	66618216	66618276	1000	+	.	gene_id	CUFF.1142679;	transcript_id	CUFF.1142679.1;	exon_number	4;	FPKM	201.5042661791;	frac	1.000000;	conf_lo	173.113827;	conf_hi	229.894706;	cov	3.613744;
11	Cufflinks	transcript	3860811	3865836	440	+	.	gene_id	CUFF.1144093;	transcript_id	CUFF.1144093.1;	FPKM	260.4395731046;	frac	0.747044;	conf_lo	222.537696;	conf_hi	298.341450;	cov	4.707166;
11	Cufflinks	exon	3860811	3863376	440	+	.	gene_id	CUFF.1144093;	transcript_id	CUFF.1144093.1;	exon_number	1;	FPKM	260.4395731046;	frac	0.747044;	conf_lo	222.537696;	conf_hi	298.341450;	cov	4.707166;
11	Cufflinks	exon	3864173	3864246	440	+	.	gene_id	CUFF.1144093;	transcript_id	CUFF.1144093.1;	exon_number	2;	FPKM	260.4395731046;	frac	0.747044;	conf_lo	222.537696;	conf_hi	298.341450;	cov	4.707166;
11	Cufflinks	exon	3865756	3865836	440	+	.	gene_id	CUFF.1144093;	transcript_id	CUFF.1144093.1;	exon_number	3;	FPKM	260.4395731046;	frac	0.747044;	conf_lo	222.537696;	conf_hi	298.341450;	cov	4.707166;
11	Cufflinks	transcript	5557491	5562415	1000	-	.	gene_id	CUFF.1145083;	transcript_id	CUFF.1145083.1;	FPKM	812.2232389972;	frac	1.000000;	conf_lo	755.224178;	conf_hi	869.222300;	cov	9.995920;
11	Cufflinks	exon	5557491	5559021	1000	-	.	gene_id	CUFF.1145083;	transcript_id	CUFF.1145083.1;	exon_number	1;	FPKM	812.2232389972;	frac	1.000000;	conf_lo	755.224178;	conf_hi	869.222300;	cov	9.995920;
11	Cufflinks	exon	5562359	5562415	1000	-	.	gene_id	CUFF.1145083;	transcript_id	CUFF.1145083.1;	exon_number	2;	FPKM	812.2232389972;	frac	1.000000;	conf_lo	755.224178;	conf_hi	869.222300;	cov	9.995920;
11	Cufflinks	transcript	11741447	11750494	1000	-	.	gene_id	CUFF.1149171;	transcript_id	CUFF.1149171.1;	FPKM	83.8755422133;	frac	0.671587;	conf_lo	36.811715;	conf_hi	130.939369;	cov	1.731175;
11	Cufflinks	exon	11741447	11743008	1000	-	.	gene_id	CUFF.1149171;	transcript_id	CUFF.1149171.1;	exon_number	1;	FPKM	83.8755422133;	frac	0.671587;	conf_lo	36.811715;	conf_hi	130.939369;	cov	1.731175;
11	Cufflinks	exon	11750442	11750494	1000	-	.	gene_id	CUFF.1149171;	transcript_id	CUFF.1149171.1;	exon_number	2;	FPKM	83.8755422133;	frac	0.671587;	conf_lo	36.811715;	conf_hi	130.939369;	cov	1.731175;
11	Cufflinks	transcript	16161651	16204150	1000	-	.	gene_id	CUFF.1153303;	transcript_id	CUFF.1153303.1;	FPKM	1677.6444040530;	frac	1.000000;	conf_lo	1595.726289;	conf_hi	1759.562519;	cov	30.840604;
11	Cufflinks	exon	16161651	16161823	1000	-	.	gene_id	CUFF.1153303;	transcript_id	CUFF.1153303.1;	exon_number	1;	FPKM	1677.6444040530;	frac	1.000000;	conf_lo	1595.726289;	conf_hi	1759.562519;	cov	30.840604;
11	Cufflinks	exon	16198985	16199135	1000	-	.	gene_id	CUFF.1153303;	transcript_id	CUFF.1153303.1;	exon_number	2;	FPKM	1677.6444040530;	frac	1.000000;	conf_lo	1595.726289;	conf_hi	1759.562519;	cov	30.840604;
11	Cufflinks	exon	16204094	16204150	1000	-	.	gene_id	CUFF.1153303;	transcript_id	CUFF.1153303.1;	exon_number	3;	FPKM	1677.6444040530;	frac	1.000000;	conf_lo	1595.726289;	conf_hi	1759.562519;	cov	30.840604;
11	Cufflinks	transcript	16238686	16316401	1000	-	.	gene_id	CUFF.1153371;	transcript_id	CUFF.1153371.1;	FPKM	322.5457943460;	frac	1.000000;	conf_lo	286.626674;	conf_hi	358.464914;	cov	5.493460;
11	Cufflinks	exon	16238686	16238854	1000	-	.	gene_id	CUFF.1153371;	transcript_id	CUFF.1153371.1;	exon_number	1;	FPKM	322.5457943460;	frac	1.000000;	conf_lo	286.626674;	conf_hi	358.464914;	cov	5.493460;
11	Cufflinks	exon	16316087	16316401	1000	-	.	gene_id	CUFF.1153371;	transcript_id	CUFF.1153371.1;	exon_number	2;	FPKM	322.5457943460;	frac	1.000000;	conf_lo	286.626674;	conf_hi	358.464914;	cov	5.493460;
11	Cufflinks	transcript	24229227	24240817	1000	-	.	gene_id	CUFF.1156597;	transcript_id	CUFF.1156597.1;	FPKM	973.1536134879;	frac	1.000000;	conf_lo	910.762793;	conf_hi	1035.544434;	cov	14.978413;
11	Cufflinks	exon	24229227	24229301	1000	-	.	gene_id	CUFF.1156597;	transcript_id	CUFF.1156597.1;	exon_number	1;	FPKM	973.1536134879;	frac	1.000000;	conf_lo	910.762793;	conf_hi	1035.544434;	cov	14.978413;
11	Cufflinks	exon	24236797	24236903	1000	-	.	gene_id	CUFF.1156597;	transcript_id	CUFF.1156597.1;	exon_number	2;	FPKM	973.1536134879;	frac	1.000000;	conf_lo	910.762793;	conf_hi	1035.544434;	cov	14.978413;
11	Cufflinks	exon	24240726	24240817	1000	-	.	gene_id	CUFF.1156597;	transcript_id	CUFF.1156597.1;	exon_number	3;	FPKM	973.1536134879;	frac	1.000000;	conf_lo	910.762793;	conf_hi	1035.544434;	cov	14.978413;
11	Cufflinks	transcript	44262481	44265950	1000	+	.	gene_id	CUFF.1160548;	transcript_id	CUFF.1160548.1;	FPKM	402.6392443097;	frac	0.998653;	conf_lo	361.528621;	conf_hi	443.749868;	cov	8.117132;
11	Cufflinks	exon	44262481	44262585	1000	+	.	gene_id	CUFF.1160548;	transcript_id	CUFF.1160548.1;	exon_number	1;	FPKM	402.6392443097;	frac	0.998653;	conf_lo	361.528621;	conf_hi	443.749868;	cov	8.117132;
11	Cufflinks	exon	44265775	44265950	1000	+	.	gene_id	CUFF.1160548;	transcript_id	CUFF.1160548.1;	exon_number	2;	FPKM	402.6392443097;	frac	0.998653;	conf_lo	361.528621;	conf_hi	443.749868;	cov	8.117132;
11	Cufflinks	transcript	49640053	49665208	1000	-	.	gene_id	CUFF.1162723;	transcript_id	CUFF.1162723.1;	FPKM	452.7132038533;	frac	1.000000;	conf_lo	410.159088;	conf_hi	495.267320;	cov	9.378817;
11	Cufflinks	exon	49640053	49643265	1000	-	.	gene_id	CUFF.1162723;	transcript_id	CUFF.1162723.1;	exon_number	1;	FPKM	452.7132038533;	frac	1.000000;	conf_lo	410.159088;	conf_hi	495.267320;	cov	9.378817;
11	Cufflinks	exon	49660870	49660958	1000	-	.	gene_id	CUFF.1162723;	transcript_id	CUFF.1162723.1;	exon_number	2;	FPKM	452.7132038533;	frac	1.000000;	conf_lo	410.159088;	conf_hi	495.267320;	cov	9.378817;
11	Cufflinks	exon	49664973	49665208	1000	-	.	gene_id	CUFF.1162723;	transcript_id	CUFF.1162723.1;	exon_number	3;	FPKM	452.7132038533;	frac	1.000000;	conf_lo	410.159088;	conf_hi	495.267320;	cov	9.378817;
11	Cufflinks	transcript	49668988	49685046	1000	-	.	gene_id	CUFF.1162731;	transcript_id	CUFF.1162731.1;	FPKM	285.4525099335;	frac	1.000000;	conf_lo	251.661830;	conf_hi	319.243190;	cov	5.754669;
11	Cufflinks	exon	49668988	49669064	1000	-	.	gene_id	CUFF.1162731;	transcript_id	CUFF.1162731.1;	exon_number	1;	FPKM	285.4525099335;	frac	1.000000;	conf_lo	251.661830;	conf_hi	319.243190;	cov	5.754669;
11	Cufflinks	exon	49671545	49671680	1000	-	.	gene_id	CUFF.1162731;	transcript_id	CUFF.1162731.1;	exon_number	2;	FPKM	285.4525099335;	frac	1.000000;	conf_lo	251.661830;	conf_hi	319.243190;	cov	5.754669;
11	Cufflinks	exon	49684928	49685046	1000	-	.	gene_id	CUFF.1162731;	transcript_id	CUFF.1162731.1;	exon_number	3;	FPKM	285.4525099335;	frac	1.000000;	conf_lo	251.661830;	conf_hi	319.243190;	cov	5.754669;
11	Cufflinks	transcript	66043378	66086656	1000	+	.	gene_id	CUFF.1167133;	transcript_id	CUFF.1167133.1;	FPKM	1561.7697020345;	frac	0.992084;	conf_lo	1482.273461;	conf_hi	1641.265943;	cov	31.247382;
11	Cufflinks	exon	66043378	66043491	1000	+	.	gene_id	CUFF.1167133;	transcript_id	CUFF.1167133.1;	exon_number	1;	FPKM	1561.7697020345;	frac	0.992084;	conf_lo	1482.273461;	conf_hi	1641.265943;	cov	31.247382;
11	Cufflinks	exon	66053699	66053823	1000	+	.	gene_id	CUFF.1167133;	transcript_id	CUFF.1167133.1;	exon_number	2;	FPKM	1561.7697020345;	frac	0.992084;	conf_lo	1482.273461;	conf_hi	1641.265943;	cov	31.247382;
11	Cufflinks	exon	66055887	66055961	1000	+	.	gene_id	CUFF.1167133;	transcript_id	CUFF.1167133.1;	exon_number	3;	FPKM	1561.7697020345;	frac	0.992084;	conf_lo	1482.273461;	conf_hi	1641.265943;	cov	31.247382;
11	Cufflinks	exon	66069192	66069343	1000	+	.	gene_id	CUFF.1167133;	transcript_id	CUFF.1167133.1;	exon_number	4;	FPKM	1561.7697020345;	frac	0.992084;	conf_lo	1482.273461;	conf_hi	1641.265943;	cov	31.247382;
11	Cufflinks	exon	66070639	66070820	1000	+	.	gene_id	CUFF.1167133;	transcript_id	CUFF.1167133.1;	exon_number	5;	FPKM	1561.7697020345;	frac	0.992084;	conf_lo	1482.273461;	conf_hi	1641.265943;	cov	31.247382;
11	Cufflinks	exon	66071269	66071388	1000	+	.	gene_id	CUFF.1167133;	transcript_id	CUFF.1167133.1;	exon_number	6;	FPKM	1561.7697020345;	frac	0.992084;	conf_lo	1482.273461;	conf_hi	1641.265943;	cov	31.247382;
11	Cufflinks	exon	66074171	66074276	1000	+	.	gene_id	CUFF.1167133;	transcript_id	CUFF.1167133.1;	exon_number	7;	FPKM	1561.7697020345;	frac	0.992084;	conf_lo	1482.273461;	conf_hi	1641.265943;	cov	31.247382;
11	Cufflinks	exon	66074361	66074481	1000	+	.	gene_id	CUFF.1167133;	transcript_id	CUFF.1167133.1;	exon_number	8;	FPKM	1561.7697020345;	frac	0.992084;	conf_lo	1482.273461;	conf_hi	1641.265943;	cov	31.247382;
11	Cufflinks	exon	66083549	66083681	1000	+	.	gene_id	CUFF.1167133;	transcript_id	CUFF.1167133.1;	exon_number	9;	FPKM	1561.7697020345;	frac	0.992084;	conf_lo	1482.273461;	conf_hi	1641.265943;	cov	31.247382;
11	Cufflinks	exon	66084825	66084973	1000	+	.	gene_id	CUFF.1167133;	transcript_id	CUFF.1167133.1;	exon_number	10;	FPKM	1561.7697020345;	frac	0.992084;	conf_lo	1482.273461;	conf_hi	1641.265943;	cov	31.247382;
11	Cufflinks	exon	66086594	66086656	1000	+	.	gene_id	CUFF.1167133;	transcript_id	CUFF.1167133.1;	exon_number	11;	FPKM	1561.7697020345;	frac	0.992084;	conf_lo	1482.273461;	conf_hi	1641.265943;	cov	31.247382;
11	Cufflinks	transcript	66094953	66108354	1000	-	.	gene_id	CUFF.1167301;	transcript_id	CUFF.1167301.1;	FPKM	227.6256550069;	frac	0.765852;	conf_lo	191.156389;	conf_hi	264.094921;	cov	4.461422;
11	Cufflinks	exon	66094953	66095639	1000	-	.	gene_id	CUFF.1167301;	transcript_id	CUFF.1167301.1;	exon_number	1;	FPKM	227.6256550069;	frac	0.765852;	conf_lo	191.156389;	conf_hi	264.094921;	cov	4.461422;
11	Cufflinks	exon	66103433	66103559	1000	-	.	gene_id	CUFF.1167301;	transcript_id	CUFF.1167301.1;	exon_number	2;	FPKM	227.6256550069;	frac	0.765852;	conf_lo	191.156389;	conf_hi	264.094921;	cov	4.461422;
11	Cufflinks	exon	66108276	66108354	1000	-	.	gene_id	CUFF.1167301;	transcript_id	CUFF.1167301.1;	exon_number	3;	FPKM	227.6256550069;	frac	0.765852;	conf_lo	191.156389;	conf_hi	264.094921;	cov	4.461422;
11	Cufflinks	transcript	66112352	66134785	1000	+	.	gene_id	CUFF.1167325;	transcript_id	CUFF.1167325.1;	FPKM	348.2643006169;	frac	0.871442;	conf_lo	304.637356;	conf_hi	391.891245;	cov	7.074132;
11	Cufflinks	exon	66112352	66112431	1000	+	.	gene_id	CUFF.1167325;	transcript_id	CUFF.1167325.1;	exon_number	1;	FPKM	348.2643006169;	frac	0.871442;	conf_lo	304.637356;	conf_hi	391.891245;	cov	7.074132;
11	Cufflinks	exon	66115758	66115843	1000	+	.	gene_id	CUFF.1167325;	transcript_id	CUFF.1167325.1;	exon_number	2;	FPKM	348.2643006169;	frac	0.871442;	conf_lo	304.637356;	conf_hi	391.891245;	cov	7.074132;
11	Cufflinks	exon	66118539	66118634	1000	+	.	gene_id	CUFF.1167325;	transcript_id	CUFF.1167325.1;	exon_number	3;	FPKM	348.2643006169;	frac	0.871442;	conf_lo	304.637356;	conf_hi	391.891245;	cov	7.074132;
11	Cufflinks	exon	66119672	66119756	1000	+	.	gene_id	CUFF.1167325;	transcript_id	CUFF.1167325.1;	exon_number	4;	FPKM	348.2643006169;	frac	0.871442;	conf_lo	304.637356;	conf_hi	391.891245;	cov	7.074132;
11	Cufflinks	exon	66123240	66123422	1000	+	.	gene_id	CUFF.1167325;	transcript_id	CUFF.1167325.1;	exon_number	5;	FPKM	348.2643006169;	frac	0.871442;	conf_lo	304.637356;	conf_hi	391.891245;	cov	7.074132;
11	Cufflinks	exon	66126069	66126229	1000	+	.	gene_id	CUFF.1167325;	transcript_id	CUFF.1167325.1;	exon_number	6;	FPKM	348.2643006169;	frac	0.871442;	conf_lo	304.637356;	conf_hi	391.891245;	cov	7.074132;
11	Cufflinks	exon	66126843	66126957	1000	+	.	gene_id	CUFF.1167325;	transcript_id	CUFF.1167325.1;	exon_number	7;	FPKM	348.2643006169;	frac	0.871442;	conf_lo	304.637356;	conf_hi	391.891245;	cov	7.074132;
11	Cufflinks	exon	66134777	66134785	1000	+	.	gene_id	CUFF.1167325;	transcript_id	CUFF.1167325.1;	exon_number	8;	FPKM	348.2643006169;	frac	0.871442;	conf_lo	304.637356;	conf_hi	391.891245;	cov	7.074132;
11	Cufflinks	transcript	69382900	69390323	1000	+	.	gene_id	CUFF.1167753;	transcript_id	CUFF.1167753.1;	FPKM	3732.6117672335;	frac	0.964456;	conf_lo	3580.943709;	conf_hi	3884.279826;	cov	73.182982;
11	Cufflinks	exon	69382900	69382984	1000	+	.	gene_id	CUFF.1167753;	transcript_id	CUFF.1167753.1;	exon_number	1;	FPKM	3732.6117672335;	frac	0.964456;	conf_lo	3580.943709;	conf_hi	3884.279826;	cov	73.182982;
11	Cufflinks	exon	69383803	69383911	1000	+	.	gene_id	CUFF.1167753;	transcript_id	CUFF.1167753.1;	exon_number	2;	FPKM	3732.6117672335;	frac	0.964456;	conf_lo	3580.943709;	conf_hi	3884.279826;	cov	73.182982;
11	Cufflinks	exon	69387853	69387985	1000	+	.	gene_id	CUFF.1167753;	transcript_id	CUFF.1167753.1;	exon_number	3;	FPKM	3732.6117672335;	frac	0.964456;	conf_lo	3580.943709;	conf_hi	3884.279826;	cov	73.182982;
11	Cufflinks	exon	69390290	69390323	1000	+	.	gene_id	CUFF.1167753;	transcript_id	CUFF.1167753.1;	exon_number	4;	FPKM	3732.6117672335;	frac	0.964456;	conf_lo	3580.943709;	conf_hi	3884.279826;	cov	73.182982;
11	Cufflinks	transcript	68726116	68744344	1000	-	.	gene_id	CUFF.1167769;	transcript_id	CUFF.1167769.1;	FPKM	721.8663355422;	frac	0.716592;	conf_lo	641.366482;	conf_hi	802.366189;	cov	15.416024;
11	Cufflinks	exon	68726116	68727377	1000	-	.	gene_id	CUFF.1167769;	transcript_id	CUFF.1167769.1;	exon_number	1;	FPKM	721.8663355422;	frac	0.716592;	conf_lo	641.366482;	conf_hi	802.366189;	cov	15.416024;
11	Cufflinks	exon	68729534	68729672	1000	-	.	gene_id	CUFF.1167769;	transcript_id	CUFF.1167769.1;	exon_number	2;	FPKM	721.8663355422;	frac	0.716592;	conf_lo	641.366482;	conf_hi	802.366189;	cov	15.416024;
11	Cufflinks	exon	68729798	68729898	1000	-	.	gene_id	CUFF.1167769;	transcript_id	CUFF.1167769.1;	exon_number	3;	FPKM	721.8663355422;	frac	0.716592;	conf_lo	641.366482;	conf_hi	802.366189;	cov	15.416024;
11	Cufflinks	exon	68732819	68733009	1000	-	.	gene_id	CUFF.1167769;	transcript_id	CUFF.1167769.1;	exon_number	4;	FPKM	721.8663355422;	frac	0.716592;	conf_lo	641.366482;	conf_hi	802.366189;	cov	15.416024;
11	Cufflinks	exon	68738743	68738953	1000	-	.	gene_id	CUFF.1167769;	transcript_id	CUFF.1167769.1;	exon_number	5;	FPKM	721.8663355422;	frac	0.716592;	conf_lo	641.366482;	conf_hi	802.366189;	cov	15.416024;
11	Cufflinks	exon	68742534	68742680	1000	-	.	gene_id	CUFF.1167769;	transcript_id	CUFF.1167769.1;	exon_number	6;	FPKM	721.8663355422;	frac	0.716592;	conf_lo	641.366482;	conf_hi	802.366189;	cov	15.416024;
11	Cufflinks	exon	68744224	68744344	1000	-	.	gene_id	CUFF.1167769;	transcript_id	CUFF.1167769.1;	exon_number	7;	FPKM	721.8663355422;	frac	0.716592;	conf_lo	641.366482;	conf_hi	802.366189;	cov	15.416024;
11	Cufflinks	transcript	71841713	71852381	1000	+	.	gene_id	CUFF.1168315;	transcript_id	CUFF.1168315.1;	FPKM	939.4320798094;	frac	1.000000;	conf_lo	878.131767;	conf_hi	1000.732392;	cov	15.447942;
11	Cufflinks	exon	71841713	71841957	1000	+	.	gene_id	CUFF.1168315;	transcript_id	CUFF.1168315.1;	exon_number	1;	FPKM	939.4320798094;	frac	1.000000;	conf_lo	878.131767;	conf_hi	1000.732392;	cov	15.447942;
11	Cufflinks	exon	71842209	71842287	1000	+	.	gene_id	CUFF.1168315;	transcript_id	CUFF.1168315.1;	exon_number	2;	FPKM	939.4320798094;	frac	1.000000;	conf_lo	878.131767;	conf_hi	1000.732392;	cov	15.447942;
11	Cufflinks	exon	71849278	71849429	1000	+	.	gene_id	CUFF.1168315;	transcript_id	CUFF.1168315.1;	exon_number	3;	FPKM	939.4320798094;	frac	1.000000;	conf_lo	878.131767;	conf_hi	1000.732392;	cov	15.447942;
11	Cufflinks	exon	71852284	71852381	1000	+	.	gene_id	CUFF.1168315;	transcript_id	CUFF.1168315.1;	exon_number	4;	FPKM	939.4320798094;	frac	1.000000;	conf_lo	878.131767;	conf_hi	1000.732392;	cov	15.447942;
11	Cufflinks	transcript	71857249	71862783	1000	+	.	gene_id	CUFF.1168345;	transcript_id	CUFF.1168345.1;	FPKM	465.0340642919;	frac	1.000000;	conf_lo	421.904767;	conf_hi	508.163361;	cov	9.114583;
11	Cufflinks	exon	71857249	71857539	1000	+	.	gene_id	CUFF.1168345;	transcript_id	CUFF.1168345.1;	exon_number	1;	FPKM	465.0340642919;	frac	1.000000;	conf_lo	421.904767;	conf_hi	508.163361;	cov	9.114583;
11	Cufflinks	exon	71859671	71859790	1000	+	.	gene_id	CUFF.1168345;	transcript_id	CUFF.1168345.1;	exon_number	2;	FPKM	465.0340642919;	frac	1.000000;	conf_lo	421.904767;	conf_hi	508.163361;	cov	9.114583;
11	Cufflinks	exon	71861802	71862783	1000	+	.	gene_id	CUFF.1168345;	transcript_id	CUFF.1168345.1;	exon_number	3;	FPKM	465.0340642919;	frac	1.000000;	conf_lo	421.904767;	conf_hi	508.163361;	cov	9.114583;
11	Cufflinks	transcript	77478260	77482223	1000	-	.	gene_id	CUFF.1170385;	transcript_id	CUFF.1170385.1;	FPKM	234.5283357547;	frac	0.585096;	conf_lo	182.929823;	conf_hi	286.126849;	cov	4.058984;
11	Cufflinks	exon	77478260	77478366	1000	-	.	gene_id	CUFF.1170385;	transcript_id	CUFF.1170385.1;	exon_number	1;	FPKM	234.5283357547;	frac	0.585096;	conf_lo	182.929823;	conf_hi	286.126849;	cov	4.058984;
11	Cufflinks	exon	77481616	77481666	1000	-	.	gene_id	CUFF.1170385;	transcript_id	CUFF.1170385.1;	exon_number	2;	FPKM	234.5283357547;	frac	0.585096;	conf_lo	182.929823;	conf_hi	286.126849;	cov	4.058984;
11	Cufflinks	exon	77482036	77482223	1000	-	.	gene_id	CUFF.1170385;	transcript_id	CUFF.1170385.1;	exon_number	3;	FPKM	234.5283357547;	frac	0.585096;	conf_lo	182.929823;	conf_hi	286.126849;	cov	4.058984;
11	Cufflinks	transcript	79340563	79362650	1000	-	.	gene_id	CUFF.1171109;	transcript_id	CUFF.1171109.1;	FPKM	562.9618725394;	frac	1.000000;	conf_lo	515.508237;	conf_hi	610.415508;	cov	7.670498;
11	Cufflinks	exon	79340563	79341580	1000	-	.	gene_id	CUFF.1171109;	transcript_id	CUFF.1171109.1;	exon_number	1;	FPKM	562.9618725394;	frac	1.000000;	conf_lo	515.508237;	conf_hi	610.415508;	cov	7.670498;
11	Cufflinks	exon	79362540	79362650	1000	-	.	gene_id	CUFF.1171109;	transcript_id	CUFF.1171109.1;	exon_number	2;	FPKM	562.9618725394;	frac	1.000000;	conf_lo	515.508237;	conf_hi	610.415508;	cov	7.670498;
11	Cufflinks	transcript	79500893	79506970	1000	-	.	gene_id	CUFF.1171233;	transcript_id	CUFF.1171233.1;	FPKM	429.5520348422;	frac	1.000000;	conf_lo	388.100761;	conf_hi	471.003309;	cov	8.495680;
11	Cufflinks	exon	79500893	79502745	1000	-	.	gene_id	CUFF.1171233;	transcript_id	CUFF.1171233.1;	exon_number	1;	FPKM	429.5520348422;	frac	1.000000;	conf_lo	388.100761;	conf_hi	471.003309;	cov	8.495680;
11	Cufflinks	exon	79506835	79506970	1000	-	.	gene_id	CUFF.1171233;	transcript_id	CUFF.1171233.1;	exon_number	2;	FPKM	429.5520348422;	frac	1.000000;	conf_lo	388.100761;	conf_hi	471.003309;	cov	8.495680;
11	Cufflinks	transcript	79676949	79678922	1000	-	.	gene_id	CUFF.1171375;	transcript_id	CUFF.1171375.1;	FPKM	183.0219212348;	frac	1.000000;	conf_lo	155.964802;	conf_hi	210.079040;	cov	3.511677;
11	Cufflinks	exon	79676949	79677111	1000	-	.	gene_id	CUFF.1171375;	transcript_id	CUFF.1171375.1;	exon_number	1;	FPKM	183.0219212348;	frac	1.000000;	conf_lo	155.964802;	conf_hi	210.079040;	cov	3.511677;
11	Cufflinks	exon	79678735	79678922	1000	-	.	gene_id	CUFF.1171375;	transcript_id	CUFF.1171375.1;	exon_number	2;	FPKM	183.0219212348;	frac	1.000000;	conf_lo	155.964802;	conf_hi	210.079040;	cov	3.511677;
11	Cufflinks	transcript	79683284	79684842	1000	-	.	gene_id	CUFF.1171379;	transcript_id	CUFF.1171379.1;	FPKM	194.6219021582;	frac	1.000000;	conf_lo	166.720511;	conf_hi	222.523293;	cov	3.769677;
11	Cufflinks	exon	79683284	79683342	1000	-	.	gene_id	CUFF.1171379;	transcript_id	CUFF.1171379.1;	exon_number	1;	FPKM	194.6219021582;	frac	1.000000;	conf_lo	166.720511;	conf_hi	222.523293;	cov	3.769677;
11	Cufflinks	exon	79684569	79684842	1000	-	.	gene_id	CUFF.1171379;	transcript_id	CUFF.1171379.1;	exon_number	2;	FPKM	194.6219021582;	frac	1.000000;	conf_lo	166.720511;	conf_hi	222.523293;	cov	3.769677;
11	Cufflinks	transcript	79762445	79768185	1000	-	.	gene_id	CUFF.1171463;	transcript_id	CUFF.1171463.1;	FPKM	186.8896710496;	frac	1.000000;	conf_lo	159.548152;	conf_hi	214.231190;	cov	3.396603;
11	Cufflinks	exon	79762445	79762523	1000	-	.	gene_id	CUFF.1171463;	transcript_id	CUFF.1171463.1;	exon_number	1;	FPKM	186.8896710496;	frac	1.000000;	conf_lo	159.548152;	conf_hi	214.231190;	cov	3.396603;
11	Cufflinks	exon	79768125	79768185	1000	-	.	gene_id	CUFF.1171463;	transcript_id	CUFF.1171463.1;	exon_number	2;	FPKM	186.8896710496;	frac	1.000000;	conf_lo	159.548152;	conf_hi	214.231190;	cov	3.396603;
12	Cufflinks	transcript	877951	890420	1000	-	.	gene_id	CUFF.1171923;	transcript_id	CUFF.1171923.1;	FPKM	661.3817803256;	frac	1.000000;	conf_lo	609.947092;	conf_hi	712.816468;	cov	7.777778;
12	Cufflinks	exon	877951	878034	1000	-	.	gene_id	CUFF.1171923;	transcript_id	CUFF.1171923.1;	exon_number	1;	FPKM	661.3817803256;	frac	1.000000;	conf_lo	609.947092;	conf_hi	712.816468;	cov	7.777778;
12	Cufflinks	exon	890321	890420	1000	-	.	gene_id	CUFF.1171923;	transcript_id	CUFF.1171923.1;	exon_number	2;	FPKM	661.3817803256;	frac	1.000000;	conf_lo	609.947092;	conf_hi	712.816468;	cov	7.777778;
12	Cufflinks	transcript	2515222	2570807	1000	-	.	gene_id	CUFF.1173479;	transcript_id	CUFF.1173479.1;	FPKM	1269.8876909267;	frac	1.000000;	conf_lo	1198.616724;	conf_hi	1341.158658;	cov	16.254412;
12	Cufflinks	exon	2515222	2515858	1000	-	.	gene_id	CUFF.1173479;	transcript_id	CUFF.1173479.1;	exon_number	1;	FPKM	1269.8876909267;	frac	1.000000;	conf_lo	1198.616724;	conf_hi	1341.158658;	cov	16.254412;
12	Cufflinks	exon	2569406	2569502	1000	-	.	gene_id	CUFF.1173479;	transcript_id	CUFF.1173479.1;	exon_number	2;	FPKM	1269.8876909267;	frac	1.000000;	conf_lo	1198.616724;	conf_hi	1341.158658;	cov	16.254412;
12	Cufflinks	exon	2569788	2569883	1000	-	.	gene_id	CUFF.1173479;	transcript_id	CUFF.1173479.1;	exon_number	3;	FPKM	1269.8876909267;	frac	1.000000;	conf_lo	1198.616724;	conf_hi	1341.158658;	cov	16.254412;
12	Cufflinks	exon	2570608	2570807	1000	-	.	gene_id	CUFF.1173479;	transcript_id	CUFF.1173479.1;	exon_number	4;	FPKM	1269.8876909267;	frac	1.000000;	conf_lo	1198.616724;	conf_hi	1341.158658;	cov	16.254412;
12	Cufflinks	transcript	3685940	3687781	1000	+	.	gene_id	CUFF.1173887;	transcript_id	CUFF.1173887.1;	FPKM	357.9170596584;	frac	1.000000;	conf_lo	320.079668;	conf_hi	395.754452;	cov	5.901842;
12	Cufflinks	exon	3685940	3686009	1000	+	.	gene_id	CUFF.1173887;	transcript_id	CUFF.1173887.1;	exon_number	1;	FPKM	357.9170596584;	frac	1.000000;	conf_lo	320.079668;	conf_hi	395.754452;	cov	5.901842;
12	Cufflinks	exon	3686242	3686283	1000	+	.	gene_id	CUFF.1173887;	transcript_id	CUFF.1173887.1;	exon_number	2;	FPKM	357.9170596584;	frac	1.000000;	conf_lo	320.079668;	conf_hi	395.754452;	cov	5.901842;
12	Cufflinks	exon	3686393	3686526	1000	+	.	gene_id	CUFF.1173887;	transcript_id	CUFF.1173887.1;	exon_number	3;	FPKM	357.9170596584;	frac	1.000000;	conf_lo	320.079668;	conf_hi	395.754452;	cov	5.901842;
12	Cufflinks	exon	3686898	3687781	1000	+	.	gene_id	CUFF.1173887;	transcript_id	CUFF.1173887.1;	exon_number	4;	FPKM	357.9170596584;	frac	1.000000;	conf_lo	320.079668;	conf_hi	395.754452;	cov	5.901842;
12	Cufflinks	transcript	3668115	3671944	1000	-	.	gene_id	CUFF.1174157;	transcript_id	CUFF.1174157.1;	FPKM	114.1825246522;	frac	0.557646;	conf_lo	79.864232;	conf_hi	148.500817;	cov	2.110074;
12	Cufflinks	exon	3668115	3668403	1000	-	.	gene_id	CUFF.1174157;	transcript_id	CUFF.1174157.1;	exon_number	1;	FPKM	114.1825246522;	frac	0.557646;	conf_lo	79.864232;	conf_hi	148.500817;	cov	2.110074;
12	Cufflinks	exon	3671028	3671076	1000	-	.	gene_id	CUFF.1174157;	transcript_id	CUFF.1174157.1;	exon_number	2;	FPKM	114.1825246522;	frac	0.557646;	conf_lo	79.864232;	conf_hi	148.500817;	cov	2.110074;
12	Cufflinks	exon	3671881	3671944	1000	-	.	gene_id	CUFF.1174157;	transcript_id	CUFF.1174157.1;	exon_number	3;	FPKM	114.1825246522;	frac	0.557646;	conf_lo	79.864232;	conf_hi	148.500817;	cov	2.110074;
12	Cufflinks	transcript	3809685	3815615	1000	+	.	gene_id	CUFF.1174335;	transcript_id	CUFF.1174335.1;	FPKM	834.7137629814;	frac	0.962367;	conf_lo	771.294877;	conf_hi	898.132649;	cov	13.877995;
12	Cufflinks	exon	3809685	3809916	1000	+	.	gene_id	CUFF.1174335;	transcript_id	CUFF.1174335.1;	exon_number	1;	FPKM	834.7137629814;	frac	0.962367;	conf_lo	771.294877;	conf_hi	898.132649;	cov	13.877995;
12	Cufflinks	exon	3810203	3810362	1000	+	.	gene_id	CUFF.1174335;	transcript_id	CUFF.1174335.1;	exon_number	2;	FPKM	834.7137629814;	frac	0.962367;	conf_lo	771.294877;	conf_hi	898.132649;	cov	13.877995;
12	Cufflinks	exon	3815459	3815615	1000	+	.	gene_id	CUFF.1174335;	transcript_id	CUFF.1174335.1;	exon_number	3;	FPKM	834.7137629814;	frac	0.962367;	conf_lo	771.294877;	conf_hi	898.132649;	cov	13.877995;
12	Cufflinks	transcript	3916311	3924472	330	+	.	gene_id	CUFF.1174485;	transcript_id	CUFF.1174485.2;	FPKM	1382.9716661051;	frac	0.445406;	conf_lo	1247.960369;	conf_hi	1517.982963;	cov	26.366921;
12	Cufflinks	exon	3916311	3916432	330	+	.	gene_id	CUFF.1174485;	transcript_id	CUFF.1174485.2;	exon_number	1;	FPKM	1382.9716661051;	frac	0.445406;	conf_lo	1247.960369;	conf_hi	1517.982963;	cov	26.366921;
12	Cufflinks	exon	3919008	3919116	330	+	.	gene_id	CUFF.1174485;	transcript_id	CUFF.1174485.2;	exon_number	2;	FPKM	1382.9716661051;	frac	0.445406;	conf_lo	1247.960369;	conf_hi	1517.982963;	cov	26.366921;
12	Cufflinks	exon	3920614	3920749	330	+	.	gene_id	CUFF.1174485;	transcript_id	CUFF.1174485.2;	exon_number	3;	FPKM	1382.9716661051;	frac	0.445406;	conf_lo	1247.960369;	conf_hi	1517.982963;	cov	26.366921;
12	Cufflinks	exon	3921657	3921749	330	+	.	gene_id	CUFF.1174485;	transcript_id	CUFF.1174485.2;	exon_number	4;	FPKM	1382.9716661051;	frac	0.445406;	conf_lo	1247.960369;	conf_hi	1517.982963;	cov	26.366921;
12	Cufflinks	exon	3922372	3922506	330	+	.	gene_id	CUFF.1174485;	transcript_id	CUFF.1174485.2;	exon_number	5;	FPKM	1382.9716661051;	frac	0.445406;	conf_lo	1247.960369;	conf_hi	1517.982963;	cov	26.366921;
12	Cufflinks	exon	3922714	3922836	330	+	.	gene_id	CUFF.1174485;	transcript_id	CUFF.1174485.2;	exon_number	6;	FPKM	1382.9716661051;	frac	0.445406;	conf_lo	1247.960369;	conf_hi	1517.982963;	cov	26.366921;
12	Cufflinks	exon	3923202	3923278	330	+	.	gene_id	CUFF.1174485;	transcript_id	CUFF.1174485.2;	exon_number	7;	FPKM	1382.9716661051;	frac	0.445406;	conf_lo	1247.960369;	conf_hi	1517.982963;	cov	26.366921;
12	Cufflinks	exon	3923406	3924472	330	+	.	gene_id	CUFF.1174485;	transcript_id	CUFF.1174485.2;	exon_number	8;	FPKM	1382.9716661051;	frac	0.445406;	conf_lo	1247.960369;	conf_hi	1517.982963;	cov	26.366921;
12	Cufflinks	transcript	3965168	3965760	1000	-	.	gene_id	CUFF.1174523;	transcript_id	CUFF.1174523.1;	FPKM	101.6040812738;	frac	1.000000;	conf_lo	81.444311;	conf_hi	121.763851;	cov	2.230392;
12	Cufflinks	exon	3965168	3965760	1000	-	.	gene_id	CUFF.1174523;	transcript_id	CUFF.1174523.1;	exon_number	1;	FPKM	101.6040812738;	frac	1.000000;	conf_lo	81.444311;	conf_hi	121.763851;	cov	2.230392;
12	Cufflinks	transcript	10341434	10342863	1000	+	.	gene_id	CUFF.1178245;	transcript_id	CUFF.1178245.1;	FPKM	223.7757903357;	frac	1.000000;	conf_lo	193.857516;	conf_hi	253.694065;	cov	3.552632;
12	Cufflinks	exon	10341434	10341492	1000	+	.	gene_id	CUFF.1178245;	transcript_id	CUFF.1178245.1;	exon_number	1;	FPKM	223.7757903357;	frac	1.000000;	conf_lo	193.857516;	conf_hi	253.694065;	cov	3.552632;
12	Cufflinks	exon	10342494	10342863	1000	+	.	gene_id	CUFF.1178245;	transcript_id	CUFF.1178245.1;	exon_number	2;	FPKM	223.7757903357;	frac	1.000000;	conf_lo	193.857516;	conf_hi	253.694065;	cov	3.552632;
12	Cufflinks	transcript	9728460	9742643	1000	+	.	gene_id	CUFF.1178407;	transcript_id	CUFF.1178407.2;	FPKM	258.5044711127;	frac	0.640538;	conf_lo	191.547601;	conf_hi	325.461341;	cov	4.829882;
12	Cufflinks	exon	9728460	9728662	1000	+	.	gene_id	CUFF.1178407;	transcript_id	CUFF.1178407.2;	exon_number	1;	FPKM	258.5044711127;	frac	0.640538;	conf_lo	191.547601;	conf_hi	325.461341;	cov	4.829882;
12	Cufflinks	exon	9731747	9731911	1000	+	.	gene_id	CUFF.1178407;	transcript_id	CUFF.1178407.2;	exon_number	2;	FPKM	258.5044711127;	frac	0.640538;	conf_lo	191.547601;	conf_hi	325.461341;	cov	4.829882;
12	Cufflinks	exon	9739073	9739176	1000	+	.	gene_id	CUFF.1178407;	transcript_id	CUFF.1178407.2;	exon_number	3;	FPKM	258.5044711127;	frac	0.640538;	conf_lo	191.547601;	conf_hi	325.461341;	cov	4.829882;
12	Cufflinks	exon	9740493	9740719	1000	+	.	gene_id	CUFF.1178407;	transcript_id	CUFF.1178407.2;	exon_number	4;	FPKM	258.5044711127;	frac	0.640538;	conf_lo	191.547601;	conf_hi	325.461341;	cov	4.829882;
12	Cufflinks	exon	9742546	9742643	1000	+	.	gene_id	CUFF.1178407;	transcript_id	CUFF.1178407.2;	exon_number	5;	FPKM	258.5044711127;	frac	0.640538;	conf_lo	191.547601;	conf_hi	325.461341;	cov	4.829882;
12	Cufflinks	transcript	10735696	10766923	1000	+	.	gene_id	CUFF.1178569;	transcript_id	CUFF.1178569.1;	FPKM	382.6566014741;	frac	1.000000;	conf_lo	343.533381;	conf_hi	421.779822;	cov	5.962500;
12	Cufflinks	exon	10735696	10735881	1000	+	.	gene_id	CUFF.1178569;	transcript_id	CUFF.1178569.1;	exon_number	1;	FPKM	382.6566014741;	frac	1.000000;	conf_lo	343.533381;	conf_hi	421.779822;	cov	5.962500;
12	Cufflinks	exon	10737603	10737777	1000	+	.	gene_id	CUFF.1178569;	transcript_id	CUFF.1178569.1;	exon_number	2;	FPKM	382.6566014741;	frac	1.000000;	conf_lo	343.533381;	conf_hi	421.779822;	cov	5.962500;
12	Cufflinks	exon	10766836	10766923	1000	+	.	gene_id	CUFF.1178569;	transcript_id	CUFF.1178569.1;	exon_number	3;	FPKM	382.6566014741;	frac	1.000000;	conf_lo	343.533381;	conf_hi	421.779822;	cov	5.962500;
12	Cufflinks	transcript	12748668	12767947	1000	+	.	gene_id	CUFF.1180675;	transcript_id	CUFF.1180675.1;	FPKM	3713.8899535686;	frac	1.000000;	conf_lo	3592.006567;	conf_hi	3835.773340;	cov	68.670038;
12	Cufflinks	exon	12748668	12748837	1000	+	.	gene_id	CUFF.1180675;	transcript_id	CUFF.1180675.1;	exon_number	1;	FPKM	3713.8899535686;	frac	1.000000;	conf_lo	3592.006567;	conf_hi	3835.773340;	cov	68.670038;
12	Cufflinks	exon	12755350	12755618	1000	+	.	gene_id	CUFF.1180675;	transcript_id	CUFF.1180675.1;	exon_number	2;	FPKM	3713.8899535686;	frac	1.000000;	conf_lo	3592.006567;	conf_hi	3835.773340;	cov	68.670038;
12	Cufflinks	exon	12756062	12756169	1000	+	.	gene_id	CUFF.1180675;	transcript_id	CUFF.1180675.1;	exon_number	3;	FPKM	3713.8899535686;	frac	1.000000;	conf_lo	3592.006567;	conf_hi	3835.773340;	cov	68.670038;
12	Cufflinks	exon	12756677	12756851	1000	+	.	gene_id	CUFF.1180675;	transcript_id	CUFF.1180675.1;	exon_number	4;	FPKM	3713.8899535686;	frac	1.000000;	conf_lo	3592.006567;	conf_hi	3835.773340;	cov	68.670038;
12	Cufflinks	exon	12758228	12758349	1000	+	.	gene_id	CUFF.1180675;	transcript_id	CUFF.1180675.1;	exon_number	5;	FPKM	3713.8899535686;	frac	1.000000;	conf_lo	3592.006567;	conf_hi	3835.773340;	cov	68.670038;
12	Cufflinks	exon	12758903	12758968	1000	+	.	gene_id	CUFF.1180675;	transcript_id	CUFF.1180675.1;	exon_number	6;	FPKM	3713.8899535686;	frac	1.000000;	conf_lo	3592.006567;	conf_hi	3835.773340;	cov	68.670038;
12	Cufflinks	exon	12762232	12762333	1000	+	.	gene_id	CUFF.1180675;	transcript_id	CUFF.1180675.1;	exon_number	7;	FPKM	3713.8899535686;	frac	1.000000;	conf_lo	3592.006567;	conf_hi	3835.773340;	cov	68.670038;
12	Cufflinks	exon	12762546	12762656	1000	+	.	gene_id	CUFF.1180675;	transcript_id	CUFF.1180675.1;	exon_number	8;	FPKM	3713.8899535686;	frac	1.000000;	conf_lo	3592.006567;	conf_hi	3835.773340;	cov	68.670038;
12	Cufflinks	exon	12764674	12764759	1000	+	.	gene_id	CUFF.1180675;	transcript_id	CUFF.1180675.1;	exon_number	9;	FPKM	3713.8899535686;	frac	1.000000;	conf_lo	3592.006567;	conf_hi	3835.773340;	cov	68.670038;
12	Cufflinks	exon	12766978	12767036	1000	+	.	gene_id	CUFF.1180675;	transcript_id	CUFF.1180675.1;	exon_number	10;	FPKM	3713.8899535686;	frac	1.000000;	conf_lo	3592.006567;	conf_hi	3835.773340;	cov	68.670038;
12	Cufflinks	exon	12767454	12767563	1000	+	.	gene_id	CUFF.1180675;	transcript_id	CUFF.1180675.1;	exon_number	11;	FPKM	3713.8899535686;	frac	1.000000;	conf_lo	3592.006567;	conf_hi	3835.773340;	cov	68.670038;
12	Cufflinks	exon	12767775	12767947	1000	+	.	gene_id	CUFF.1180675;	transcript_id	CUFF.1180675.1;	exon_number	12;	FPKM	3713.8899535686;	frac	1.000000;	conf_lo	3592.006567;	conf_hi	3835.773340;	cov	68.670038;
12	Cufflinks	transcript	13355723	13436133	1000	+	.	gene_id	CUFF.1181185;	transcript_id	CUFF.1181185.1;	FPKM	574.9684007914;	frac	1.000000;	conf_lo	527.011403;	conf_hi	622.925398;	cov	8.718861;
12	Cufflinks	exon	13355723	13355794	1000	+	.	gene_id	CUFF.1181185;	transcript_id	CUFF.1181185.1;	exon_number	1;	FPKM	574.9684007914;	frac	1.000000;	conf_lo	527.011403;	conf_hi	622.925398;	cov	8.718861;
12	Cufflinks	exon	13407804	13407875	1000	+	.	gene_id	CUFF.1181185;	transcript_id	CUFF.1181185.1;	exon_number	2;	FPKM	574.9684007914;	frac	1.000000;	conf_lo	527.011403;	conf_hi	622.925398;	cov	8.718861;
12	Cufflinks	exon	13435948	13436133	1000	+	.	gene_id	CUFF.1181185;	transcript_id	CUFF.1181185.1;	exon_number	3;	FPKM	574.9684007914;	frac	1.000000;	conf_lo	527.011403;	conf_hi	622.925398;	cov	8.718861;
12	Cufflinks	transcript	17064237	17070289	1000	+	.	gene_id	CUFF.1184205;	transcript_id	CUFF.1184205.1;	FPKM	447.5696418120;	frac	0.902903;	conf_lo	404.874947;	conf_hi	490.264336;	cov	8.876018;
12	Cufflinks	exon	17064237	17064766	1000	+	.	gene_id	CUFF.1184205;	transcript_id	CUFF.1184205.1;	exon_number	1;	FPKM	447.5696418120;	frac	0.902903;	conf_lo	404.874947;	conf_hi	490.264336;	cov	8.876018;
12	Cufflinks	exon	17066847	17066973	1000	+	.	gene_id	CUFF.1184205;	transcript_id	CUFF.1184205.1;	exon_number	2;	FPKM	447.5696418120;	frac	0.902903;	conf_lo	404.874947;	conf_hi	490.264336;	cov	8.876018;
12	Cufflinks	exon	17067733	17070289	1000	+	.	gene_id	CUFF.1184205;	transcript_id	CUFF.1184205.1;	exon_number	3;	FPKM	447.5696418120;	frac	0.902903;	conf_lo	404.874947;	conf_hi	490.264336;	cov	8.876018;
12	Cufflinks	transcript	17706462	17708855	1000	+	.	gene_id	CUFF.1184899;	transcript_id	CUFF.1184899.1;	FPKM	546.3142452228;	frac	0.892470;	conf_lo	483.725168;	conf_hi	608.903322;	cov	10.620251;
12	Cufflinks	exon	17706462	17707154	1000	+	.	gene_id	CUFF.1184899;	transcript_id	CUFF.1184899.1;	exon_number	1;	FPKM	546.3142452228;	frac	0.892470;	conf_lo	483.725168;	conf_hi	608.903322;	cov	10.620251;
12	Cufflinks	exon	17707293	17707442	1000	+	.	gene_id	CUFF.1184899;	transcript_id	CUFF.1184899.1;	exon_number	2;	FPKM	546.3142452228;	frac	0.892470;	conf_lo	483.725168;	conf_hi	608.903322;	cov	10.620251;
12	Cufflinks	exon	17707856	17708008	1000	+	.	gene_id	CUFF.1184899;	transcript_id	CUFF.1184899.1;	exon_number	3;	FPKM	546.3142452228;	frac	0.892470;	conf_lo	483.725168;	conf_hi	608.903322;	cov	10.620251;
12	Cufflinks	exon	17708092	17708253	1000	+	.	gene_id	CUFF.1184899;	transcript_id	CUFF.1184899.1;	exon_number	4;	FPKM	546.3142452228;	frac	0.892470;	conf_lo	483.725168;	conf_hi	608.903322;	cov	10.620251;
12	Cufflinks	exon	17708382	17708855	1000	+	.	gene_id	CUFF.1184899;	transcript_id	CUFF.1184899.1;	exon_number	5;	FPKM	546.3142452228;	frac	0.892470;	conf_lo	483.725168;	conf_hi	608.903322;	cov	10.620251;
12	Cufflinks	transcript	19448796	19451407	1000	+	.	gene_id	CUFF.1185857;	transcript_id	CUFF.1185857.1;	FPKM	95.8811105878;	frac	0.797231;	conf_lo	65.711762;	conf_hi	126.050460;	cov	2.057019;
12	Cufflinks	exon	19448796	19451407	1000	+	.	gene_id	CUFF.1185857;	transcript_id	CUFF.1185857.1;	exon_number	1;	FPKM	95.8811105878;	frac	0.797231;	conf_lo	65.711762;	conf_hi	126.050460;	cov	2.057019;
12	Cufflinks	transcript	19666575	19671005	1000	-	.	gene_id	CUFF.1185977;	transcript_id	CUFF.1185977.1;	FPKM	1051.9176516231;	frac	1.000000;	conf_lo	987.051092;	conf_hi	1116.784212;	cov	20.017616;
12	Cufflinks	exon	19666575	19667891	1000	-	.	gene_id	CUFF.1185977;	transcript_id	CUFF.1185977.1;	exon_number	1;	FPKM	1051.9176516231;	frac	1.000000;	conf_lo	987.051092;	conf_hi	1116.784212;	cov	20.017616;
12	Cufflinks	exon	19670055	19671005	1000	-	.	gene_id	CUFF.1185977;	transcript_id	CUFF.1185977.1;	exon_number	2;	FPKM	1051.9176516231;	frac	1.000000;	conf_lo	987.051092;	conf_hi	1116.784212;	cov	20.017616;
12	Cufflinks	transcript	23137841	23193662	1000	-	.	gene_id	CUFF.1188235;	transcript_id	CUFF.1188235.1;	FPKM	1703.7429428874;	frac	1.000000;	conf_lo	1621.190101;	conf_hi	1786.295785;	cov	31.935285;
12	Cufflinks	exon	23137841	23138129	1000	-	.	gene_id	CUFF.1188235;	transcript_id	CUFF.1188235.1;	exon_number	1;	FPKM	1703.7429428874;	frac	1.000000;	conf_lo	1621.190101;	conf_hi	1786.295785;	cov	31.935285;
12	Cufflinks	exon	23145802	23145929	1000	-	.	gene_id	CUFF.1188235;	transcript_id	CUFF.1188235.1;	exon_number	2;	FPKM	1703.7429428874;	frac	1.000000;	conf_lo	1621.190101;	conf_hi	1786.295785;	cov	31.935285;
12	Cufflinks	exon	23146057	23146208	1000	-	.	gene_id	CUFF.1188235;	transcript_id	CUFF.1188235.1;	exon_number	3;	FPKM	1703.7429428874;	frac	1.000000;	conf_lo	1621.190101;	conf_hi	1786.295785;	cov	31.935285;
12	Cufflinks	exon	23148707	23148828	1000	-	.	gene_id	CUFF.1188235;	transcript_id	CUFF.1188235.1;	exon_number	4;	FPKM	1703.7429428874;	frac	1.000000;	conf_lo	1621.190101;	conf_hi	1786.295785;	cov	31.935285;
12	Cufflinks	exon	23149448	23149591	1000	-	.	gene_id	CUFF.1188235;	transcript_id	CUFF.1188235.1;	exon_number	5;	FPKM	1703.7429428874;	frac	1.000000;	conf_lo	1621.190101;	conf_hi	1786.295785;	cov	31.935285;
12	Cufflinks	exon	23193507	23193662	1000	-	.	gene_id	CUFF.1188235;	transcript_id	CUFF.1188235.1;	exon_number	6;	FPKM	1703.7429428874;	frac	1.000000;	conf_lo	1621.190101;	conf_hi	1786.295785;	cov	31.935285;
12	Cufflinks	transcript	24197353	24200566	1000	+	.	gene_id	CUFF.1189173;	transcript_id	CUFF.1189173.1;	FPKM	202.4638103037;	frac	1.000000;	conf_lo	174.005855;	conf_hi	230.921766;	cov	3.105590;
12	Cufflinks	exon	24197353	24197605	1000	+	.	gene_id	CUFF.1189173;	transcript_id	CUFF.1189173.1;	exon_number	1;	FPKM	202.4638103037;	frac	1.000000;	conf_lo	174.005855;	conf_hi	230.921766;	cov	3.105590;
12	Cufflinks	exon	24197774	24197866	1000	+	.	gene_id	CUFF.1189173;	transcript_id	CUFF.1189173.1;	exon_number	2;	FPKM	202.4638103037;	frac	1.000000;	conf_lo	174.005855;	conf_hi	230.921766;	cov	3.105590;
12	Cufflinks	exon	24200381	24200566	1000	+	.	gene_id	CUFF.1189173;	transcript_id	CUFF.1189173.1;	exon_number	3;	FPKM	202.4638103037;	frac	1.000000;	conf_lo	174.005855;	conf_hi	230.921766;	cov	3.105590;
12	Cufflinks	transcript	24288909	24289610	1000	-	.	gene_id	CUFF.1189603;	transcript_id	CUFF.1189603.1;	FPKM	30018.9441661307;	frac	0.561853;	conf_lo	29169.065735;	conf_hi	30868.822598;	cov	455.305578;
12	Cufflinks	exon	24288909	24289128	1000	-	.	gene_id	CUFF.1189603;	transcript_id	CUFF.1189603.1;	exon_number	1;	FPKM	30018.9441661307;	frac	0.561853;	conf_lo	29169.065735;	conf_hi	30868.822598;	cov	455.305578;
12	Cufflinks	exon	24289420	24289610	1000	-	.	gene_id	CUFF.1189603;	transcript_id	CUFF.1189603.1;	exon_number	2;	FPKM	30018.9441661307;	frac	0.561853;	conf_lo	29169.065735;	conf_hi	30868.822598;	cov	455.305578;
12	Cufflinks	transcript	28783225	28791479	1000	-	.	gene_id	CUFF.1191129;	transcript_id	CUFF.1191129.1;	FPKM	179.2226008242;	frac	0.547986;	conf_lo	124.206445;	conf_hi	234.238757;	cov	3.495595;
12	Cufflinks	exon	28783225	28783318	1000	-	.	gene_id	CUFF.1191129;	transcript_id	CUFF.1191129.1;	exon_number	1;	FPKM	179.2226008242;	frac	0.547986;	conf_lo	124.206445;	conf_hi	234.238757;	cov	3.495595;
12	Cufflinks	exon	28784287	28784347	1000	-	.	gene_id	CUFF.1191129;	transcript_id	CUFF.1191129.1;	exon_number	2;	FPKM	179.2226008242;	frac	0.547986;	conf_lo	124.206445;	conf_hi	234.238757;	cov	3.495595;
12	Cufflinks	exon	28791365	28791479	1000	-	.	gene_id	CUFF.1191129;	transcript_id	CUFF.1191129.1;	exon_number	3;	FPKM	179.2226008242;	frac	0.547986;	conf_lo	124.206445;	conf_hi	234.238757;	cov	3.495595;
12	Cufflinks	transcript	33767954	33779186	1000	+	.	gene_id	CUFF.1193909;	transcript_id	CUFF.1193909.1;	FPKM	757.7080074998;	frac	1.000000;	conf_lo	702.655015;	conf_hi	812.761000;	cov	15.665745;
12	Cufflinks	exon	33767954	33769335	1000	+	.	gene_id	CUFF.1193909;	transcript_id	CUFF.1193909.1;	exon_number	1;	FPKM	757.7080074998;	frac	1.000000;	conf_lo	702.655015;	conf_hi	812.761000;	cov	15.665745;
12	Cufflinks	exon	33770437	33770545	1000	+	.	gene_id	CUFF.1193909;	transcript_id	CUFF.1193909.1;	exon_number	2;	FPKM	757.7080074998;	frac	1.000000;	conf_lo	702.655015;	conf_hi	812.761000;	cov	15.665745;
12	Cufflinks	exon	33774580	33779186	1000	+	.	gene_id	CUFF.1193909;	transcript_id	CUFF.1193909.1;	exon_number	3;	FPKM	757.7080074998;	frac	1.000000;	conf_lo	702.655015;	conf_hi	812.761000;	cov	15.665745;
12	Cufflinks	transcript	35378932	35407347	1000	+	.	gene_id	CUFF.1194997;	transcript_id	CUFF.1194997.1;	FPKM	635.7742080566;	frac	1.000000;	conf_lo	585.345081;	conf_hi	686.203335;	cov	10.570416;
12	Cufflinks	exon	35378932	35379016	1000	+	.	gene_id	CUFF.1194997;	transcript_id	CUFF.1194997.1;	exon_number	1;	FPKM	635.7742080566;	frac	1.000000;	conf_lo	585.345081;	conf_hi	686.203335;	cov	10.570416;
12	Cufflinks	exon	35407277	35407347	1000	+	.	gene_id	CUFF.1194997;	transcript_id	CUFF.1194997.1;	exon_number	2;	FPKM	635.7742080566;	frac	1.000000;	conf_lo	585.345081;	conf_hi	686.203335;	cov	10.570416;
12	Cufflinks	transcript	24339843	24343075	1000	-	.	gene_id	CUFF.1194563;	transcript_id	CUFF.1194563.1;	FPKM	12694.6061514370;	frac	0.816065;	conf_lo	12416.153745;	conf_hi	12973.058558;	cov	185.909719;
12	Cufflinks	exon	24339843	24340066	1000	-	.	gene_id	CUFF.1194563;	transcript_id	CUFF.1194563.1;	exon_number	1;	FPKM	12694.6061514370;	frac	0.816065;	conf_lo	12416.153745;	conf_hi	12973.058558;	cov	185.909719;
12	Cufflinks	exon	24341534	24343075	1000	-	.	gene_id	CUFF.1194563;	transcript_id	CUFF.1194563.1;	exon_number	2;	FPKM	12694.6061514370;	frac	0.816065;	conf_lo	12416.153745;	conf_hi	12973.058558;	cov	185.909719;
12	Cufflinks	transcript	24546633	24552117	1000	-	.	gene_id	CUFF.1195353;	transcript_id	CUFF.1195353.1;	FPKM	163.6483232206;	frac	0.382669;	conf_lo	138.314658;	conf_hi	188.981988;	cov	3.199886;
12	Cufflinks	exon	24546633	24547777	1000	-	.	gene_id	CUFF.1195353;	transcript_id	CUFF.1195353.1;	exon_number	1;	FPKM	163.6483232206;	frac	0.382669;	conf_lo	138.314658;	conf_hi	188.981988;	cov	3.199886;
12	Cufflinks	exon	24551124	24551198	1000	-	.	gene_id	CUFF.1195353;	transcript_id	CUFF.1195353.1;	exon_number	2;	FPKM	163.6483232206;	frac	0.382669;	conf_lo	138.314658;	conf_hi	188.981988;	cov	3.199886;
12	Cufflinks	exon	24551768	24552117	1000	-	.	gene_id	CUFF.1195353;	transcript_id	CUFF.1195353.1;	exon_number	3;	FPKM	163.6483232206;	frac	0.382669;	conf_lo	138.314658;	conf_hi	188.981988;	cov	3.199886;
12	Cufflinks	transcript	35794216	35846011	1000	+	.	gene_id	CUFF.1195541;	transcript_id	CUFF.1195541.1;	FPKM	472.4155573754;	frac	1.000000;	conf_lo	428.945312;	conf_hi	515.885803;	cov	9.003831;
12	Cufflinks	exon	35794216	35794318	1000	+	.	gene_id	CUFF.1195541;	transcript_id	CUFF.1195541.1;	exon_number	1;	FPKM	472.4155573754;	frac	1.000000;	conf_lo	428.945312;	conf_hi	515.885803;	cov	9.003831;
12	Cufflinks	exon	35834999	35835104	1000	+	.	gene_id	CUFF.1195541;	transcript_id	CUFF.1195541.1;	exon_number	2;	FPKM	472.4155573754;	frac	1.000000;	conf_lo	428.945312;	conf_hi	515.885803;	cov	9.003831;
12	Cufflinks	exon	35841283	35841401	1000	+	.	gene_id	CUFF.1195541;	transcript_id	CUFF.1195541.1;	exon_number	3;	FPKM	472.4155573754;	frac	1.000000;	conf_lo	428.945312;	conf_hi	515.885803;	cov	9.003831;
12	Cufflinks	exon	35845859	35846011	1000	+	.	gene_id	CUFF.1195541;	transcript_id	CUFF.1195541.1;	exon_number	4;	FPKM	472.4155573754;	frac	1.000000;	conf_lo	428.945312;	conf_hi	515.885803;	cov	9.003831;
12	Cufflinks	transcript	34699352	34717279	1000	+	.	gene_id	CUFF.1198357;	transcript_id	CUFF.1198357.1;	FPKM	228.0290676047;	frac	1.000000;	conf_lo	197.827805;	conf_hi	258.230330;	cov	4.726883;
12	Cufflinks	exon	34699352	34699498	1000	+	.	gene_id	CUFF.1198357;	transcript_id	CUFF.1198357.1;	exon_number	1;	FPKM	228.0290676047;	frac	1.000000;	conf_lo	197.827805;	conf_hi	258.230330;	cov	4.726883;
12	Cufflinks	exon	34699690	34699800	1000	+	.	gene_id	CUFF.1198357;	transcript_id	CUFF.1198357.1;	exon_number	2;	FPKM	228.0290676047;	frac	1.000000;	conf_lo	197.827805;	conf_hi	258.230330;	cov	4.726883;
12	Cufflinks	exon	34704805	34705485	1000	+	.	gene_id	CUFF.1198357;	transcript_id	CUFF.1198357.1;	exon_number	3;	FPKM	228.0290676047;	frac	1.000000;	conf_lo	197.827805;	conf_hi	258.230330;	cov	4.726883;
12	Cufflinks	exon	34717006	34717279	1000	+	.	gene_id	CUFF.1198357;	transcript_id	CUFF.1198357.1;	exon_number	4;	FPKM	228.0290676047;	frac	1.000000;	conf_lo	197.827805;	conf_hi	258.230330;	cov	4.726883;
12	Cufflinks	transcript	40677525	40680267	1000	-	.	gene_id	CUFF.1199949;	transcript_id	CUFF.1199949.1;	FPKM	215.9893344533;	frac	1.000000;	conf_lo	186.596183;	conf_hi	245.382486;	cov	4.172875;
12	Cufflinks	exon	40677525	40677649	1000	-	.	gene_id	CUFF.1199949;	transcript_id	CUFF.1199949.1;	exon_number	1;	FPKM	215.9893344533;	frac	1.000000;	conf_lo	186.596183;	conf_hi	245.382486;	cov	4.172875;
12	Cufflinks	exon	40678680	40678902	1000	-	.	gene_id	CUFF.1199949;	transcript_id	CUFF.1199949.1;	exon_number	2;	FPKM	215.9893344533;	frac	1.000000;	conf_lo	186.596183;	conf_hi	245.382486;	cov	4.172875;
12	Cufflinks	exon	40680125	40680267	1000	-	.	gene_id	CUFF.1199949;	transcript_id	CUFF.1199949.1;	exon_number	3;	FPKM	215.9893344533;	frac	1.000000;	conf_lo	186.596183;	conf_hi	245.382486;	cov	4.172875;
12	Cufflinks	transcript	44254491	44260814	1000	+	.	gene_id	CUFF.1201741;	transcript_id	CUFF.1201741.1;	FPKM	1284.3725987154;	frac	0.999672;	conf_lo	1212.541797;	conf_hi	1356.203400;	cov	22.273301;
12	Cufflinks	exon	44254491	44254640	1000	+	.	gene_id	CUFF.1201741;	transcript_id	CUFF.1201741.1;	exon_number	1;	FPKM	1284.3725987154;	frac	0.999672;	conf_lo	1212.541797;	conf_hi	1356.203400;	cov	22.273301;
12	Cufflinks	exon	44254966	44255163	1000	+	.	gene_id	CUFF.1201741;	transcript_id	CUFF.1201741.1;	exon_number	2;	FPKM	1284.3725987154;	frac	0.999672;	conf_lo	1212.541797;	conf_hi	1356.203400;	cov	22.273301;
12	Cufflinks	exon	44258688	44258797	1000	+	.	gene_id	CUFF.1201741;	transcript_id	CUFF.1201741.1;	exon_number	3;	FPKM	1284.3725987154;	frac	0.999672;	conf_lo	1212.541797;	conf_hi	1356.203400;	cov	22.273301;
12	Cufflinks	exon	44259607	44259748	1000	+	.	gene_id	CUFF.1201741;	transcript_id	CUFF.1201741.1;	exon_number	4;	FPKM	1284.3725987154;	frac	0.999672;	conf_lo	1212.541797;	conf_hi	1356.203400;	cov	22.273301;
12	Cufflinks	exon	44260724	44260814	1000	+	.	gene_id	CUFF.1201741;	transcript_id	CUFF.1201741.1;	exon_number	5;	FPKM	1284.3725987154;	frac	0.999672;	conf_lo	1212.541797;	conf_hi	1356.203400;	cov	22.273301;
12	Cufflinks	transcript	44764804	44807277	1000	-	.	gene_id	CUFF.1201991;	transcript_id	CUFF.1201991.1;	FPKM	907.1419678658;	frac	0.788705;	conf_lo	820.803122;	conf_hi	993.480814;	cov	15.869151;
12	Cufflinks	exon	44764804	44764930	1000	-	.	gene_id	CUFF.1201991;	transcript_id	CUFF.1201991.1;	exon_number	1;	FPKM	907.1419678658;	frac	0.788705;	conf_lo	820.803122;	conf_hi	993.480814;	cov	15.869151;
12	Cufflinks	exon	44769752	44769859	1000	-	.	gene_id	CUFF.1201991;	transcript_id	CUFF.1201991.1;	exon_number	2;	FPKM	907.1419678658;	frac	0.788705;	conf_lo	820.803122;	conf_hi	993.480814;	cov	15.869151;
12	Cufflinks	exon	44777667	44777852	1000	-	.	gene_id	CUFF.1201991;	transcript_id	CUFF.1201991.1;	exon_number	3;	FPKM	907.1419678658;	frac	0.788705;	conf_lo	820.803122;	conf_hi	993.480814;	cov	15.869151;
12	Cufflinks	exon	44785467	44785565	1000	-	.	gene_id	CUFF.1201991;	transcript_id	CUFF.1201991.1;	exon_number	4;	FPKM	907.1419678658;	frac	0.788705;	conf_lo	820.803122;	conf_hi	993.480814;	cov	15.869151;
12	Cufflinks	exon	44807091	44807277	1000	-	.	gene_id	CUFF.1201991;	transcript_id	CUFF.1201991.1;	exon_number	5;	FPKM	907.1419678658;	frac	0.788705;	conf_lo	820.803122;	conf_hi	993.480814;	cov	15.869151;
12	Cufflinks	transcript	45350749	45353924	1000	-	.	gene_id	CUFF.1202287;	transcript_id	CUFF.1202287.1;	FPKM	1863.8095139539;	frac	0.918772;	conf_lo	1766.418421;	conf_hi	1961.200607;	cov	36.041083;
12	Cufflinks	exon	45350749	45350864	1000	-	.	gene_id	CUFF.1202287;	transcript_id	CUFF.1202287.1;	exon_number	1;	FPKM	1863.8095139539;	frac	0.918772;	conf_lo	1766.418421;	conf_hi	1961.200607;	cov	36.041083;
12	Cufflinks	exon	45351012	45351175	1000	-	.	gene_id	CUFF.1202287;	transcript_id	CUFF.1202287.1;	exon_number	2;	FPKM	1863.8095139539;	frac	0.918772;	conf_lo	1766.418421;	conf_hi	1961.200607;	cov	36.041083;
12	Cufflinks	exon	45351290	45351496	1000	-	.	gene_id	CUFF.1202287;	transcript_id	CUFF.1202287.1;	exon_number	3;	FPKM	1863.8095139539;	frac	0.918772;	conf_lo	1766.418421;	conf_hi	1961.200607;	cov	36.041083;
12	Cufflinks	exon	45351628	45351824	1000	-	.	gene_id	CUFF.1202287;	transcript_id	CUFF.1202287.1;	exon_number	4;	FPKM	1863.8095139539;	frac	0.918772;	conf_lo	1766.418421;	conf_hi	1961.200607;	cov	36.041083;
12	Cufflinks	exon	45352208	45352337	1000	-	.	gene_id	CUFF.1202287;	transcript_id	CUFF.1202287.1;	exon_number	5;	FPKM	1863.8095139539;	frac	0.918772;	conf_lo	1766.418421;	conf_hi	1961.200607;	cov	36.041083;
12	Cufflinks	exon	45353032	45353166	1000	-	.	gene_id	CUFF.1202287;	transcript_id	CUFF.1202287.1;	exon_number	6;	FPKM	1863.8095139539;	frac	0.918772;	conf_lo	1766.418421;	conf_hi	1961.200607;	cov	36.041083;
12	Cufflinks	exon	45353275	45353394	1000	-	.	gene_id	CUFF.1202287;	transcript_id	CUFF.1202287.1;	exon_number	7;	FPKM	1863.8095139539;	frac	0.918772;	conf_lo	1766.418421;	conf_hi	1961.200607;	cov	36.041083;
12	Cufflinks	exon	45353528	45353717	1000	-	.	gene_id	CUFF.1202287;	transcript_id	CUFF.1202287.1;	exon_number	8;	FPKM	1863.8095139539;	frac	0.918772;	conf_lo	1766.418421;	conf_hi	1961.200607;	cov	36.041083;
12	Cufflinks	exon	45353802	45353924	1000	-	.	gene_id	CUFF.1202287;	transcript_id	CUFF.1202287.1;	exon_number	9;	FPKM	1863.8095139539;	frac	0.918772;	conf_lo	1766.418421;	conf_hi	1961.200607;	cov	36.041083;
12	Cufflinks	transcript	45354044	45356897	1000	-	.	gene_id	CUFF.1202293;	transcript_id	CUFF.1202293.1;	FPKM	1424.7062487367;	frac	0.634664;	conf_lo	1320.717411;	conf_hi	1528.695086;	cov	25.740455;
12	Cufflinks	exon	45354044	45354236	1000	-	.	gene_id	CUFF.1202293;	transcript_id	CUFF.1202293.1;	exon_number	1;	FPKM	1424.7062487367;	frac	0.634664;	conf_lo	1320.717411;	conf_hi	1528.695086;	cov	25.740455;
12	Cufflinks	exon	45355725	45355830	1000	-	.	gene_id	CUFF.1202293;	transcript_id	CUFF.1202293.1;	exon_number	2;	FPKM	1424.7062487367;	frac	0.634664;	conf_lo	1320.717411;	conf_hi	1528.695086;	cov	25.740455;
12	Cufflinks	exon	45355927	45356052	1000	-	.	gene_id	CUFF.1202293;	transcript_id	CUFF.1202293.1;	exon_number	3;	FPKM	1424.7062487367;	frac	0.634664;	conf_lo	1320.717411;	conf_hi	1528.695086;	cov	25.740455;
12	Cufflinks	exon	45356447	45356659	1000	-	.	gene_id	CUFF.1202293;	transcript_id	CUFF.1202293.1;	exon_number	4;	FPKM	1424.7062487367;	frac	0.634664;	conf_lo	1320.717411;	conf_hi	1528.695086;	cov	25.740455;
12	Cufflinks	exon	45356790	45356897	1000	-	.	gene_id	CUFF.1202293;	transcript_id	CUFF.1202293.1;	exon_number	5;	FPKM	1424.7062487367;	frac	0.634664;	conf_lo	1320.717411;	conf_hi	1528.695086;	cov	25.740455;
12	Cufflinks	transcript	45359366	45360287	1000	-	.	gene_id	CUFF.1202305;	transcript_id	CUFF.1202305.1;	FPKM	1959.4975727658;	frac	1.000000;	conf_lo	1870.965148;	conf_hi	2048.029998;	cov	27.065217;
12	Cufflinks	exon	45359366	45359633	1000	-	.	gene_id	CUFF.1202305;	transcript_id	CUFF.1202305.1;	exon_number	1;	FPKM	1959.4975727658;	frac	1.000000;	conf_lo	1870.965148;	conf_hi	2048.029998;	cov	27.065217;
12	Cufflinks	exon	45360047	45360287	1000	-	.	gene_id	CUFF.1202305;	transcript_id	CUFF.1202305.1;	exon_number	2;	FPKM	1959.4975727658;	frac	1.000000;	conf_lo	1870.965148;	conf_hi	2048.029998;	cov	27.065217;
12	Cufflinks	transcript	47281137	47286162	1000	+	.	gene_id	CUFF.1204471;	transcript_id	CUFF.1204471.1;	FPKM	356.8754282923;	frac	1.000000;	conf_lo	319.093135;	conf_hi	394.657722;	cov	6.584660;
12	Cufflinks	exon	47281137	47281374	1000	+	.	gene_id	CUFF.1204471;	transcript_id	CUFF.1204471.1;	exon_number	1;	FPKM	356.8754282923;	frac	1.000000;	conf_lo	319.093135;	conf_hi	394.657722;	cov	6.584660;
12	Cufflinks	exon	47283029	47283167	1000	+	.	gene_id	CUFF.1204471;	transcript_id	CUFF.1204471.1;	exon_number	2;	FPKM	356.8754282923;	frac	1.000000;	conf_lo	319.093135;	conf_hi	394.657722;	cov	6.584660;
12	Cufflinks	exon	47284644	47284809	1000	+	.	gene_id	CUFF.1204471;	transcript_id	CUFF.1204471.1;	exon_number	3;	FPKM	356.8754282923;	frac	1.000000;	conf_lo	319.093135;	conf_hi	394.657722;	cov	6.584660;
12	Cufflinks	exon	47285966	47286162	1000	+	.	gene_id	CUFF.1204471;	transcript_id	CUFF.1204471.1;	exon_number	4;	FPKM	356.8754282923;	frac	1.000000;	conf_lo	319.093135;	conf_hi	394.657722;	cov	6.584660;
12	Cufflinks	transcript	49841015	49842197	1000	+	.	gene_id	CUFF.1206919;	transcript_id	CUFF.1206919.1;	FPKM	317.9829686556;	frac	1.000000;	conf_lo	282.318815;	conf_hi	353.647123;	cov	5.045283;
12	Cufflinks	exon	49841015	49841117	1000	+	.	gene_id	CUFF.1206919;	transcript_id	CUFF.1206919.1;	exon_number	1;	FPKM	317.9829686556;	frac	1.000000;	conf_lo	282.318815;	conf_hi	353.647123;	cov	5.045283;
12	Cufflinks	exon	49841423	49842197	1000	+	.	gene_id	CUFF.1206919;	transcript_id	CUFF.1206919.1;	exon_number	2;	FPKM	317.9829686556;	frac	1.000000;	conf_lo	282.318815;	conf_hi	353.647123;	cov	5.045283;
12	Cufflinks	transcript	49743076	49748737	1000	-	.	gene_id	CUFF.1207427;	transcript_id	CUFF.1207427.2;	FPKM	540.9767579664;	frac	0.743213;	conf_lo	465.031087;	conf_hi	616.922429;	cov	10.869311;
12	Cufflinks	exon	49743076	49743424	1000	-	.	gene_id	CUFF.1207427;	transcript_id	CUFF.1207427.2;	exon_number	1;	FPKM	540.9767579664;	frac	0.743213;	conf_lo	465.031087;	conf_hi	616.922429;	cov	10.869311;
12	Cufflinks	exon	49743974	49744074	1000	-	.	gene_id	CUFF.1207427;	transcript_id	CUFF.1207427.2;	exon_number	2;	FPKM	540.9767579664;	frac	0.743213;	conf_lo	465.031087;	conf_hi	616.922429;	cov	10.869311;
12	Cufflinks	exon	49744210	49744305	1000	-	.	gene_id	CUFF.1207427;	transcript_id	CUFF.1207427.2;	exon_number	3;	FPKM	540.9767579664;	frac	0.743213;	conf_lo	465.031087;	conf_hi	616.922429;	cov	10.869311;
12	Cufflinks	exon	49744744	49746367	1000	-	.	gene_id	CUFF.1207427;	transcript_id	CUFF.1207427.2;	exon_number	4;	FPKM	540.9767579664;	frac	0.743213;	conf_lo	465.031087;	conf_hi	616.922429;	cov	10.869311;
12	Cufflinks	exon	49748261	49748341	1000	-	.	gene_id	CUFF.1207427;	transcript_id	CUFF.1207427.2;	exon_number	5;	FPKM	540.9767579664;	frac	0.743213;	conf_lo	465.031087;	conf_hi	616.922429;	cov	10.869311;
12	Cufflinks	exon	49748427	49748487	1000	-	.	gene_id	CUFF.1207427;	transcript_id	CUFF.1207427.2;	exon_number	6;	FPKM	540.9767579664;	frac	0.743213;	conf_lo	465.031087;	conf_hi	616.922429;	cov	10.869311;
12	Cufflinks	exon	49748647	49748737	1000	-	.	gene_id	CUFF.1207427;	transcript_id	CUFF.1207427.2;	exon_number	7;	FPKM	540.9767579664;	frac	0.743213;	conf_lo	465.031087;	conf_hi	616.922429;	cov	10.869311;
12	Cufflinks	transcript	54355676	54365122	1000	+	.	gene_id	CUFF.1209725;	transcript_id	CUFF.1209725.1;	FPKM	408.0788083165;	frac	1.000000;	conf_lo	367.676887;	conf_hi	448.480729;	cov	6.718547;
12	Cufflinks	exon	54355676	54355711	1000	+	.	gene_id	CUFF.1209725;	transcript_id	CUFF.1209725.1;	exon_number	1;	FPKM	408.0788083165;	frac	1.000000;	conf_lo	367.676887;	conf_hi	448.480729;	cov	6.718547;
12	Cufflinks	exon	54355826	54355896	1000	+	.	gene_id	CUFF.1209725;	transcript_id	CUFF.1209725.1;	exon_number	2;	FPKM	408.0788083165;	frac	1.000000;	conf_lo	367.676887;	conf_hi	448.480729;	cov	6.718547;
12	Cufflinks	exon	54356642	54356706	1000	+	.	gene_id	CUFF.1209725;	transcript_id	CUFF.1209725.1;	exon_number	3;	FPKM	408.0788083165;	frac	1.000000;	conf_lo	367.676887;	conf_hi	448.480729;	cov	6.718547;
12	Cufflinks	exon	54357815	54357872	1000	+	.	gene_id	CUFF.1209725;	transcript_id	CUFF.1209725.1;	exon_number	4;	FPKM	408.0788083165;	frac	1.000000;	conf_lo	367.676887;	conf_hi	448.480729;	cov	6.718547;
12	Cufflinks	exon	54358540	54358608	1000	+	.	gene_id	CUFF.1209725;	transcript_id	CUFF.1209725.1;	exon_number	5;	FPKM	408.0788083165;	frac	1.000000;	conf_lo	367.676887;	conf_hi	448.480729;	cov	6.718547;
12	Cufflinks	exon	54359095	54359208	1000	+	.	gene_id	CUFF.1209725;	transcript_id	CUFF.1209725.1;	exon_number	6;	FPKM	408.0788083165;	frac	1.000000;	conf_lo	367.676887;	conf_hi	448.480729;	cov	6.718547;
12	Cufflinks	exon	54361052	54361110	1000	+	.	gene_id	CUFF.1209725;	transcript_id	CUFF.1209725.1;	exon_number	7;	FPKM	408.0788083165;	frac	1.000000;	conf_lo	367.676887;	conf_hi	448.480729;	cov	6.718547;
12	Cufflinks	exon	54363987	54364045	1000	+	.	gene_id	CUFF.1209725;	transcript_id	CUFF.1209725.1;	exon_number	8;	FPKM	408.0788083165;	frac	1.000000;	conf_lo	367.676887;	conf_hi	448.480729;	cov	6.718547;
12	Cufflinks	exon	54364137	54364209	1000	+	.	gene_id	CUFF.1209725;	transcript_id	CUFF.1209725.1;	exon_number	9;	FPKM	408.0788083165;	frac	1.000000;	conf_lo	367.676887;	conf_hi	448.480729;	cov	6.718547;
12	Cufflinks	exon	54364779	54364891	1000	+	.	gene_id	CUFF.1209725;	transcript_id	CUFF.1209725.1;	exon_number	10;	FPKM	408.0788083165;	frac	1.000000;	conf_lo	367.676887;	conf_hi	448.480729;	cov	6.718547;
12	Cufflinks	exon	54365020	54365122	1000	+	.	gene_id	CUFF.1209725;	transcript_id	CUFF.1209725.1;	exon_number	11;	FPKM	408.0788083165;	frac	1.000000;	conf_lo	367.676887;	conf_hi	448.480729;	cov	6.718547;
13	Cufflinks	transcript	12517071	12526670	1000	-	.	gene_id	CUFF.1216031;	transcript_id	CUFF.1216031.1;	FPKM	220.4605934419;	frac	1.000000;	conf_lo	190.764763;	conf_hi	250.156424;	cov	4.360269;
13	Cufflinks	exon	12517071	12517233	1000	-	.	gene_id	CUFF.1216031;	transcript_id	CUFF.1216031.1;	exon_number	1;	FPKM	220.4605934419;	frac	1.000000;	conf_lo	190.764763;	conf_hi	250.156424;	cov	4.360269;
13	Cufflinks	exon	12526380	12526670	1000	-	.	gene_id	CUFF.1216031;	transcript_id	CUFF.1216031.1;	exon_number	2;	FPKM	220.4605934419;	frac	1.000000;	conf_lo	190.764763;	conf_hi	250.156424;	cov	4.360269;
13	Cufflinks	transcript	15847692	15959052	1000	+	.	gene_id	CUFF.1217188;	transcript_id	CUFF.1217188.1;	FPKM	348.5032800310;	frac	1.000000;	conf_lo	311.166795;	conf_hi	385.839765;	cov	4.303279;
13	Cufflinks	exon	15847692	15847750	1000	+	.	gene_id	CUFF.1217188;	transcript_id	CUFF.1217188.1;	exon_number	1;	FPKM	348.5032800310;	frac	1.000000;	conf_lo	311.166795;	conf_hi	385.839765;	cov	4.303279;
13	Cufflinks	exon	15954737	15954912	1000	+	.	gene_id	CUFF.1217188;	transcript_id	CUFF.1217188.1;	exon_number	2;	FPKM	348.5032800310;	frac	1.000000;	conf_lo	311.166795;	conf_hi	385.839765;	cov	4.303279;
13	Cufflinks	exon	15958995	15959052	1000	+	.	gene_id	CUFF.1217188;	transcript_id	CUFF.1217188.1;	exon_number	3;	FPKM	348.5032800310;	frac	1.000000;	conf_lo	311.166795;	conf_hi	385.839765;	cov	4.303279;
13	Cufflinks	transcript	18173078	18180240	1000	-	.	gene_id	CUFF.1218203;	transcript_id	CUFF.1218203.1;	FPKM	574.0335491221;	frac	1.000000;	conf_lo	526.115555;	conf_hi	621.951544;	cov	7.088101;
13	Cufflinks	exon	18173078	18173192	1000	-	.	gene_id	CUFF.1218203;	transcript_id	CUFF.1218203.1;	exon_number	1;	FPKM	574.0335491221;	frac	1.000000;	conf_lo	526.115555;	conf_hi	621.951544;	cov	7.088101;
13	Cufflinks	exon	18175432	18175520	1000	-	.	gene_id	CUFF.1218203;	transcript_id	CUFF.1218203.1;	exon_number	2;	FPKM	574.0335491221;	frac	1.000000;	conf_lo	526.115555;	conf_hi	621.951544;	cov	7.088101;
13	Cufflinks	exon	18175661	18175703	1000	-	.	gene_id	CUFF.1218203;	transcript_id	CUFF.1218203.1;	exon_number	3;	FPKM	574.0335491221;	frac	1.000000;	conf_lo	526.115555;	conf_hi	621.951544;	cov	7.088101;
13	Cufflinks	exon	18177132	18177223	1000	-	.	gene_id	CUFF.1218203;	transcript_id	CUFF.1218203.1;	exon_number	4;	FPKM	574.0335491221;	frac	1.000000;	conf_lo	526.115555;	conf_hi	621.951544;	cov	7.088101;
13	Cufflinks	exon	18178300	18178372	1000	-	.	gene_id	CUFF.1218203;	transcript_id	CUFF.1218203.1;	exon_number	5;	FPKM	574.0335491221;	frac	1.000000;	conf_lo	526.115555;	conf_hi	621.951544;	cov	7.088101;
13	Cufflinks	exon	18180167	18180240	1000	-	.	gene_id	CUFF.1218203;	transcript_id	CUFF.1218203.1;	exon_number	6;	FPKM	574.0335491221;	frac	1.000000;	conf_lo	526.115555;	conf_hi	621.951544;	cov	7.088101;
13	Cufflinks	transcript	18091484	18117782	1000	+	.	gene_id	CUFF.1218253;	transcript_id	CUFF.1218253.1;	FPKM	666.8848066279;	frac	1.000000;	conf_lo	615.236581;	conf_hi	718.533032;	cov	13.432075;
13	Cufflinks	exon	18091484	18093806	1000	+	.	gene_id	CUFF.1218253;	transcript_id	CUFF.1218253.1;	exon_number	1;	FPKM	666.8848066279;	frac	1.000000;	conf_lo	615.236581;	conf_hi	718.533032;	cov	13.432075;
13	Cufflinks	exon	18112144	18112343	1000	+	.	gene_id	CUFF.1218253;	transcript_id	CUFF.1218253.1;	exon_number	2;	FPKM	666.8848066279;	frac	1.000000;	conf_lo	615.236581;	conf_hi	718.533032;	cov	13.432075;
13	Cufflinks	exon	18112651	18117782	1000	+	.	gene_id	CUFF.1218253;	transcript_id	CUFF.1218253.1;	exon_number	3;	FPKM	666.8848066279;	frac	1.000000;	conf_lo	615.236581;	conf_hi	718.533032;	cov	13.432075;
13	Cufflinks	transcript	18117896	18120701	1000	+	.	gene_id	CUFF.1218257;	transcript_id	CUFF.1218257.1;	FPKM	536.4881127285;	frac	1.000000;	conf_lo	490.163687;	conf_hi	582.812539;	cov	7.684950;
13	Cufflinks	exon	18117896	18119270	1000	+	.	gene_id	CUFF.1218257;	transcript_id	CUFF.1218257.1;	exon_number	1;	FPKM	536.4881127285;	frac	1.000000;	conf_lo	490.163687;	conf_hi	582.812539;	cov	7.684950;
13	Cufflinks	exon	18120546	18120701	1000	+	.	gene_id	CUFF.1218257;	transcript_id	CUFF.1218257.1;	exon_number	2;	FPKM	536.4881127285;	frac	1.000000;	conf_lo	490.163687;	conf_hi	582.812539;	cov	7.684950;
13	Cufflinks	transcript	18489199	18493840	1000	-	.	gene_id	CUFF.1218381;	transcript_id	CUFF.1218381.1;	FPKM	678.0792267500;	frac	1.000000;	conf_lo	625.999318;	conf_hi	730.159136;	cov	11.121824;
13	Cufflinks	exon	18489199	18489266	1000	-	.	gene_id	CUFF.1218381;	transcript_id	CUFF.1218381.1;	exon_number	1;	FPKM	678.0792267500;	frac	1.000000;	conf_lo	625.999318;	conf_hi	730.159136;	cov	11.121824;
13	Cufflinks	exon	18492165	18492250	1000	-	.	gene_id	CUFF.1218381;	transcript_id	CUFF.1218381.1;	exon_number	2;	FPKM	678.0792267500;	frac	1.000000;	conf_lo	625.999318;	conf_hi	730.159136;	cov	11.121824;
13	Cufflinks	exon	18493714	18493840	1000	-	.	gene_id	CUFF.1218381;	transcript_id	CUFF.1218381.1;	exon_number	3;	FPKM	678.0792267500;	frac	1.000000;	conf_lo	625.999318;	conf_hi	730.159136;	cov	11.121824;
13	Cufflinks	transcript	18584937	18596719	1000	+	.	gene_id	CUFF.1218413;	transcript_id	CUFF.1218413.1;	FPKM	858.9373770462;	frac	1.000000;	conf_lo	800.322110;	conf_hi	917.552644;	cov	10.101010;
13	Cufflinks	exon	18584937	18585024	1000	+	.	gene_id	CUFF.1218413;	transcript_id	CUFF.1218413.1;	exon_number	1;	FPKM	858.9373770462;	frac	1.000000;	conf_lo	800.322110;	conf_hi	917.552644;	cov	10.101010;
13	Cufflinks	exon	18588411	18588490	1000	+	.	gene_id	CUFF.1218413;	transcript_id	CUFF.1218413.1;	exon_number	2;	FPKM	858.9373770462;	frac	1.000000;	conf_lo	800.322110;	conf_hi	917.552644;	cov	10.101010;
13	Cufflinks	exon	18596641	18596719	1000	+	.	gene_id	CUFF.1218413;	transcript_id	CUFF.1218413.1;	exon_number	3;	FPKM	858.9373770462;	frac	1.000000;	conf_lo	800.322110;	conf_hi	917.552644;	cov	10.101010;
13	Cufflinks	transcript	16563000	16570988	1000	-	.	gene_id	CUFF.1218551;	transcript_id	CUFF.1218551.1;	FPKM	240.0694333536;	frac	0.564638;	conf_lo	184.847129;	conf_hi	295.291738;	cov	4.459823;
13	Cufflinks	exon	16563000	16563054	1000	-	.	gene_id	CUFF.1218551;	transcript_id	CUFF.1218551.1;	exon_number	1;	FPKM	240.0694333536;	frac	0.564638;	conf_lo	184.847129;	conf_hi	295.291738;	cov	4.459823;
13	Cufflinks	exon	16570615	16570988	1000	-	.	gene_id	CUFF.1218551;	transcript_id	CUFF.1218551.1;	exon_number	2;	FPKM	240.0694333536;	frac	0.564638;	conf_lo	184.847129;	conf_hi	295.291738;	cov	4.459823;
13	Cufflinks	transcript	18807391	18816156	1000	+	.	gene_id	CUFF.1221059;	transcript_id	CUFF.1221059.1;	FPKM	602.4568275292;	frac	0.999896;	conf_lo	553.314774;	conf_hi	651.598881;	cov	8.856033;
13	Cufflinks	exon	18807391	18807514	1000	+	.	gene_id	CUFF.1221059;	transcript_id	CUFF.1221059.1;	exon_number	1;	FPKM	602.4568275292;	frac	0.999896;	conf_lo	553.314774;	conf_hi	651.598881;	cov	8.856033;
13	Cufflinks	exon	18815858	18816156	1000	+	.	gene_id	CUFF.1221059;	transcript_id	CUFF.1221059.1;	exon_number	2;	FPKM	602.4568275292;	frac	0.999896;	conf_lo	553.314774;	conf_hi	651.598881;	cov	8.856033;
13	Cufflinks	transcript	24064526	24075557	1000	-	.	gene_id	CUFF.1221669;	transcript_id	CUFF.1221669.1;	FPKM	499.2573504081;	frac	1.000000;	conf_lo	454.569215;	conf_hi	543.945485;	cov	8.049242;
13	Cufflinks	exon	24064526	24064758	1000	-	.	gene_id	CUFF.1221669;	transcript_id	CUFF.1221669.1;	exon_number	1;	FPKM	499.2573504081;	frac	1.000000;	conf_lo	454.569215;	conf_hi	543.945485;	cov	8.049242;
13	Cufflinks	exon	24071182	24071433	1000	-	.	gene_id	CUFF.1221669;	transcript_id	CUFF.1221669.1;	exon_number	2;	FPKM	499.2573504081;	frac	1.000000;	conf_lo	454.569215;	conf_hi	543.945485;	cov	8.049242;
13	Cufflinks	exon	24075466	24075557	1000	-	.	gene_id	CUFF.1221669;	transcript_id	CUFF.1221669.1;	exon_number	3;	FPKM	499.2573504081;	frac	1.000000;	conf_lo	454.569215;	conf_hi	543.945485;	cov	8.049242;
13	Cufflinks	transcript	26091791	26102776	1000	-	.	gene_id	CUFF.1223373;	transcript_id	CUFF.1223373.1;	FPKM	348.9048990205;	frac	1.000000;	conf_lo	311.546907;	conf_hi	386.262891;	cov	4.298469;
13	Cufflinks	exon	26091791	26091873	1000	-	.	gene_id	CUFF.1223373;	transcript_id	CUFF.1223373.1;	exon_number	1;	FPKM	348.9048990205;	frac	1.000000;	conf_lo	311.546907;	conf_hi	386.262891;	cov	4.298469;
13	Cufflinks	exon	26102665	26102776	1000	-	.	gene_id	CUFF.1223373;	transcript_id	CUFF.1223373.1;	exon_number	2;	FPKM	348.9048990205;	frac	1.000000;	conf_lo	311.546907;	conf_hi	386.262891;	cov	4.298469;
13	Cufflinks	transcript	23729351	23743183	1000	+	.	gene_id	CUFF.1225645;	transcript_id	CUFF.1225645.2;	FPKM	282.6612196367;	frac	0.581313;	conf_lo	231.364050;	conf_hi	333.958389;	cov	5.205394;
13	Cufflinks	exon	23729351	23729466	1000	+	.	gene_id	CUFF.1225645;	transcript_id	CUFF.1225645.2;	exon_number	1;	FPKM	282.6612196367;	frac	0.581313;	conf_lo	231.364050;	conf_hi	333.958389;	cov	5.205394;
13	Cufflinks	exon	23734763	23734859	1000	+	.	gene_id	CUFF.1225645;	transcript_id	CUFF.1225645.2;	exon_number	2;	FPKM	282.6612196367;	frac	0.581313;	conf_lo	231.364050;	conf_hi	333.958389;	cov	5.205394;
13	Cufflinks	exon	23735532	23735613	1000	+	.	gene_id	CUFF.1225645;	transcript_id	CUFF.1225645.2;	exon_number	3;	FPKM	282.6612196367;	frac	0.581313;	conf_lo	231.364050;	conf_hi	333.958389;	cov	5.205394;
13	Cufflinks	exon	23739198	23739328	1000	+	.	gene_id	CUFF.1225645;	transcript_id	CUFF.1225645.2;	exon_number	4;	FPKM	282.6612196367;	frac	0.581313;	conf_lo	231.364050;	conf_hi	333.958389;	cov	5.205394;
13	Cufflinks	exon	23741665	23743183	1000	+	.	gene_id	CUFF.1225645;	transcript_id	CUFF.1225645.2;	exon_number	5;	FPKM	282.6612196367;	frac	0.581313;	conf_lo	231.364050;	conf_hi	333.958389;	cov	5.205394;
13	Cufflinks	transcript	23679471	23686114	1000	+	.	gene_id	CUFF.1225659;	transcript_id	CUFF.1225659.1;	FPKM	811.4636726602;	frac	0.922463;	conf_lo	743.110694;	conf_hi	879.816652;	cov	15.043045;
13	Cufflinks	exon	23679471	23679507	1000	+	.	gene_id	CUFF.1225659;	transcript_id	CUFF.1225659.1;	exon_number	1;	FPKM	811.4636726602;	frac	0.922463;	conf_lo	743.110694;	conf_hi	879.816652;	cov	15.043045;
13	Cufflinks	exon	23685005	23685170	1000	+	.	gene_id	CUFF.1225659;	transcript_id	CUFF.1225659.1;	exon_number	2;	FPKM	811.4636726602;	frac	0.922463;	conf_lo	743.110694;	conf_hi	879.816652;	cov	15.043045;
13	Cufflinks	exon	23685413	23685544	1000	+	.	gene_id	CUFF.1225659;	transcript_id	CUFF.1225659.1;	exon_number	3;	FPKM	811.4636726602;	frac	0.922463;	conf_lo	743.110694;	conf_hi	879.816652;	cov	15.043045;
13	Cufflinks	exon	23685850	23686114	1000	+	.	gene_id	CUFF.1225659;	transcript_id	CUFF.1225659.1;	exon_number	4;	FPKM	811.4636726602;	frac	0.922463;	conf_lo	743.110694;	conf_hi	879.816652;	cov	15.043045;
13	Cufflinks	transcript	28709908	28714044	1000	+	.	gene_id	CUFF.1226817;	transcript_id	CUFF.1226817.1;	FPKM	68.8326528181;	frac	1.000000;	conf_lo	52.239564;	conf_hi	85.425742;	cov	1.245330;
13	Cufflinks	exon	28709908	28710699	1000	+	.	gene_id	CUFF.1226817;	transcript_id	CUFF.1226817.1;	exon_number	1;	FPKM	68.8326528181;	frac	1.000000;	conf_lo	52.239564;	conf_hi	85.425742;	cov	1.245330;
13	Cufflinks	exon	28713985	28714044	1000	+	.	gene_id	CUFF.1226817;	transcript_id	CUFF.1226817.1;	exon_number	2;	FPKM	68.8326528181;	frac	1.000000;	conf_lo	52.239564;	conf_hi	85.425742;	cov	1.245330;
13	Cufflinks	transcript	29083967	29087078	1000	+	.	gene_id	CUFF.1226945;	transcript_id	CUFF.1226945.1;	FPKM	49.0585386506;	frac	1.000000;	conf_lo	35.050178;	conf_hi	63.066899;	cov	1.018100;
13	Cufflinks	exon	29083967	29084522	1000	+	.	gene_id	CUFF.1226945;	transcript_id	CUFF.1226945.1;	exon_number	1;	FPKM	49.0585386506;	frac	1.000000;	conf_lo	35.050178;	conf_hi	63.066899;	cov	1.018100;
13	Cufflinks	exon	29085625	29085781	1000	+	.	gene_id	CUFF.1226945;	transcript_id	CUFF.1226945.1;	exon_number	2;	FPKM	49.0585386506;	frac	1.000000;	conf_lo	35.050178;	conf_hi	63.066899;	cov	1.018100;
13	Cufflinks	exon	29086703	29087078	1000	+	.	gene_id	CUFF.1226945;	transcript_id	CUFF.1226945.1;	exon_number	3;	FPKM	49.0585386506;	frac	1.000000;	conf_lo	35.050178;	conf_hi	63.066899;	cov	1.018100;
13	Cufflinks	transcript	29089215	29090687	1000	+	.	gene_id	CUFF.1226957;	transcript_id	CUFF.1226957.1;	FPKM	142.5438849422;	frac	1.000000;	conf_lo	118.665536;	conf_hi	166.422234;	cov	2.336661;
13	Cufflinks	exon	29089215	29089332	1000	+	.	gene_id	CUFF.1226957;	transcript_id	CUFF.1226957.1;	exon_number	1;	FPKM	142.5438849422;	frac	1.000000;	conf_lo	118.665536;	conf_hi	166.422234;	cov	2.336661;
13	Cufflinks	exon	29089892	29090687	1000	+	.	gene_id	CUFF.1226957;	transcript_id	CUFF.1226957.1;	exon_number	2;	FPKM	142.5438849422;	frac	1.000000;	conf_lo	118.665536;	conf_hi	166.422234;	cov	2.336661;
13	Cufflinks	transcript	29106183	29108377	1000	+	.	gene_id	CUFF.1226981;	transcript_id	CUFF.1226981.1;	FPKM	41.9120045426;	frac	1.000000;	conf_lo	28.964108;	conf_hi	54.859901;	cov	0.903614;
13	Cufflinks	exon	29106183	29106932	1000	+	.	gene_id	CUFF.1226981;	transcript_id	CUFF.1226981.1;	exon_number	1;	FPKM	41.9120045426;	frac	1.000000;	conf_lo	28.964108;	conf_hi	54.859901;	cov	0.903614;
13	Cufflinks	exon	29108166	29108377	1000	+	.	gene_id	CUFF.1226981;	transcript_id	CUFF.1226981.1;	exon_number	2;	FPKM	41.9120045426;	frac	1.000000;	conf_lo	28.964108;	conf_hi	54.859901;	cov	0.903614;
13	Cufflinks	transcript	29150631	29151513	1000	+	.	gene_id	CUFF.1227079;	transcript_id	CUFF.1227079.1;	FPKM	128.5160710240;	frac	1.000000;	conf_lo	105.843085;	conf_hi	151.189057;	cov	2.550378;
13	Cufflinks	exon	29150631	29150847	1000	+	.	gene_id	CUFF.1227079;	transcript_id	CUFF.1227079.1;	exon_number	1;	FPKM	128.5160710240;	frac	1.000000;	conf_lo	105.843085;	conf_hi	151.189057;	cov	2.550378;
13	Cufflinks	exon	29150963	29151158	1000	+	.	gene_id	CUFF.1227079;	transcript_id	CUFF.1227079.1;	exon_number	2;	FPKM	128.5160710240;	frac	1.000000;	conf_lo	105.843085;	conf_hi	151.189057;	cov	2.550378;
13	Cufflinks	exon	29151481	29151513	1000	+	.	gene_id	CUFF.1227079;	transcript_id	CUFF.1227079.1;	exon_number	3;	FPKM	128.5160710240;	frac	1.000000;	conf_lo	105.843085;	conf_hi	151.189057;	cov	2.550378;
13	Cufflinks	transcript	29154909	29157070	1000	+	.	gene_id	CUFF.1227085;	transcript_id	CUFF.1227085.2;	FPKM	112.8069104444;	frac	0.671258;	conf_lo	71.117015;	conf_hi	154.496806;	cov	2.036172;
13	Cufflinks	exon	29154909	29155320	1000	+	.	gene_id	CUFF.1227085;	transcript_id	CUFF.1227085.2;	exon_number	1;	FPKM	112.8069104444;	frac	0.671258;	conf_lo	71.117015;	conf_hi	154.496806;	cov	2.036172;
13	Cufflinks	exon	29155952	29156122	1000	+	.	gene_id	CUFF.1227085;	transcript_id	CUFF.1227085.2;	exon_number	2;	FPKM	112.8069104444;	frac	0.671258;	conf_lo	71.117015;	conf_hi	154.496806;	cov	2.036172;
13	Cufflinks	exon	29156276	29156406	1000	+	.	gene_id	CUFF.1227085;	transcript_id	CUFF.1227085.2;	exon_number	3;	FPKM	112.8069104444;	frac	0.671258;	conf_lo	71.117015;	conf_hi	154.496806;	cov	2.036172;
13	Cufflinks	exon	29156724	29157070	1000	+	.	gene_id	CUFF.1227085;	transcript_id	CUFF.1227085.2;	exon_number	4;	FPKM	112.8069104444;	frac	0.671258;	conf_lo	71.117015;	conf_hi	154.496806;	cov	2.036172;
13	Cufflinks	transcript	29469758	29481219	1000	+	.	gene_id	CUFF.1228713;	transcript_id	CUFF.1228713.1;	FPKM	752.2076084642;	frac	0.956963;	conf_lo	689.715987;	conf_hi	814.699230;	cov	11.290136;
13	Cufflinks	exon	29469758	29469902	1000	+	.	gene_id	CUFF.1228713;	transcript_id	CUFF.1228713.1;	exon_number	1;	FPKM	752.2076084642;	frac	0.956963;	conf_lo	689.715987;	conf_hi	814.699230;	cov	11.290136;
13	Cufflinks	exon	29472172	29472315	1000	+	.	gene_id	CUFF.1228713;	transcript_id	CUFF.1228713.1;	exon_number	2;	FPKM	752.2076084642;	frac	0.956963;	conf_lo	689.715987;	conf_hi	814.699230;	cov	11.290136;
13	Cufflinks	exon	29481103	29481219	1000	+	.	gene_id	CUFF.1228713;	transcript_id	CUFF.1228713.1;	exon_number	3;	FPKM	752.2076084642;	frac	0.956963;	conf_lo	689.715987;	conf_hi	814.699230;	cov	11.290136;
13	Cufflinks	transcript	36778453	36793282	1000	+	.	gene_id	CUFF.1230647;	transcript_id	CUFF.1230647.1;	FPKM	555.2645543778;	frac	1.000000;	conf_lo	508.136450;	conf_hi	602.392659;	cov	8.768657;
13	Cufflinks	exon	36778453	36778619	1000	+	.	gene_id	CUFF.1230647;	transcript_id	CUFF.1230647.1;	exon_number	1;	FPKM	555.2645543778;	frac	1.000000;	conf_lo	508.136450;	conf_hi	602.392659;	cov	8.768657;
13	Cufflinks	exon	36793133	36793282	1000	+	.	gene_id	CUFF.1230647;	transcript_id	CUFF.1230647.1;	exon_number	2;	FPKM	555.2645543778;	frac	1.000000;	conf_lo	508.136450;	conf_hi	602.392659;	cov	8.768657;
13	Cufflinks	transcript	39117501	39127696	1000	+	.	gene_id	CUFF.1231435;	transcript_id	CUFF.1231435.1;	FPKM	284.5652766868;	frac	1.000000;	conf_lo	250.827151;	conf_hi	318.303402;	cov	4.517717;
13	Cufflinks	exon	39117501	39117532	1000	+	.	gene_id	CUFF.1231435;	transcript_id	CUFF.1231435.1;	exon_number	1;	FPKM	284.5652766868;	frac	1.000000;	conf_lo	250.827151;	conf_hi	318.303402;	cov	4.517717;
13	Cufflinks	exon	39122853	39122910	1000	+	.	gene_id	CUFF.1231435;	transcript_id	CUFF.1231435.1;	exon_number	2;	FPKM	284.5652766868;	frac	1.000000;	conf_lo	250.827151;	conf_hi	318.303402;	cov	4.517717;
13	Cufflinks	exon	39125439	39125557	1000	+	.	gene_id	CUFF.1231435;	transcript_id	CUFF.1231435.1;	exon_number	3;	FPKM	284.5652766868;	frac	1.000000;	conf_lo	250.827151;	conf_hi	318.303402;	cov	4.517717;
13	Cufflinks	exon	39127603	39127696	1000	+	.	gene_id	CUFF.1231435;	transcript_id	CUFF.1231435.1;	exon_number	4;	FPKM	284.5652766868;	frac	1.000000;	conf_lo	250.827151;	conf_hi	318.303402;	cov	4.517717;
13	Cufflinks	transcript	39135370	39179697	1000	+	.	gene_id	CUFF.1231449;	transcript_id	CUFF.1231449.1;	FPKM	222.1443750963;	frac	1.000000;	conf_lo	192.335358;	conf_hi	251.953392;	cov	4.370736;
13	Cufflinks	exon	39135370	39135993	1000	+	.	gene_id	CUFF.1231449;	transcript_id	CUFF.1231449.1;	exon_number	1;	FPKM	222.1443750963;	frac	1.000000;	conf_lo	192.335358;	conf_hi	251.953392;	cov	4.370736;
13	Cufflinks	exon	39168772	39168803	1000	+	.	gene_id	CUFF.1231449;	transcript_id	CUFF.1231449.1;	exon_number	2;	FPKM	222.1443750963;	frac	1.000000;	conf_lo	192.335358;	conf_hi	251.953392;	cov	4.370736;
13	Cufflinks	exon	39179482	39179697	1000	+	.	gene_id	CUFF.1231449;	transcript_id	CUFF.1231449.1;	exon_number	3;	FPKM	222.1443750963;	frac	1.000000;	conf_lo	192.335358;	conf_hi	251.953392;	cov	4.370736;
13	Cufflinks	transcript	47389231	47516361	523	-	.	gene_id	CUFF.1235767;	transcript_id	CUFF.1235767.3;	FPKM	233.4036807107;	frac	0.201531;	conf_lo	95.804959;	conf_hi	371.002402;	cov	3.908359;
13	Cufflinks	exon	47389231	47389399	523	-	.	gene_id	CUFF.1235767;	transcript_id	CUFF.1235767.3;	exon_number	1;	FPKM	233.4036807107;	frac	0.201531;	conf_lo	95.804959;	conf_hi	371.002402;	cov	3.908359;
13	Cufflinks	exon	47402620	47402746	523	-	.	gene_id	CUFF.1235767;	transcript_id	CUFF.1235767.3;	exon_number	2;	FPKM	233.4036807107;	frac	0.201531;	conf_lo	95.804959;	conf_hi	371.002402;	cov	3.908359;
13	Cufflinks	exon	47429562	47429696	523	-	.	gene_id	CUFF.1235767;	transcript_id	CUFF.1235767.3;	exon_number	3;	FPKM	233.4036807107;	frac	0.201531;	conf_lo	95.804959;	conf_hi	371.002402;	cov	3.908359;
13	Cufflinks	exon	47516197	47516361	523	-	.	gene_id	CUFF.1235767;	transcript_id	CUFF.1235767.3;	exon_number	4;	FPKM	233.4036807107;	frac	0.201531;	conf_lo	95.804959;	conf_hi	371.002402;	cov	3.908359;
13	Cufflinks	transcript	58852692	58854880	1000	-	.	gene_id	CUFF.1238649;	transcript_id	CUFF.1238649.1;	FPKM	151.8478577278;	frac	1.000000;	conf_lo	127.202545;	conf_hi	176.493170;	cov	2.609890;
13	Cufflinks	exon	58852692	58852808	1000	-	.	gene_id	CUFF.1238649;	transcript_id	CUFF.1238649.1;	exon_number	1;	FPKM	151.8478577278;	frac	1.000000;	conf_lo	127.202545;	conf_hi	176.493170;	cov	2.609890;
13	Cufflinks	exon	58853683	58853823	1000	-	.	gene_id	CUFF.1238649;	transcript_id	CUFF.1238649.1;	exon_number	2;	FPKM	151.8478577278;	frac	1.000000;	conf_lo	127.202545;	conf_hi	176.493170;	cov	2.609890;
13	Cufflinks	exon	58854810	58854880	1000	-	.	gene_id	CUFF.1238649;	transcript_id	CUFF.1238649.1;	exon_number	3;	FPKM	151.8478577278;	frac	1.000000;	conf_lo	127.202545;	conf_hi	176.493170;	cov	2.609890;
13	Cufflinks	transcript	66754576	66787190	1000	-	.	gene_id	CUFF.1243149;	transcript_id	CUFF.1243149.1;	FPKM	493.2958030053;	frac	1.000000;	conf_lo	448.875276;	conf_hi	537.716330;	cov	6.077348;
13	Cufflinks	exon	66754576	66754696	1000	-	.	gene_id	CUFF.1243149;	transcript_id	CUFF.1243149.1;	exon_number	1;	FPKM	493.2958030053;	frac	1.000000;	conf_lo	448.875276;	conf_hi	537.716330;	cov	6.077348;
13	Cufflinks	exon	66787082	66787190	1000	-	.	gene_id	CUFF.1243149;	transcript_id	CUFF.1243149.1;	exon_number	2;	FPKM	493.2958030053;	frac	1.000000;	conf_lo	448.875276;	conf_hi	537.716330;	cov	6.077348;
13	Cufflinks	transcript	67452173	67458512	1000	+	.	gene_id	CUFF.1243759;	transcript_id	CUFF.1243759.1;	FPKM	413.5579903754;	frac	1.000000;	conf_lo	372.885740;	conf_hi	454.230241;	cov	8.346641;
13	Cufflinks	exon	67452173	67452287	1000	+	.	gene_id	CUFF.1243759;	transcript_id	CUFF.1243759.1;	exon_number	1;	FPKM	413.5579903754;	frac	1.000000;	conf_lo	372.885740;	conf_hi	454.230241;	cov	8.346641;
13	Cufflinks	exon	67452503	67458512	1000	+	.	gene_id	CUFF.1243759;	transcript_id	CUFF.1243759.1;	exon_number	2;	FPKM	413.5579903754;	frac	1.000000;	conf_lo	372.885740;	conf_hi	454.230241;	cov	8.346641;
13	Cufflinks	transcript	78424473	78455976	1000	-	.	gene_id	CUFF.1247015;	transcript_id	CUFF.1247015.1;	FPKM	660.7210592542;	frac	1.000000;	conf_lo	609.312069;	conf_hi	712.130049;	cov	13.775811;
13	Cufflinks	exon	78424473	78426162	1000	-	.	gene_id	CUFF.1247015;	transcript_id	CUFF.1247015.1;	exon_number	1;	FPKM	660.7210592542;	frac	1.000000;	conf_lo	609.312069;	conf_hi	712.130049;	cov	13.775811;
13	Cufflinks	exon	78430504	78430776	1000	-	.	gene_id	CUFF.1247015;	transcript_id	CUFF.1247015.1;	exon_number	2;	FPKM	660.7210592542;	frac	1.000000;	conf_lo	609.312069;	conf_hi	712.130049;	cov	13.775811;
13	Cufflinks	exon	78433480	78433560	1000	-	.	gene_id	CUFF.1247015;	transcript_id	CUFF.1247015.1;	exon_number	3;	FPKM	660.7210592542;	frac	1.000000;	conf_lo	609.312069;	conf_hi	712.130049;	cov	13.775811;
13	Cufflinks	exon	78433812	78433865	1000	-	.	gene_id	CUFF.1247015;	transcript_id	CUFF.1247015.1;	exon_number	4;	FPKM	660.7210592542;	frac	1.000000;	conf_lo	609.312069;	conf_hi	712.130049;	cov	13.775811;
13	Cufflinks	exon	78435395	78435533	1000	-	.	gene_id	CUFF.1247015;	transcript_id	CUFF.1247015.1;	exon_number	5;	FPKM	660.7210592542;	frac	1.000000;	conf_lo	609.312069;	conf_hi	712.130049;	cov	13.775811;
13	Cufflinks	exon	78453290	78453424	1000	-	.	gene_id	CUFF.1247015;	transcript_id	CUFF.1247015.1;	exon_number	6;	FPKM	660.7210592542;	frac	1.000000;	conf_lo	609.312069;	conf_hi	712.130049;	cov	13.775811;
13	Cufflinks	exon	78455726	78455976	1000	-	.	gene_id	CUFF.1247015;	transcript_id	CUFF.1247015.1;	exon_number	7;	FPKM	660.7210592542;	frac	1.000000;	conf_lo	609.312069;	conf_hi	712.130049;	cov	13.775811;
13	Cufflinks	transcript	72616376	72654130	1000	-	.	gene_id	CUFF.1249073;	transcript_id	CUFF.1249073.3;	FPKM	3122.6927722364;	frac	0.284635;	conf_lo	2954.057901;	conf_hi	3291.327644;	cov	64.606192;
13	Cufflinks	exon	72616376	72616554	1000	-	.	gene_id	CUFF.1249073;	transcript_id	CUFF.1249073.3;	exon_number	1;	FPKM	3122.6927722364;	frac	0.284635;	conf_lo	2954.057901;	conf_hi	3291.327644;	cov	64.606192;
13	Cufflinks	exon	72617264	72617388	1000	-	.	gene_id	CUFF.1249073;	transcript_id	CUFF.1249073.3;	exon_number	2;	FPKM	3122.6927722364;	frac	0.284635;	conf_lo	2954.057901;	conf_hi	3291.327644;	cov	64.606192;
13	Cufflinks	exon	72621102	72621281	1000	-	.	gene_id	CUFF.1249073;	transcript_id	CUFF.1249073.3;	exon_number	3;	FPKM	3122.6927722364;	frac	0.284635;	conf_lo	2954.057901;	conf_hi	3291.327644;	cov	64.606192;
13	Cufflinks	exon	72622996	72623131	1000	-	.	gene_id	CUFF.1249073;	transcript_id	CUFF.1249073.3;	exon_number	4;	FPKM	3122.6927722364;	frac	0.284635;	conf_lo	2954.057901;	conf_hi	3291.327644;	cov	64.606192;
13	Cufflinks	exon	72623924	72624062	1000	-	.	gene_id	CUFF.1249073;	transcript_id	CUFF.1249073.3;	exon_number	5;	FPKM	3122.6927722364;	frac	0.284635;	conf_lo	2954.057901;	conf_hi	3291.327644;	cov	64.606192;
13	Cufflinks	exon	72625179	72625322	1000	-	.	gene_id	CUFF.1249073;	transcript_id	CUFF.1249073.3;	exon_number	6;	FPKM	3122.6927722364;	frac	0.284635;	conf_lo	2954.057901;	conf_hi	3291.327644;	cov	64.606192;
13	Cufflinks	exon	72635031	72635128	1000	-	.	gene_id	CUFF.1249073;	transcript_id	CUFF.1249073.3;	exon_number	7;	FPKM	3122.6927722364;	frac	0.284635;	conf_lo	2954.057901;	conf_hi	3291.327644;	cov	64.606192;
13	Cufflinks	exon	72641452	72641541	1000	-	.	gene_id	CUFF.1249073;	transcript_id	CUFF.1249073.3;	exon_number	8;	FPKM	3122.6927722364;	frac	0.284635;	conf_lo	2954.057901;	conf_hi	3291.327644;	cov	64.606192;
13	Cufflinks	exon	72643323	72643367	1000	-	.	gene_id	CUFF.1249073;	transcript_id	CUFF.1249073.3;	exon_number	9;	FPKM	3122.6927722364;	frac	0.284635;	conf_lo	2954.057901;	conf_hi	3291.327644;	cov	64.606192;
13	Cufflinks	exon	72643453	72643532	1000	-	.	gene_id	CUFF.1249073;	transcript_id	CUFF.1249073.3;	exon_number	10;	FPKM	3122.6927722364;	frac	0.284635;	conf_lo	2954.057901;	conf_hi	3291.327644;	cov	64.606192;
13	Cufflinks	exon	72645906	72645993	1000	-	.	gene_id	CUFF.1249073;	transcript_id	CUFF.1249073.3;	exon_number	11;	FPKM	3122.6927722364;	frac	0.284635;	conf_lo	2954.057901;	conf_hi	3291.327644;	cov	64.606192;
13	Cufflinks	exon	72647552	72647627	1000	-	.	gene_id	CUFF.1249073;	transcript_id	CUFF.1249073.3;	exon_number	12;	FPKM	3122.6927722364;	frac	0.284635;	conf_lo	2954.057901;	conf_hi	3291.327644;	cov	64.606192;
13	Cufflinks	exon	72650573	72650668	1000	-	.	gene_id	CUFF.1249073;	transcript_id	CUFF.1249073.3;	exon_number	13;	FPKM	3122.6927722364;	frac	0.284635;	conf_lo	2954.057901;	conf_hi	3291.327644;	cov	64.606192;
13	Cufflinks	exon	72653571	72653762	1000	-	.	gene_id	CUFF.1249073;	transcript_id	CUFF.1249073.3;	exon_number	14;	FPKM	3122.6927722364;	frac	0.284635;	conf_lo	2954.057901;	conf_hi	3291.327644;	cov	64.606192;
13	Cufflinks	exon	72654063	72654130	1000	-	.	gene_id	CUFF.1249073;	transcript_id	CUFF.1249073.3;	exon_number	15;	FPKM	3122.6927722364;	frac	0.284635;	conf_lo	2954.057901;	conf_hi	3291.327644;	cov	64.606192;
13	Cufflinks	transcript	89224812	89231648	1000	-	.	gene_id	CUFF.1250363;	transcript_id	CUFF.1250363.1;	FPKM	382.5094824424;	frac	1.000000;	conf_lo	343.393783;	conf_hi	421.625182;	cov	6.314879;
13	Cufflinks	exon	89224812	89225011	1000	-	.	gene_id	CUFF.1250363;	transcript_id	CUFF.1250363.1;	exon_number	1;	FPKM	382.5094824424;	frac	1.000000;	conf_lo	343.393783;	conf_hi	421.625182;	cov	6.314879;
13	Cufflinks	exon	89225115	89225181	1000	-	.	gene_id	CUFF.1250363;	transcript_id	CUFF.1250363.1;	exon_number	2;	FPKM	382.5094824424;	frac	1.000000;	conf_lo	343.393783;	conf_hi	421.625182;	cov	6.314879;
13	Cufflinks	exon	89226136	89226298	1000	-	.	gene_id	CUFF.1250363;	transcript_id	CUFF.1250363.1;	exon_number	3;	FPKM	382.5094824424;	frac	1.000000;	conf_lo	343.393783;	conf_hi	421.625182;	cov	6.314879;
13	Cufflinks	exon	89227279	89227342	1000	-	.	gene_id	CUFF.1250363;	transcript_id	CUFF.1250363.1;	exon_number	4;	FPKM	382.5094824424;	frac	1.000000;	conf_lo	343.393783;	conf_hi	421.625182;	cov	6.314879;
13	Cufflinks	exon	89230581	89230687	1000	-	.	gene_id	CUFF.1250363;	transcript_id	CUFF.1250363.1;	exon_number	5;	FPKM	382.5094824424;	frac	1.000000;	conf_lo	343.393783;	conf_hi	421.625182;	cov	6.314879;
13	Cufflinks	exon	89231623	89231648	1000	-	.	gene_id	CUFF.1250363;	transcript_id	CUFF.1250363.1;	exon_number	6;	FPKM	382.5094824424;	frac	1.000000;	conf_lo	343.393783;	conf_hi	421.625182;	cov	6.314879;
13	Cufflinks	transcript	89442686	89463134	1000	-	.	gene_id	CUFF.1250427;	transcript_id	CUFF.1250427.1;	FPKM	218.2074969526;	frac	1.000000;	conf_lo	188.663801;	conf_hi	247.751193;	cov	4.276827;
13	Cufflinks	exon	89442686	89442855	1000	-	.	gene_id	CUFF.1250427;	transcript_id	CUFF.1250427.1;	exon_number	1;	FPKM	218.2074969526;	frac	1.000000;	conf_lo	188.663801;	conf_hi	247.751193;	cov	4.276827;
13	Cufflinks	exon	89443212	89443283	1000	-	.	gene_id	CUFF.1250427;	transcript_id	CUFF.1250427.1;	exon_number	2;	FPKM	218.2074969526;	frac	1.000000;	conf_lo	188.663801;	conf_hi	247.751193;	cov	4.276827;
13	Cufflinks	exon	89450519	89450706	1000	-	.	gene_id	CUFF.1250427;	transcript_id	CUFF.1250427.1;	exon_number	3;	FPKM	218.2074969526;	frac	1.000000;	conf_lo	188.663801;	conf_hi	247.751193;	cov	4.276827;
13	Cufflinks	exon	89451902	89451996	1000	-	.	gene_id	CUFF.1250427;	transcript_id	CUFF.1250427.1;	exon_number	4;	FPKM	218.2074969526;	frac	1.000000;	conf_lo	188.663801;	conf_hi	247.751193;	cov	4.276827;
13	Cufflinks	exon	89462968	89463134	1000	-	.	gene_id	CUFF.1250427;	transcript_id	CUFF.1250427.1;	exon_number	5;	FPKM	218.2074969526;	frac	1.000000;	conf_lo	188.663801;	conf_hi	247.751193;	cov	4.276827;
13	Cufflinks	transcript	92819921	92824072	1000	-	.	gene_id	CUFF.1251971;	transcript_id	CUFF.1251971.1;	FPKM	1241.4263167296;	frac	0.618538;	conf_lo	1127.945572;	conf_hi	1354.907062;	cov	20.002579;
13	Cufflinks	exon	92819921	92819975	1000	-	.	gene_id	CUFF.1251971;	transcript_id	CUFF.1251971.1;	exon_number	1;	FPKM	1241.4263167296;	frac	0.618538;	conf_lo	1127.945572;	conf_hi	1354.907062;	cov	20.002579;
13	Cufflinks	exon	92822692	92822781	1000	-	.	gene_id	CUFF.1251971;	transcript_id	CUFF.1251971.1;	exon_number	2;	FPKM	1241.4263167296;	frac	0.618538;	conf_lo	1127.945572;	conf_hi	1354.907062;	cov	20.002579;
13	Cufflinks	exon	92823847	92824072	1000	-	.	gene_id	CUFF.1251971;	transcript_id	CUFF.1251971.1;	exon_number	3;	FPKM	1241.4263167296;	frac	0.618538;	conf_lo	1127.945572;	conf_hi	1354.907062;	cov	20.002579;
13	Cufflinks	transcript	92961836	92991090	1000	+	.	gene_id	CUFF.1252205;	transcript_id	CUFF.1252205.1;	FPKM	623.6608442262;	frac	1.000000;	conf_lo	573.714439;	conf_hi	673.607249;	cov	11.887755;
13	Cufflinks	exon	92961836	92961894	1000	+	.	gene_id	CUFF.1252205;	transcript_id	CUFF.1252205.1;	exon_number	1;	FPKM	623.6608442262;	frac	1.000000;	conf_lo	573.714439;	conf_hi	673.607249;	cov	11.887755;
13	Cufflinks	exon	92983760	92983840	1000	+	.	gene_id	CUFF.1252205;	transcript_id	CUFF.1252205.1;	exon_number	2;	FPKM	623.6608442262;	frac	1.000000;	conf_lo	573.714439;	conf_hi	673.607249;	cov	11.887755;
13	Cufflinks	exon	92987262	92991090	1000	+	.	gene_id	CUFF.1252205;	transcript_id	CUFF.1252205.1;	exon_number	3;	FPKM	623.6608442262;	frac	1.000000;	conf_lo	573.714439;	conf_hi	673.607249;	cov	11.887755;
13	Cufflinks	transcript	102096516	102098361	1000	-	.	gene_id	CUFF.1256101;	transcript_id	CUFF.1256101.1;	FPKM	175.9732183016;	frac	1.000000;	conf_lo	149.442239;	conf_hi	202.504198;	cov	3.481891;
13	Cufflinks	exon	102096516	102097099	1000	-	.	gene_id	CUFF.1256101;	transcript_id	CUFF.1256101.1;	exon_number	1;	FPKM	175.9732183016;	frac	1.000000;	conf_lo	149.442239;	conf_hi	202.504198;	cov	3.481891;
13	Cufflinks	exon	102097399	102098361	1000	-	.	gene_id	CUFF.1256101;	transcript_id	CUFF.1256101.1;	exon_number	2;	FPKM	175.9732183016;	frac	1.000000;	conf_lo	149.442239;	conf_hi	202.504198;	cov	3.481891;
13	Cufflinks	transcript	102342177	102374794	1000	+	.	gene_id	CUFF.1256341;	transcript_id	CUFF.1256341.1;	FPKM	109.6437253507;	frac	1.000000;	conf_lo	88.701545;	conf_hi	130.585905;	cov	2.118297;
13	Cufflinks	exon	102342177	102342328	1000	+	.	gene_id	CUFF.1256341;	transcript_id	CUFF.1256341.1;	exon_number	1;	FPKM	109.6437253507;	frac	1.000000;	conf_lo	88.701545;	conf_hi	130.585905;	cov	2.118297;
13	Cufflinks	exon	102374549	102374794	1000	+	.	gene_id	CUFF.1256341;	transcript_id	CUFF.1256341.1;	exon_number	2;	FPKM	109.6437253507;	frac	1.000000;	conf_lo	88.701545;	conf_hi	130.585905;	cov	2.118297;
13	Cufflinks	transcript	103407478	103417041	1000	+	.	gene_id	CUFF.1257237;	transcript_id	CUFF.1257237.1;	FPKM	201.8437067500;	frac	1.000000;	conf_lo	173.429365;	conf_hi	230.258049;	cov	2.756508;
13	Cufflinks	exon	103407478	103407978	1000	+	.	gene_id	CUFF.1257237;	transcript_id	CUFF.1257237.1;	exon_number	1;	FPKM	201.8437067500;	frac	1.000000;	conf_lo	173.429365;	conf_hi	230.258049;	cov	2.756508;
13	Cufflinks	exon	103416841	103417041	1000	+	.	gene_id	CUFF.1257237;	transcript_id	CUFF.1257237.1;	exon_number	2;	FPKM	201.8437067500;	frac	1.000000;	conf_lo	173.429365;	conf_hi	230.258049;	cov	2.756508;
13	Cufflinks	transcript	103440115	103466693	1000	-	.	gene_id	CUFF.1257517;	transcript_id	CUFF.1257517.1;	FPKM	396.2977505353;	frac	0.459535;	conf_lo	276.247851;	conf_hi	516.347650;	cov	6.314115;
13	Cufflinks	exon	103440115	103440244	1000	-	.	gene_id	CUFF.1257517;	transcript_id	CUFF.1257517.1;	exon_number	1;	FPKM	396.2977505353;	frac	0.459535;	conf_lo	276.247851;	conf_hi	516.347650;	cov	6.314115;
13	Cufflinks	exon	103446726	103446797	1000	-	.	gene_id	CUFF.1257517;	transcript_id	CUFF.1257517.1;	exon_number	2;	FPKM	396.2977505353;	frac	0.459535;	conf_lo	276.247851;	conf_hi	516.347650;	cov	6.314115;
13	Cufflinks	exon	103446891	103446982	1000	-	.	gene_id	CUFF.1257517;	transcript_id	CUFF.1257517.1;	exon_number	3;	FPKM	396.2977505353;	frac	0.459535;	conf_lo	276.247851;	conf_hi	516.347650;	cov	6.314115;
13	Cufflinks	exon	103454080	103454147	1000	-	.	gene_id	CUFF.1257517;	transcript_id	CUFF.1257517.1;	exon_number	4;	FPKM	396.2977505353;	frac	0.459535;	conf_lo	276.247851;	conf_hi	516.347650;	cov	6.314115;
13	Cufflinks	exon	103459369	103459429	1000	-	.	gene_id	CUFF.1257517;	transcript_id	CUFF.1257517.1;	exon_number	5;	FPKM	396.2977505353;	frac	0.459535;	conf_lo	276.247851;	conf_hi	516.347650;	cov	6.314115;
13	Cufflinks	exon	103462283	103462375	1000	-	.	gene_id	CUFF.1257517;	transcript_id	CUFF.1257517.1;	exon_number	6;	FPKM	396.2977505353;	frac	0.459535;	conf_lo	276.247851;	conf_hi	516.347650;	cov	6.314115;
13	Cufflinks	exon	103466307	103466352	1000	-	.	gene_id	CUFF.1257517;	transcript_id	CUFF.1257517.1;	exon_number	7;	FPKM	396.2977505353;	frac	0.459535;	conf_lo	276.247851;	conf_hi	516.347650;	cov	6.314115;
13	Cufflinks	exon	103466608	103466693	1000	-	.	gene_id	CUFF.1257517;	transcript_id	CUFF.1257517.1;	exon_number	8;	FPKM	396.2977505353;	frac	0.459535;	conf_lo	276.247851;	conf_hi	516.347650;	cov	6.314115;
13	Cufflinks	transcript	108862689	108884019	1000	-	.	gene_id	CUFF.1259591;	transcript_id	CUFF.1259591.1;	FPKM	125.7165339846;	frac	0.541733;	conf_lo	90.131678;	conf_hi	161.301390;	cov	2.526742;
13	Cufflinks	exon	108862689	108862926	1000	-	.	gene_id	CUFF.1259591;	transcript_id	CUFF.1259591.1;	exon_number	1;	FPKM	125.7165339846;	frac	0.541733;	conf_lo	90.131678;	conf_hi	161.301390;	cov	2.526742;
13	Cufflinks	exon	108872241	108872431	1000	-	.	gene_id	CUFF.1259591;	transcript_id	CUFF.1259591.1;	exon_number	2;	FPKM	125.7165339846;	frac	0.541733;	conf_lo	90.131678;	conf_hi	161.301390;	cov	2.526742;
13	Cufflinks	exon	108883887	108884019	1000	-	.	gene_id	CUFF.1259591;	transcript_id	CUFF.1259591.1;	exon_number	3;	FPKM	125.7165339846;	frac	0.541733;	conf_lo	90.131678;	conf_hi	161.301390;	cov	2.526742;
13	Cufflinks	transcript	108889100	108894726	1000	-	.	gene_id	CUFF.1259665;	transcript_id	CUFF.1259665.1;	FPKM	247.4788531748;	frac	0.705576;	conf_lo	195.027826;	conf_hi	299.929880;	cov	4.928775;
13	Cufflinks	exon	108889100	108889323	1000	-	.	gene_id	CUFF.1259665;	transcript_id	CUFF.1259665.1;	exon_number	1;	FPKM	247.4788531748;	frac	0.705576;	conf_lo	195.027826;	conf_hi	299.929880;	cov	4.928775;
13	Cufflinks	exon	108890944	108891122	1000	-	.	gene_id	CUFF.1259665;	transcript_id	CUFF.1259665.1;	exon_number	2;	FPKM	247.4788531748;	frac	0.705576;	conf_lo	195.027826;	conf_hi	299.929880;	cov	4.928775;
13	Cufflinks	exon	108894584	108894726	1000	-	.	gene_id	CUFF.1259665;	transcript_id	CUFF.1259665.1;	exon_number	3;	FPKM	247.4788531748;	frac	0.705576;	conf_lo	195.027826;	conf_hi	299.929880;	cov	4.928775;
13	Cufflinks	transcript	116718213	116723222	1000	-	.	gene_id	CUFF.1262097;	transcript_id	CUFF.1262097.1;	FPKM	920.2396199845;	frac	1.000000;	conf_lo	859.568717;	conf_hi	980.910523;	cov	17.369863;
13	Cufflinks	exon	116718213	116719443	1000	-	.	gene_id	CUFF.1262097;	transcript_id	CUFF.1262097.1;	exon_number	1;	FPKM	920.2396199845;	frac	1.000000;	conf_lo	859.568717;	conf_hi	980.910523;	cov	17.369863;
13	Cufflinks	exon	116722580	116723222	1000	-	.	gene_id	CUFF.1262097;	transcript_id	CUFF.1262097.1;	exon_number	2;	FPKM	920.2396199845;	frac	1.000000;	conf_lo	859.568717;	conf_hi	980.910523;	cov	17.369863;
13	Cufflinks	transcript	118406820	118422528	1000	+	.	gene_id	CUFF.1262789;	transcript_id	CUFF.1262789.1;	FPKM	552.9969436858;	frac	1.000000;	conf_lo	505.965170;	conf_hi	600.028718;	cov	8.589111;
13	Cufflinks	exon	118406820	118407331	1000	+	.	gene_id	CUFF.1262789;	transcript_id	CUFF.1262789.1;	exon_number	1;	FPKM	552.9969436858;	frac	1.000000;	conf_lo	505.965170;	conf_hi	600.028718;	cov	8.589111;
13	Cufflinks	exon	118422404	118422528	1000	+	.	gene_id	CUFF.1262789;	transcript_id	CUFF.1262789.1;	exon_number	2;	FPKM	552.9969436858;	frac	1.000000;	conf_lo	505.965170;	conf_hi	600.028718;	cov	8.589111;
13	Cufflinks	transcript	125154545	125193906	1000	+	.	gene_id	CUFF.1264865;	transcript_id	CUFF.1264865.1;	FPKM	363.1041104758;	frac	1.000000;	conf_lo	324.993529;	conf_hi	401.214692;	cov	7.491156;
13	Cufflinks	exon	125154545	125154612	1000	+	.	gene_id	CUFF.1264865;	transcript_id	CUFF.1264865.1;	exon_number	1;	FPKM	363.1041104758;	frac	1.000000;	conf_lo	324.993529;	conf_hi	401.214692;	cov	7.491156;
13	Cufflinks	exon	125159486	125159649	1000	+	.	gene_id	CUFF.1264865;	transcript_id	CUFF.1264865.1;	exon_number	2;	FPKM	363.1041104758;	frac	1.000000;	conf_lo	324.993529;	conf_hi	401.214692;	cov	7.491156;
13	Cufflinks	exon	125186991	125187116	1000	+	.	gene_id	CUFF.1264865;	transcript_id	CUFF.1264865.1;	exon_number	3;	FPKM	363.1041104758;	frac	1.000000;	conf_lo	324.993529;	conf_hi	401.214692;	cov	7.491156;
13	Cufflinks	exon	125189743	125193906	1000	+	.	gene_id	CUFF.1264865;	transcript_id	CUFF.1264865.1;	exon_number	4;	FPKM	363.1041104758;	frac	1.000000;	conf_lo	324.993529;	conf_hi	401.214692;	cov	7.491156;
13	Cufflinks	transcript	129586877	129604809	1000	-	.	gene_id	CUFF.1265427;	transcript_id	CUFF.1265427.1;	FPKM	579.7827295062;	frac	1.000000;	conf_lo	531.625374;	conf_hi	627.940085;	cov	7.038123;
13	Cufflinks	exon	129586877	129587109	1000	-	.	gene_id	CUFF.1265427;	transcript_id	CUFF.1265427.1;	exon_number	1;	FPKM	579.7827295062;	frac	1.000000;	conf_lo	531.625374;	conf_hi	627.940085;	cov	7.038123;
13	Cufflinks	exon	129604774	129604809	1000	-	.	gene_id	CUFF.1265427;	transcript_id	CUFF.1265427.1;	exon_number	2;	FPKM	579.7827295062;	frac	1.000000;	conf_lo	531.625374;	conf_hi	627.940085;	cov	7.038123;
13	Cufflinks	transcript	138801786	138810243	1000	-	.	gene_id	CUFF.1269011;	transcript_id	CUFF.1269011.1;	FPKM	666.8603637861;	frac	1.000000;	conf_lo	615.213085;	conf_hi	718.507643;	cov	13.307985;
13	Cufflinks	exon	138801786	138801888	1000	-	.	gene_id	CUFF.1269011;	transcript_id	CUFF.1269011.1;	exon_number	1;	FPKM	666.8603637861;	frac	1.000000;	conf_lo	615.213085;	conf_hi	718.507643;	cov	13.307985;
13	Cufflinks	exon	138802407	138802628	1000	-	.	gene_id	CUFF.1269011;	transcript_id	CUFF.1269011.1;	exon_number	2;	FPKM	666.8603637861;	frac	1.000000;	conf_lo	615.213085;	conf_hi	718.507643;	cov	13.307985;
13	Cufflinks	exon	138804017	138804193	1000	-	.	gene_id	CUFF.1269011;	transcript_id	CUFF.1269011.1;	exon_number	3;	FPKM	666.8603637861;	frac	1.000000;	conf_lo	615.213085;	conf_hi	718.507643;	cov	13.307985;
13	Cufflinks	exon	138808169	138808297	1000	-	.	gene_id	CUFF.1269011;	transcript_id	CUFF.1269011.1;	exon_number	4;	FPKM	666.8603637861;	frac	1.000000;	conf_lo	615.213085;	conf_hi	718.507643;	cov	13.307985;
13	Cufflinks	exon	138809774	138810243	1000	-	.	gene_id	CUFF.1269011;	transcript_id	CUFF.1269011.1;	exon_number	5;	FPKM	666.8603637861;	frac	1.000000;	conf_lo	615.213085;	conf_hi	718.507643;	cov	13.307985;
14	Cufflinks	transcript	472379	488795	1000	-	.	gene_id	CUFF.1272235;	transcript_id	CUFF.1272235.1;	FPKM	2429.8841711881;	frac	1.000000;	conf_lo	2331.296461;	conf_hi	2528.471882;	cov	51.538310;
14	Cufflinks	exon	472379	475939	1000	-	.	gene_id	CUFF.1272235;	transcript_id	CUFF.1272235.1;	exon_number	1;	FPKM	2429.8841711881;	frac	1.000000;	conf_lo	2331.296461;	conf_hi	2528.471882;	cov	51.538310;
14	Cufflinks	exon	479827	480060	1000	-	.	gene_id	CUFF.1272235;	transcript_id	CUFF.1272235.1;	exon_number	2;	FPKM	2429.8841711881;	frac	1.000000;	conf_lo	2331.296461;	conf_hi	2528.471882;	cov	51.538310;
14	Cufflinks	exon	488759	488795	1000	-	.	gene_id	CUFF.1272235;	transcript_id	CUFF.1272235.1;	exon_number	3;	FPKM	2429.8841711881;	frac	1.000000;	conf_lo	2331.296461;	conf_hi	2528.471882;	cov	51.538310;
14	Cufflinks	transcript	6518704	6521085	1000	+	.	gene_id	CUFF.1273965;	transcript_id	CUFF.1273965.1;	FPKM	181.1279379175;	frac	1.000000;	conf_lo	154.211182;	conf_hi	208.044694;	cov	3.237668;
14	Cufflinks	exon	6518704	6518838	1000	+	.	gene_id	CUFF.1273965;	transcript_id	CUFF.1273965.1;	exon_number	1;	FPKM	181.1279379175;	frac	1.000000;	conf_lo	154.211182;	conf_hi	208.044694;	cov	3.237668;
14	Cufflinks	exon	6519825	6520073	1000	+	.	gene_id	CUFF.1273965;	transcript_id	CUFF.1273965.1;	exon_number	2;	FPKM	181.1279379175;	frac	1.000000;	conf_lo	154.211182;	conf_hi	208.044694;	cov	3.237668;
14	Cufflinks	exon	6520975	6521085	1000	+	.	gene_id	CUFF.1273965;	transcript_id	CUFF.1273965.1;	exon_number	3;	FPKM	181.1279379175;	frac	1.000000;	conf_lo	154.211182;	conf_hi	208.044694;	cov	3.237668;
14	Cufflinks	transcript	6547499	6553699	1000	+	.	gene_id	CUFF.1274003;	transcript_id	CUFF.1274003.1;	FPKM	159.3157851570;	frac	1.000000;	conf_lo	134.071714;	conf_hi	184.559857;	cov	3.165630;
14	Cufflinks	exon	6547499	6547655	1000	+	.	gene_id	CUFF.1274003;	transcript_id	CUFF.1274003.1;	exon_number	1;	FPKM	159.3157851570;	frac	1.000000;	conf_lo	134.071714;	conf_hi	184.559857;	cov	3.165630;
14	Cufflinks	exon	6548244	6548328	1000	+	.	gene_id	CUFF.1274003;	transcript_id	CUFF.1274003.1;	exon_number	2;	FPKM	159.3157851570;	frac	1.000000;	conf_lo	134.071714;	conf_hi	184.559857;	cov	3.165630;
14	Cufflinks	exon	6549235	6549324	1000	+	.	gene_id	CUFF.1274003;	transcript_id	CUFF.1274003.1;	exon_number	3;	FPKM	159.3157851570;	frac	1.000000;	conf_lo	134.071714;	conf_hi	184.559857;	cov	3.165630;
14	Cufflinks	exon	6553556	6553699	1000	+	.	gene_id	CUFF.1274003;	transcript_id	CUFF.1274003.1;	exon_number	4;	FPKM	159.3157851570;	frac	1.000000;	conf_lo	134.071714;	conf_hi	184.559857;	cov	3.165630;
14	Cufflinks	transcript	6557935	6580463	1000	+	.	gene_id	CUFF.1274005;	transcript_id	CUFF.1274005.1;	FPKM	188.4555034287;	frac	1.000000;	conf_lo	160.999684;	conf_hi	215.911323;	cov	3.867515;
14	Cufflinks	exon	6557935	6558053	1000	+	.	gene_id	CUFF.1274005;	transcript_id	CUFF.1274005.1;	exon_number	1;	FPKM	188.4555034287;	frac	1.000000;	conf_lo	160.999684;	conf_hi	215.911323;	cov	3.867515;
14	Cufflinks	exon	6559860	6560048	1000	+	.	gene_id	CUFF.1274005;	transcript_id	CUFF.1274005.1;	exon_number	2;	FPKM	188.4555034287;	frac	1.000000;	conf_lo	160.999684;	conf_hi	215.911323;	cov	3.867515;
14	Cufflinks	exon	6562870	6562971	1000	+	.	gene_id	CUFF.1274005;	transcript_id	CUFF.1274005.1;	exon_number	3;	FPKM	188.4555034287;	frac	1.000000;	conf_lo	160.999684;	conf_hi	215.911323;	cov	3.867515;
14	Cufflinks	exon	6563543	6563659	1000	+	.	gene_id	CUFF.1274005;	transcript_id	CUFF.1274005.1;	exon_number	4;	FPKM	188.4555034287;	frac	1.000000;	conf_lo	160.999684;	conf_hi	215.911323;	cov	3.867515;
14	Cufflinks	exon	6565138	6565226	1000	+	.	gene_id	CUFF.1274005;	transcript_id	CUFF.1274005.1;	exon_number	5;	FPKM	188.4555034287;	frac	1.000000;	conf_lo	160.999684;	conf_hi	215.911323;	cov	3.867515;
14	Cufflinks	exon	6566375	6566480	1000	+	.	gene_id	CUFF.1274005;	transcript_id	CUFF.1274005.1;	exon_number	6;	FPKM	188.4555034287;	frac	1.000000;	conf_lo	160.999684;	conf_hi	215.911323;	cov	3.867515;
14	Cufflinks	exon	6580212	6580463	1000	+	.	gene_id	CUFF.1274005;	transcript_id	CUFF.1274005.1;	exon_number	7;	FPKM	188.4555034287;	frac	1.000000;	conf_lo	160.999684;	conf_hi	215.911323;	cov	3.867515;
14	Cufflinks	transcript	11489892	11494618	1000	-	.	gene_id	CUFF.1277391;	transcript_id	CUFF.1277391.1;	FPKM	1213.5347133887;	frac	0.842671;	conf_lo	1060.963786;	conf_hi	1366.105641;	cov	15.789232;
14	Cufflinks	exon	11489892	11489984	1000	-	.	gene_id	CUFF.1277391;	transcript_id	CUFF.1277391.1;	exon_number	1;	FPKM	1213.5347133887;	frac	0.842671;	conf_lo	1060.963786;	conf_hi	1366.105641;	cov	15.789232;
14	Cufflinks	exon	11494539	11494618	1000	-	.	gene_id	CUFF.1277391;	transcript_id	CUFF.1277391.1;	exon_number	2;	FPKM	1213.5347133887;	frac	0.842671;	conf_lo	1060.963786;	conf_hi	1366.105641;	cov	15.789232;
14	Cufflinks	transcript	13163634	13180068	1000	-	.	gene_id	CUFF.1277939;	transcript_id	CUFF.1277939.1;	FPKM	207.7918053117;	frac	1.000000;	conf_lo	178.961834;	conf_hi	236.621776;	cov	2.606516;
14	Cufflinks	exon	13163634	13163848	1000	-	.	gene_id	CUFF.1277939;	transcript_id	CUFF.1277939.1;	exon_number	1;	FPKM	207.7918053117;	frac	1.000000;	conf_lo	178.961834;	conf_hi	236.621776;	cov	2.606516;
14	Cufflinks	exon	13179969	13180068	1000	-	.	gene_id	CUFF.1277939;	transcript_id	CUFF.1277939.1;	exon_number	2;	FPKM	207.7918053117;	frac	1.000000;	conf_lo	178.961834;	conf_hi	236.621776;	cov	2.606516;
14	Cufflinks	transcript	22209687	22221958	1000	-	.	gene_id	CUFF.1281193;	transcript_id	CUFF.1281193.1;	FPKM	239.9161601817;	frac	1.000000;	conf_lo	208.937706;	conf_hi	270.894615;	cov	5.204393;
14	Cufflinks	exon	22209687	22213826	1000	-	.	gene_id	CUFF.1281193;	transcript_id	CUFF.1281193.1;	exon_number	1;	FPKM	239.9161601817;	frac	1.000000;	conf_lo	208.937706;	conf_hi	270.894615;	cov	5.204393;
14	Cufflinks	exon	22218533	22218628	1000	-	.	gene_id	CUFF.1281193;	transcript_id	CUFF.1281193.1;	exon_number	2;	FPKM	239.9161601817;	frac	1.000000;	conf_lo	208.937706;	conf_hi	270.894615;	cov	5.204393;
14	Cufflinks	exon	22218982	22219108	1000	-	.	gene_id	CUFF.1281193;	transcript_id	CUFF.1281193.1;	exon_number	3;	FPKM	239.9161601817;	frac	1.000000;	conf_lo	208.937706;	conf_hi	270.894615;	cov	5.204393;
14	Cufflinks	exon	22221878	22221958	1000	-	.	gene_id	CUFF.1281193;	transcript_id	CUFF.1281193.1;	exon_number	4;	FPKM	239.9161601817;	frac	1.000000;	conf_lo	208.937706;	conf_hi	270.894615;	cov	5.204393;
14	Cufflinks	transcript	28258770	28262121	1000	+	.	gene_id	CUFF.1285257;	transcript_id	CUFF.1285257.1;	FPKM	14729.0265480819;	frac	0.994739;	conf_lo	14458.653047;	conf_hi	14999.400049;	cov	260.404602;
14	Cufflinks	exon	28258770	28258892	1000	+	.	gene_id	CUFF.1285257;	transcript_id	CUFF.1285257.1;	exon_number	1;	FPKM	14729.0265480819;	frac	0.994739;	conf_lo	14458.653047;	conf_hi	14999.400049;	cov	260.404602;
14	Cufflinks	exon	28259762	28262121	1000	+	.	gene_id	CUFF.1285257;	transcript_id	CUFF.1285257.1;	exon_number	2;	FPKM	14729.0265480819;	frac	0.994739;	conf_lo	14458.653047;	conf_hi	14999.400049;	cov	260.404602;
14	Cufflinks	transcript	30507318	30510215	1000	+	.	gene_id	CUFF.1285319;	transcript_id	CUFF.1285319.1;	FPKM	2026.2198515555;	frac	1.000000;	conf_lo	1936.192748;	conf_hi	2116.246955;	cov	23.828125;
14	Cufflinks	exon	30507318	30507434	1000	+	.	gene_id	CUFF.1285319;	transcript_id	CUFF.1285319.1;	exon_number	1;	FPKM	2026.2198515555;	frac	1.000000;	conf_lo	1936.192748;	conf_hi	2116.246955;	cov	23.828125;
14	Cufflinks	exon	30510156	30510215	1000	+	.	gene_id	CUFF.1285319;	transcript_id	CUFF.1285319.1;	exon_number	2;	FPKM	2026.2198515555;	frac	1.000000;	conf_lo	1936.192748;	conf_hi	2116.246955;	cov	23.828125;
14	Cufflinks	transcript	30941931	30949649	1000	+	.	gene_id	CUFF.1285931;	transcript_id	CUFF.1285931.3;	FPKM	655.9137557748;	frac	0.730712;	conf_lo	584.768378;	conf_hi	727.059134;	cov	12.914226;
14	Cufflinks	exon	30941931	30942257	1000	+	.	gene_id	CUFF.1285931;	transcript_id	CUFF.1285931.3;	exon_number	1;	FPKM	655.9137557748;	frac	0.730712;	conf_lo	584.768378;	conf_hi	727.059134;	cov	12.914226;
14	Cufflinks	exon	30944170	30944264	1000	+	.	gene_id	CUFF.1285931;	transcript_id	CUFF.1285931.3;	exon_number	2;	FPKM	655.9137557748;	frac	0.730712;	conf_lo	584.768378;	conf_hi	727.059134;	cov	12.914226;
14	Cufflinks	exon	30947566	30947615	1000	+	.	gene_id	CUFF.1285931;	transcript_id	CUFF.1285931.3;	exon_number	3;	FPKM	655.9137557748;	frac	0.730712;	conf_lo	584.768378;	conf_hi	727.059134;	cov	12.914226;
14	Cufflinks	exon	30948041	30949649	1000	+	.	gene_id	CUFF.1285931;	transcript_id	CUFF.1285931.3;	exon_number	4;	FPKM	655.9137557748;	frac	0.730712;	conf_lo	584.768378;	conf_hi	727.059134;	cov	12.914226;
14	Cufflinks	transcript	31796304	31800731	1000	-	.	gene_id	CUFF.1287671;	transcript_id	CUFF.1287671.1;	FPKM	275.5171844017;	frac	0.518408;	conf_lo	236.473196;	conf_hi	314.561173;	cov	5.456525;
14	Cufflinks	exon	31796304	31798633	1000	-	.	gene_id	CUFF.1287671;	transcript_id	CUFF.1287671.1;	exon_number	1;	FPKM	275.5171844017;	frac	0.518408;	conf_lo	236.473196;	conf_hi	314.561173;	cov	5.456525;
14	Cufflinks	exon	31800573	31800731	1000	-	.	gene_id	CUFF.1287671;	transcript_id	CUFF.1287671.1;	exon_number	2;	FPKM	275.5171844017;	frac	0.518408;	conf_lo	236.473196;	conf_hi	314.561173;	cov	5.456525;
14	Cufflinks	transcript	31806234	31817746	1000	-	.	gene_id	CUFF.1287697;	transcript_id	CUFF.1287697.1;	FPKM	689.7594435619;	frac	0.802901;	conf_lo	624.161882;	conf_hi	755.357005;	cov	14.041749;
14	Cufflinks	exon	31806234	31806354	1000	-	.	gene_id	CUFF.1287697;	transcript_id	CUFF.1287697.1;	exon_number	1;	FPKM	689.7594435619;	frac	0.802901;	conf_lo	624.161882;	conf_hi	755.357005;	cov	14.041749;
14	Cufflinks	exon	31808066	31808208	1000	-	.	gene_id	CUFF.1287697;	transcript_id	CUFF.1287697.1;	exon_number	2;	FPKM	689.7594435619;	frac	0.802901;	conf_lo	624.161882;	conf_hi	755.357005;	cov	14.041749;
14	Cufflinks	exon	31809214	31809367	1000	-	.	gene_id	CUFF.1287697;	transcript_id	CUFF.1287697.1;	exon_number	3;	FPKM	689.7594435619;	frac	0.802901;	conf_lo	624.161882;	conf_hi	755.357005;	cov	14.041749;
14	Cufflinks	exon	31809644	31809755	1000	-	.	gene_id	CUFF.1287697;	transcript_id	CUFF.1287697.1;	exon_number	4;	FPKM	689.7594435619;	frac	0.802901;	conf_lo	624.161882;	conf_hi	755.357005;	cov	14.041749;
14	Cufflinks	exon	31814368	31814487	1000	-	.	gene_id	CUFF.1287697;	transcript_id	CUFF.1287697.1;	exon_number	5;	FPKM	689.7594435619;	frac	0.802901;	conf_lo	624.161882;	conf_hi	755.357005;	cov	14.041749;
14	Cufflinks	exon	31817472	31817746	1000	-	.	gene_id	CUFF.1287697;	transcript_id	CUFF.1287697.1;	exon_number	6;	FPKM	689.7594435619;	frac	0.802901;	conf_lo	624.161882;	conf_hi	755.357005;	cov	14.041749;
14	Cufflinks	transcript	39080964	39083736	1000	+	.	gene_id	CUFF.1290467;	transcript_id	CUFF.1290467.1;	FPKM	329.6987411732;	frac	1.000000;	conf_lo	293.383524;	conf_hi	366.013958;	cov	5.666708;
14	Cufflinks	exon	39080964	39081083	1000	+	.	gene_id	CUFF.1290467;	transcript_id	CUFF.1290467.1;	exon_number	1;	FPKM	329.6987411732;	frac	1.000000;	conf_lo	293.383524;	conf_hi	366.013958;	cov	5.666708;
14	Cufflinks	exon	39082545	39082615	1000	+	.	gene_id	CUFF.1290467;	transcript_id	CUFF.1290467.1;	exon_number	2;	FPKM	329.6987411732;	frac	1.000000;	conf_lo	293.383524;	conf_hi	366.013958;	cov	5.666708;
14	Cufflinks	exon	39083150	39083338	1000	+	.	gene_id	CUFF.1290467;	transcript_id	CUFF.1290467.1;	exon_number	3;	FPKM	329.6987411732;	frac	1.000000;	conf_lo	293.383524;	conf_hi	366.013958;	cov	5.666708;
14	Cufflinks	exon	39083449	39083736	1000	+	.	gene_id	CUFF.1290467;	transcript_id	CUFF.1290467.1;	exon_number	4;	FPKM	329.6987411732;	frac	1.000000;	conf_lo	293.383524;	conf_hi	366.013958;	cov	5.666708;
14	Cufflinks	transcript	39171225	39183466	985	+	.	gene_id	CUFF.1290607;	transcript_id	CUFF.1290607.1;	FPKM	96.7875051063;	frac	0.486585;	conf_lo	35.744775;	conf_hi	157.830235;	cov	1.909256;
14	Cufflinks	exon	39171225	39171463	985	+	.	gene_id	CUFF.1290607;	transcript_id	CUFF.1290607.1;	exon_number	1;	FPKM	96.7875051063;	frac	0.486585;	conf_lo	35.744775;	conf_hi	157.830235;	cov	1.909256;
14	Cufflinks	exon	39183315	39183466	985	+	.	gene_id	CUFF.1290607;	transcript_id	CUFF.1290607.1;	exon_number	2;	FPKM	96.7875051063;	frac	0.486585;	conf_lo	35.744775;	conf_hi	157.830235;	cov	1.909256;
14	Cufflinks	transcript	48788425	48789344	1000	-	.	gene_id	CUFF.1295755;	transcript_id	CUFF.1295755.1;	FPKM	161.4584816346;	frac	1.000000;	conf_lo	136.045219;	conf_hi	186.871744;	cov	2.903946;
14	Cufflinks	exon	48788425	48788755	1000	-	.	gene_id	CUFF.1295755;	transcript_id	CUFF.1295755.1;	exon_number	1;	FPKM	161.4584816346;	frac	1.000000;	conf_lo	136.045219;	conf_hi	186.871744;	cov	2.903946;
14	Cufflinks	exon	48788836	48788914	1000	-	.	gene_id	CUFF.1295755;	transcript_id	CUFF.1295755.1;	exon_number	2;	FPKM	161.4584816346;	frac	1.000000;	conf_lo	136.045219;	conf_hi	186.871744;	cov	2.903946;
14	Cufflinks	exon	48789311	48789344	1000	-	.	gene_id	CUFF.1295755;	transcript_id	CUFF.1295755.1;	exon_number	3;	FPKM	161.4584816346;	frac	1.000000;	conf_lo	136.045219;	conf_hi	186.871744;	cov	2.903946;
14	Cufflinks	transcript	56605714	56624999	1000	-	.	gene_id	CUFF.1301363;	transcript_id	CUFF.1301363.1;	FPKM	1498.1917248015;	frac	1.000000;	conf_lo	1420.778761;	conf_hi	1575.604688;	cov	25.134186;
14	Cufflinks	exon	56605714	56605829	1000	-	.	gene_id	CUFF.1301363;	transcript_id	CUFF.1301363.1;	exon_number	1;	FPKM	1498.1917248015;	frac	1.000000;	conf_lo	1420.778761;	conf_hi	1575.604688;	cov	25.134186;
14	Cufflinks	exon	56606839	56606988	1000	-	.	gene_id	CUFF.1301363;	transcript_id	CUFF.1301363.1;	exon_number	2;	FPKM	1498.1917248015;	frac	1.000000;	conf_lo	1420.778761;	conf_hi	1575.604688;	cov	25.134186;
14	Cufflinks	exon	56613135	56613260	1000	-	.	gene_id	CUFF.1301363;	transcript_id	CUFF.1301363.1;	exon_number	3;	FPKM	1498.1917248015;	frac	1.000000;	conf_lo	1420.778761;	conf_hi	1575.604688;	cov	25.134186;
14	Cufflinks	exon	56622729	56622872	1000	-	.	gene_id	CUFF.1301363;	transcript_id	CUFF.1301363.1;	exon_number	4;	FPKM	1498.1917248015;	frac	1.000000;	conf_lo	1420.778761;	conf_hi	1575.604688;	cov	25.134186;
14	Cufflinks	exon	56624755	56624999	1000	-	.	gene_id	CUFF.1301363;	transcript_id	CUFF.1301363.1;	exon_number	5;	FPKM	1498.1917248015;	frac	1.000000;	conf_lo	1420.778761;	conf_hi	1575.604688;	cov	25.134186;
14	Cufflinks	transcript	56824683	56835683	1000	+	.	gene_id	CUFF.1301625;	transcript_id	CUFF.1301625.1;	FPKM	365.5734080847;	frac	1.000000;	conf_lo	327.333460;	conf_hi	403.813356;	cov	7.714830;
14	Cufflinks	exon	56824683	56824826	1000	+	.	gene_id	CUFF.1301625;	transcript_id	CUFF.1301625.1;	exon_number	1;	FPKM	365.5734080847;	frac	1.000000;	conf_lo	327.333460;	conf_hi	403.813356;	cov	7.714830;
14	Cufflinks	exon	56825096	56825193	1000	+	.	gene_id	CUFF.1301625;	transcript_id	CUFF.1301625.1;	exon_number	2;	FPKM	365.5734080847;	frac	1.000000;	conf_lo	327.333460;	conf_hi	403.813356;	cov	7.714830;
14	Cufflinks	exon	56831112	56831268	1000	+	.	gene_id	CUFF.1301625;	transcript_id	CUFF.1301625.1;	exon_number	3;	FPKM	365.5734080847;	frac	1.000000;	conf_lo	327.333460;	conf_hi	403.813356;	cov	7.714830;
14	Cufflinks	exon	56832667	56832738	1000	+	.	gene_id	CUFF.1301625;	transcript_id	CUFF.1301625.1;	exon_number	4;	FPKM	365.5734080847;	frac	1.000000;	conf_lo	327.333460;	conf_hi	403.813356;	cov	7.714830;
14	Cufflinks	exon	56833652	56835683	1000	+	.	gene_id	CUFF.1301625;	transcript_id	CUFF.1301625.1;	exon_number	5;	FPKM	365.5734080847;	frac	1.000000;	conf_lo	327.333460;	conf_hi	403.813356;	cov	7.714830;
14	Cufflinks	transcript	62736278	62747006	1000	+	.	gene_id	CUFF.1305303;	transcript_id	CUFF.1305303.1;	FPKM	522.9851661411;	frac	1.000000;	conf_lo	477.247428;	conf_hi	568.722904;	cov	10.687317;
14	Cufflinks	exon	62736278	62736413	1000	+	.	gene_id	CUFF.1305303;	transcript_id	CUFF.1305303.1;	exon_number	1;	FPKM	522.9851661411;	frac	1.000000;	conf_lo	477.247428;	conf_hi	568.722904;	cov	10.687317;
14	Cufflinks	exon	62737529	62737675	1000	+	.	gene_id	CUFF.1305303;	transcript_id	CUFF.1305303.1;	exon_number	2;	FPKM	522.9851661411;	frac	1.000000;	conf_lo	477.247428;	conf_hi	568.722904;	cov	10.687317;
14	Cufflinks	exon	62738633	62738768	1000	+	.	gene_id	CUFF.1305303;	transcript_id	CUFF.1305303.1;	exon_number	3;	FPKM	522.9851661411;	frac	1.000000;	conf_lo	477.247428;	conf_hi	568.722904;	cov	10.687317;
14	Cufflinks	exon	62745594	62745689	1000	+	.	gene_id	CUFF.1305303;	transcript_id	CUFF.1305303.1;	exon_number	4;	FPKM	522.9851661411;	frac	1.000000;	conf_lo	477.247428;	conf_hi	568.722904;	cov	10.687317;
14	Cufflinks	exon	62746803	62747006	1000	+	.	gene_id	CUFF.1305303;	transcript_id	CUFF.1305303.1;	exon_number	5;	FPKM	522.9851661411;	frac	1.000000;	conf_lo	477.247428;	conf_hi	568.722904;	cov	10.687317;
14	Cufflinks	transcript	74282132	74300368	1000	+	.	gene_id	CUFF.1309619;	transcript_id	CUFF.1309619.3;	FPKM	608.4299415581;	frac	0.192577;	conf_lo	494.564281;	conf_hi	722.295602;	cov	11.216783;
14	Cufflinks	exon	74282132	74282175	1000	+	.	gene_id	CUFF.1309619;	transcript_id	CUFF.1309619.3;	exon_number	1;	FPKM	608.4299415581;	frac	0.192577;	conf_lo	494.564281;	conf_hi	722.295602;	cov	11.216783;
14	Cufflinks	exon	74284182	74284423	1000	+	.	gene_id	CUFF.1309619;	transcript_id	CUFF.1309619.3;	exon_number	2;	FPKM	608.4299415581;	frac	0.192577;	conf_lo	494.564281;	conf_hi	722.295602;	cov	11.216783;
14	Cufflinks	exon	74286294	74286446	1000	+	.	gene_id	CUFF.1309619;	transcript_id	CUFF.1309619.3;	exon_number	3;	FPKM	608.4299415581;	frac	0.192577;	conf_lo	494.564281;	conf_hi	722.295602;	cov	11.216783;
14	Cufflinks	exon	74300240	74300368	1000	+	.	gene_id	CUFF.1309619;	transcript_id	CUFF.1309619.3;	exon_number	4;	FPKM	608.4299415581;	frac	0.192577;	conf_lo	494.564281;	conf_hi	722.295602;	cov	11.216783;
14	Cufflinks	transcript	83658605	83689872	1000	-	.	gene_id	CUFF.1314953;	transcript_id	CUFF.1314953.1;	FPKM	763.2777954935;	frac	1.000000;	conf_lo	708.022830;	conf_hi	818.532761;	cov	12.936092;
14	Cufflinks	exon	83658605	83658864	1000	-	.	gene_id	CUFF.1314953;	transcript_id	CUFF.1314953.1;	exon_number	1;	FPKM	763.2777954935;	frac	1.000000;	conf_lo	708.022830;	conf_hi	818.532761;	cov	12.936092;
14	Cufflinks	exon	83674872	83675055	1000	-	.	gene_id	CUFF.1314953;	transcript_id	CUFF.1314953.1;	exon_number	2;	FPKM	763.2777954935;	frac	1.000000;	conf_lo	708.022830;	conf_hi	818.532761;	cov	12.936092;
14	Cufflinks	exon	83675667	83675810	1000	-	.	gene_id	CUFF.1314953;	transcript_id	CUFF.1314953.1;	exon_number	3;	FPKM	763.2777954935;	frac	1.000000;	conf_lo	708.022830;	conf_hi	818.532761;	cov	12.936092;
14	Cufflinks	exon	83677798	83677960	1000	-	.	gene_id	CUFF.1314953;	transcript_id	CUFF.1314953.1;	exon_number	4;	FPKM	763.2777954935;	frac	1.000000;	conf_lo	708.022830;	conf_hi	818.532761;	cov	12.936092;
14	Cufflinks	exon	83689823	83689872	1000	-	.	gene_id	CUFF.1314953;	transcript_id	CUFF.1314953.1;	exon_number	5;	FPKM	763.2777954935;	frac	1.000000;	conf_lo	708.022830;	conf_hi	818.532761;	cov	12.936092;
14	Cufflinks	transcript	83618559	83621121	1000	-	.	gene_id	CUFF.1315289;	transcript_id	CUFF.1315289.1;	FPKM	206.5914342228;	frac	0.776712;	conf_lo	171.216673;	conf_hi	241.966196;	cov	3.516371;
14	Cufflinks	exon	83618559	83618670	1000	-	.	gene_id	CUFF.1315289;	transcript_id	CUFF.1315289.1;	exon_number	1;	FPKM	206.5914342228;	frac	0.776712;	conf_lo	171.216673;	conf_hi	241.966196;	cov	3.516371;
14	Cufflinks	exon	83619876	83620003	1000	-	.	gene_id	CUFF.1315289;	transcript_id	CUFF.1315289.1;	exon_number	2;	FPKM	206.5914342228;	frac	0.776712;	conf_lo	171.216673;	conf_hi	241.966196;	cov	3.516371;
14	Cufflinks	exon	83620242	83621121	1000	-	.	gene_id	CUFF.1315289;	transcript_id	CUFF.1315289.1;	exon_number	3;	FPKM	206.5914342228;	frac	0.776712;	conf_lo	171.216673;	conf_hi	241.966196;	cov	3.516371;
14	Cufflinks	transcript	92117669	92118953	702	+	.	gene_id	CUFF.1317951;	transcript_id	CUFF.1317951.1;	FPKM	81.6141751810;	frac	0.333911;	conf_lo	49.383863;	conf_hi	113.844488;	cov	1.191977;
14	Cufflinks	exon	92117669	92118432	702	+	.	gene_id	CUFF.1317951;	transcript_id	CUFF.1317951.1;	exon_number	1;	FPKM	81.6141751810;	frac	0.333911;	conf_lo	49.383863;	conf_hi	113.844488;	cov	1.191977;
14	Cufflinks	exon	92118565	92118953	702	+	.	gene_id	CUFF.1317951;	transcript_id	CUFF.1317951.1;	exon_number	2;	FPKM	81.6141751810;	frac	0.333911;	conf_lo	49.383863;	conf_hi	113.844488;	cov	1.191977;
14	Cufflinks	transcript	95376227	95380686	1000	-	.	gene_id	CUFF.1318881;	transcript_id	CUFF.1318881.1;	FPKM	784.2721421161;	frac	0.649309;	conf_lo	667.906939;	conf_hi	900.637345;	cov	15.211471;
14	Cufflinks	exon	95376227	95378256	1000	-	.	gene_id	CUFF.1318881;	transcript_id	CUFF.1318881.1;	exon_number	1;	FPKM	784.2721421161;	frac	0.649309;	conf_lo	667.906939;	conf_hi	900.637345;	cov	15.211471;
14	Cufflinks	exon	95380651	95380686	1000	-	.	gene_id	CUFF.1318881;	transcript_id	CUFF.1318881.1;	exon_number	2;	FPKM	784.2721421161;	frac	0.649309;	conf_lo	667.906939;	conf_hi	900.637345;	cov	15.211471;
14	Cufflinks	transcript	95509781	95522929	1000	+	.	gene_id	CUFF.1318993;	transcript_id	CUFF.1318993.1;	FPKM	850.3480032757;	frac	1.000000;	conf_lo	792.026549;	conf_hi	908.669457;	cov	10.408163;
14	Cufflinks	exon	95509781	95509883	1000	+	.	gene_id	CUFF.1318993;	transcript_id	CUFF.1318993.1;	exon_number	1;	FPKM	850.3480032757;	frac	1.000000;	conf_lo	792.026549;	conf_hi	908.669457;	cov	10.408163;
14	Cufflinks	exon	95519315	95519408	1000	+	.	gene_id	CUFF.1318993;	transcript_id	CUFF.1318993.1;	exon_number	2;	FPKM	850.3480032757;	frac	1.000000;	conf_lo	792.026549;	conf_hi	908.669457;	cov	10.408163;
14	Cufflinks	exon	95521604	95521679	1000	+	.	gene_id	CUFF.1318993;	transcript_id	CUFF.1318993.1;	exon_number	3;	FPKM	850.3480032757;	frac	1.000000;	conf_lo	792.026549;	conf_hi	908.669457;	cov	10.408163;
14	Cufflinks	exon	95522909	95522929	1000	+	.	gene_id	CUFF.1318993;	transcript_id	CUFF.1318993.1;	exon_number	4;	FPKM	850.3480032757;	frac	1.000000;	conf_lo	792.026549;	conf_hi	908.669457;	cov	10.408163;
14	Cufflinks	transcript	94186630	94204720	1000	-	.	gene_id	CUFF.1318921;	transcript_id	CUFF.1318921.1;	FPKM	301.5655707115;	frac	0.715835;	conf_lo	244.446448;	conf_hi	358.684693;	cov	6.053919;
14	Cufflinks	exon	94186630	94187897	1000	-	.	gene_id	CUFF.1318921;	transcript_id	CUFF.1318921.1;	exon_number	1;	FPKM	301.5655707115;	frac	0.715835;	conf_lo	244.446448;	conf_hi	358.684693;	cov	6.053919;
14	Cufflinks	exon	94189367	94189495	1000	-	.	gene_id	CUFF.1318921;	transcript_id	CUFF.1318921.1;	exon_number	2;	FPKM	301.5655707115;	frac	0.715835;	conf_lo	244.446448;	conf_hi	358.684693;	cov	6.053919;
14	Cufflinks	exon	94204323	94204720	1000	-	.	gene_id	CUFF.1318921;	transcript_id	CUFF.1318921.1;	exon_number	3;	FPKM	301.5655707115;	frac	0.715835;	conf_lo	244.446448;	conf_hi	358.684693;	cov	6.053919;
14	Cufflinks	transcript	104576317	104635349	1000	+	.	gene_id	CUFF.1321687;	transcript_id	CUFF.1321687.1;	FPKM	7952.4664404486;	frac	1.000000;	conf_lo	7774.113235;	conf_hi	8130.819646;	cov	146.497373;
14	Cufflinks	exon	104576317	104576568	1000	+	.	gene_id	CUFF.1321687;	transcript_id	CUFF.1321687.1;	exon_number	1;	FPKM	7952.4664404486;	frac	1.000000;	conf_lo	7774.113235;	conf_hi	8130.819646;	cov	146.497373;
14	Cufflinks	exon	104629491	104629608	1000	+	.	gene_id	CUFF.1321687;	transcript_id	CUFF.1321687.1;	exon_number	2;	FPKM	7952.4664404486;	frac	1.000000;	conf_lo	7774.113235;	conf_hi	8130.819646;	cov	146.497373;
14	Cufflinks	exon	104633762	104633997	1000	+	.	gene_id	CUFF.1321687;	transcript_id	CUFF.1321687.1;	exon_number	3;	FPKM	7952.4664404486;	frac	1.000000;	conf_lo	7774.113235;	conf_hi	8130.819646;	cov	146.497373;
14	Cufflinks	exon	104634765	104635349	1000	+	.	gene_id	CUFF.1321687;	transcript_id	CUFF.1321687.1;	exon_number	4;	FPKM	7952.4664404486;	frac	1.000000;	conf_lo	7774.113235;	conf_hi	8130.819646;	cov	146.497373;
14	Cufflinks	transcript	105493239	105502962	1000	-	.	gene_id	CUFF.1321921;	transcript_id	CUFF.1321921.1;	FPKM	243.8653874731;	frac	1.000000;	conf_lo	212.633008;	conf_hi	275.097767;	cov	4.129676;
14	Cufflinks	exon	105493239	105493447	1000	-	.	gene_id	CUFF.1321921;	transcript_id	CUFF.1321921.1;	exon_number	1;	FPKM	243.8653874731;	frac	1.000000;	conf_lo	212.633008;	conf_hi	275.097767;	cov	4.129676;
14	Cufflinks	exon	105502116	105502258	1000	-	.	gene_id	CUFF.1321921;	transcript_id	CUFF.1321921.1;	exon_number	2;	FPKM	243.8653874731;	frac	1.000000;	conf_lo	212.633008;	conf_hi	275.097767;	cov	4.129676;
14	Cufflinks	exon	105502865	105502962	1000	-	.	gene_id	CUFF.1321921;	transcript_id	CUFF.1321921.1;	exon_number	3;	FPKM	243.8653874731;	frac	1.000000;	conf_lo	212.633008;	conf_hi	275.097767;	cov	4.129676;
14	Cufflinks	transcript	110425503	110450012	892	-	.	gene_id	CUFF.1324831;	transcript_id	CUFF.1324831.2;	FPKM	153.9588449684;	frac	0.484586;	conf_lo	77.963936;	conf_hi	229.953754;	cov	2.845133;
14	Cufflinks	exon	110425503	110425884	892	-	.	gene_id	CUFF.1324831;	transcript_id	CUFF.1324831.2;	exon_number	1;	FPKM	153.9588449684;	frac	0.484586;	conf_lo	77.963936;	conf_hi	229.953754;	cov	2.845133;
14	Cufflinks	exon	110427872	110427917	892	-	.	gene_id	CUFF.1324831;	transcript_id	CUFF.1324831.2;	exon_number	2;	FPKM	153.9588449684;	frac	0.484586;	conf_lo	77.963936;	conf_hi	229.953754;	cov	2.845133;
14	Cufflinks	exon	110439911	110439995	892	-	.	gene_id	CUFF.1324831;	transcript_id	CUFF.1324831.2;	exon_number	3;	FPKM	153.9588449684;	frac	0.484586;	conf_lo	77.963936;	conf_hi	229.953754;	cov	2.845133;
14	Cufflinks	exon	110440893	110440976	892	-	.	gene_id	CUFF.1324831;	transcript_id	CUFF.1324831.2;	exon_number	4;	FPKM	153.9588449684;	frac	0.484586;	conf_lo	77.963936;	conf_hi	229.953754;	cov	2.845133;
14	Cufflinks	exon	110443204	110443280	892	-	.	gene_id	CUFF.1324831;	transcript_id	CUFF.1324831.2;	exon_number	5;	FPKM	153.9588449684;	frac	0.484586;	conf_lo	77.963936;	conf_hi	229.953754;	cov	2.845133;
14	Cufflinks	exon	110446074	110446119	892	-	.	gene_id	CUFF.1324831;	transcript_id	CUFF.1324831.2;	exon_number	6;	FPKM	153.9588449684;	frac	0.484586;	conf_lo	77.963936;	conf_hi	229.953754;	cov	2.845133;
14	Cufflinks	exon	110446255	110446350	892	-	.	gene_id	CUFF.1324831;	transcript_id	CUFF.1324831.2;	exon_number	7;	FPKM	153.9588449684;	frac	0.484586;	conf_lo	77.963936;	conf_hi	229.953754;	cov	2.845133;
14	Cufflinks	exon	110447932	110448008	892	-	.	gene_id	CUFF.1324831;	transcript_id	CUFF.1324831.2;	exon_number	8;	FPKM	153.9588449684;	frac	0.484586;	conf_lo	77.963936;	conf_hi	229.953754;	cov	2.845133;
14	Cufflinks	exon	110449947	110450012	892	-	.	gene_id	CUFF.1324831;	transcript_id	CUFF.1324831.2;	exon_number	9;	FPKM	153.9588449684;	frac	0.484586;	conf_lo	77.963936;	conf_hi	229.953754;	cov	2.845133;
14	Cufflinks	transcript	110762371	110766100	1000	-	.	gene_id	CUFF.1325033;	transcript_id	CUFF.1325033.1;	FPKM	142.0646449404;	frac	1.000000;	conf_lo	118.226470;	conf_hi	165.902820;	cov	2.744664;
14	Cufflinks	exon	110762371	110762479	1000	-	.	gene_id	CUFF.1325033;	transcript_id	CUFF.1325033.1;	exon_number	1;	FPKM	142.0646449404;	frac	1.000000;	conf_lo	118.226470;	conf_hi	165.902820;	cov	2.744664;
14	Cufflinks	exon	110765952	110766100	1000	-	.	gene_id	CUFF.1325033;	transcript_id	CUFF.1325033.1;	exon_number	2;	FPKM	142.0646449404;	frac	1.000000;	conf_lo	118.226470;	conf_hi	165.902820;	cov	2.744664;
14	Cufflinks	transcript	111154886	111188924	1000	+	.	gene_id	CUFF.1325263;	transcript_id	CUFF.1325263.1;	FPKM	147.8866092653;	frac	1.000000;	conf_lo	123.564882;	conf_hi	172.208337;	cov	2.809365;
14	Cufflinks	exon	111154886	111155045	1000	+	.	gene_id	CUFF.1325263;	transcript_id	CUFF.1325263.1;	exon_number	1;	FPKM	147.8866092653;	frac	1.000000;	conf_lo	123.564882;	conf_hi	172.208337;	cov	2.809365;
14	Cufflinks	exon	111188806	111188924	1000	+	.	gene_id	CUFF.1325263;	transcript_id	CUFF.1325263.1;	exon_number	2;	FPKM	147.8866092653;	frac	1.000000;	conf_lo	123.564882;	conf_hi	172.208337;	cov	2.809365;
14	Cufflinks	transcript	112450722	112465881	241	-	.	gene_id	CUFF.1327629;	transcript_id	CUFF.1327629.3;	FPKM	471.3665196605;	frac	0.117532;	conf_lo	399.842355;	conf_hi	542.890684;	cov	9.415747;
14	Cufflinks	exon	112450722	112455693	241	-	.	gene_id	CUFF.1327629;	transcript_id	CUFF.1327629.3;	exon_number	1;	FPKM	471.3665196605;	frac	0.117532;	conf_lo	399.842355;	conf_hi	542.890684;	cov	9.415747;
14	Cufflinks	exon	112465175	112465881	241	-	.	gene_id	CUFF.1327629;	transcript_id	CUFF.1327629.3;	exon_number	2;	FPKM	471.3665196605;	frac	0.117532;	conf_lo	399.842355;	conf_hi	542.890684;	cov	9.415747;
14	Cufflinks	transcript	118719514	118731604	1000	+	.	gene_id	CUFF.1329645;	transcript_id	CUFF.1329645.1;	FPKM	3447.7990937813;	frac	0.993768;	conf_lo	3311.752691;	conf_hi	3583.845497;	cov	55.719302;
14	Cufflinks	exon	118719514	118719635	1000	+	.	gene_id	CUFF.1329645;	transcript_id	CUFF.1329645.1;	exon_number	1;	FPKM	3447.7990937813;	frac	0.993768;	conf_lo	3311.752691;	conf_hi	3583.845497;	cov	55.719302;
14	Cufflinks	exon	118731553	118731604	1000	+	.	gene_id	CUFF.1329645;	transcript_id	CUFF.1329645.1;	exon_number	2;	FPKM	3447.7990937813;	frac	0.993768;	conf_lo	3311.752691;	conf_hi	3583.845497;	cov	55.719302;
14	Cufflinks	transcript	128888929	129039593	1000	+	.	gene_id	CUFF.1332929;	transcript_id	CUFF.1332929.1;	FPKM	205.0974858808;	frac	1.000000;	conf_lo	176.455036;	conf_hi	233.739936;	cov	3.672087;
14	Cufflinks	exon	128888929	128889004	1000	+	.	gene_id	CUFF.1332929;	transcript_id	CUFF.1332929.1;	exon_number	1;	FPKM	205.0974858808;	frac	1.000000;	conf_lo	176.455036;	conf_hi	233.739936;	cov	3.672087;
14	Cufflinks	exon	128890168	128890229	1000	+	.	gene_id	CUFF.1332929;	transcript_id	CUFF.1332929.1;	exon_number	2;	FPKM	205.0974858808;	frac	1.000000;	conf_lo	176.455036;	conf_hi	233.739936;	cov	3.672087;
14	Cufflinks	exon	129035993	129039593	1000	+	.	gene_id	CUFF.1332929;	transcript_id	CUFF.1332929.1;	exon_number	3;	FPKM	205.0974858808;	frac	1.000000;	conf_lo	176.455036;	conf_hi	233.739936;	cov	3.672087;
14	Cufflinks	transcript	130395988	130411395	632	+	.	gene_id	CUFF.1333751;	transcript_id	CUFF.1333751.1;	FPKM	113.9010837260;	frac	0.375755;	conf_lo	38.411928;	conf_hi	189.390240;	cov	2.252736;
14	Cufflinks	exon	130395988	130396060	632	+	.	gene_id	CUFF.1333751;	transcript_id	CUFF.1333751.1;	exon_number	1;	FPKM	113.9010837260;	frac	0.375755;	conf_lo	38.411928;	conf_hi	189.390240;	cov	2.252736;
14	Cufflinks	exon	130404009	130404339	632	+	.	gene_id	CUFF.1333751;	transcript_id	CUFF.1333751.1;	exon_number	2;	FPKM	113.9010837260;	frac	0.375755;	conf_lo	38.411928;	conf_hi	189.390240;	cov	2.252736;
14	Cufflinks	exon	130407255	130407313	632	+	.	gene_id	CUFF.1333751;	transcript_id	CUFF.1333751.1;	exon_number	3;	FPKM	113.9010837260;	frac	0.375755;	conf_lo	38.411928;	conf_hi	189.390240;	cov	2.252736;
14	Cufflinks	exon	130411277	130411395	632	+	.	gene_id	CUFF.1333751;	transcript_id	CUFF.1333751.1;	exon_number	4;	FPKM	113.9010837260;	frac	0.375755;	conf_lo	38.411928;	conf_hi	189.390240;	cov	2.252736;
14	Cufflinks	transcript	130413181	130414946	1000	+	.	gene_id	CUFF.1333753;	transcript_id	CUFF.1333753.1;	FPKM	57.9782729506;	frac	1.000000;	conf_lo	42.749580;	conf_hi	73.206966;	cov	1.270661;
14	Cufflinks	exon	130413181	130413281	1000	+	.	gene_id	CUFF.1333753;	transcript_id	CUFF.1333753.1;	exon_number	1;	FPKM	57.9782729506;	frac	1.000000;	conf_lo	42.749580;	conf_hi	73.206966;	cov	1.270661;
14	Cufflinks	exon	130413739	130413802	1000	+	.	gene_id	CUFF.1333753;	transcript_id	CUFF.1333753.1;	exon_number	2;	FPKM	57.9782729506;	frac	1.000000;	conf_lo	42.749580;	conf_hi	73.206966;	cov	1.270661;
14	Cufflinks	exon	130414843	130414946	1000	+	.	gene_id	CUFF.1333753;	transcript_id	CUFF.1333753.1;	exon_number	3;	FPKM	57.9782729506;	frac	1.000000;	conf_lo	42.749580;	conf_hi	73.206966;	cov	1.270661;
14	Cufflinks	transcript	130415478	130417031	1000	+	.	gene_id	CUFF.1333761;	transcript_id	CUFF.1333761.1;	FPKM	385.6453529595;	frac	1.000000;	conf_lo	346.369643;	conf_hi	424.921063;	cov	8.136588;
14	Cufflinks	exon	130415478	130415650	1000	+	.	gene_id	CUFF.1333761;	transcript_id	CUFF.1333761.1;	exon_number	1;	FPKM	385.6453529595;	frac	1.000000;	conf_lo	346.369643;	conf_hi	424.921063;	cov	8.136588;
14	Cufflinks	exon	130416158	130416301	1000	+	.	gene_id	CUFF.1333761;	transcript_id	CUFF.1333761.1;	exon_number	2;	FPKM	385.6453529595;	frac	1.000000;	conf_lo	346.369643;	conf_hi	424.921063;	cov	8.136588;
14	Cufflinks	exon	130416859	130417031	1000	+	.	gene_id	CUFF.1333761;	transcript_id	CUFF.1333761.1;	exon_number	3;	FPKM	385.6453529595;	frac	1.000000;	conf_lo	346.369643;	conf_hi	424.921063;	cov	8.136588;
14	Cufflinks	transcript	130418725	130421822	1000	+	.	gene_id	CUFF.1333765;	transcript_id	CUFF.1333765.1;	FPKM	269.0974693911;	frac	1.000000;	conf_lo	236.289088;	conf_hi	301.905851;	cov	5.466053;
14	Cufflinks	exon	130418725	130418814	1000	+	.	gene_id	CUFF.1333765;	transcript_id	CUFF.1333765.1;	exon_number	1;	FPKM	269.0974693911;	frac	1.000000;	conf_lo	236.289088;	conf_hi	301.905851;	cov	5.466053;
14	Cufflinks	exon	130421433	130421600	1000	+	.	gene_id	CUFF.1333765;	transcript_id	CUFF.1333765.1;	exon_number	2;	FPKM	269.0974693911;	frac	1.000000;	conf_lo	236.289088;	conf_hi	301.905851;	cov	5.466053;
14	Cufflinks	exon	130421716	130421822	1000	+	.	gene_id	CUFF.1333765;	transcript_id	CUFF.1333765.1;	exon_number	3;	FPKM	269.0974693911;	frac	1.000000;	conf_lo	236.289088;	conf_hi	301.905851;	cov	5.466053;
14	Cufflinks	transcript	135787356	135798095	1000	+	.	gene_id	CUFF.1335989;	transcript_id	CUFF.1335989.1;	FPKM	1110.3682091470;	frac	1.000000;	conf_lo	1043.723833;	conf_hi	1177.012585;	cov	23.331977;
14	Cufflinks	exon	135787356	135787551	1000	+	.	gene_id	CUFF.1335989;	transcript_id	CUFF.1335989.1;	exon_number	1;	FPKM	1110.3682091470;	frac	1.000000;	conf_lo	1043.723833;	conf_hi	1177.012585;	cov	23.331977;
14	Cufflinks	exon	135788232	135788394	1000	+	.	gene_id	CUFF.1335989;	transcript_id	CUFF.1335989.1;	exon_number	2;	FPKM	1110.3682091470;	frac	1.000000;	conf_lo	1043.723833;	conf_hi	1177.012585;	cov	23.331977;
14	Cufflinks	exon	135788887	135788988	1000	+	.	gene_id	CUFF.1335989;	transcript_id	CUFF.1335989.1;	exon_number	3;	FPKM	1110.3682091470;	frac	1.000000;	conf_lo	1043.723833;	conf_hi	1177.012585;	cov	23.331977;
14	Cufflinks	exon	135796536	135798095	1000	+	.	gene_id	CUFF.1335989;	transcript_id	CUFF.1335989.1;	exon_number	4;	FPKM	1110.3682091470;	frac	1.000000;	conf_lo	1043.723833;	conf_hi	1177.012585;	cov	23.331977;
14	Cufflinks	transcript	140324132	140377527	1000	+	.	gene_id	CUFF.1337605;	transcript_id	CUFF.1337605.1;	FPKM	229.4778153424;	frac	1.000000;	conf_lo	199.180765;	conf_hi	259.774866;	cov	3.667375;
14	Cufflinks	exon	140324132	140324323	1000	+	.	gene_id	CUFF.1337605;	transcript_id	CUFF.1337605.1;	exon_number	1;	FPKM	229.4778153424;	frac	1.000000;	conf_lo	199.180765;	conf_hi	259.774866;	cov	3.667375;
14	Cufflinks	exon	140336310	140336408	1000	+	.	gene_id	CUFF.1337605;	transcript_id	CUFF.1337605.1;	exon_number	2;	FPKM	229.4778153424;	frac	1.000000;	conf_lo	199.180765;	conf_hi	259.774866;	cov	3.667375;
14	Cufflinks	exon	140355494	140355603	1000	+	.	gene_id	CUFF.1337605;	transcript_id	CUFF.1337605.1;	exon_number	3;	FPKM	229.4778153424;	frac	1.000000;	conf_lo	199.180765;	conf_hi	259.774866;	cov	3.667375;
14	Cufflinks	exon	140377402	140377527	1000	+	.	gene_id	CUFF.1337605;	transcript_id	CUFF.1337605.1;	exon_number	4;	FPKM	229.4778153424;	frac	1.000000;	conf_lo	199.180765;	conf_hi	259.774866;	cov	3.667375;
14	Cufflinks	transcript	138145954	138164795	1000	+	.	gene_id	CUFF.1338263;	transcript_id	CUFF.1338263.1;	FPKM	398.6540507165;	frac	0.613393;	conf_lo	355.043923;	conf_hi	442.264179;	cov	7.633117;
14	Cufflinks	exon	138145954	138147247	1000	+	.	gene_id	CUFF.1338263;	transcript_id	CUFF.1338263.1;	exon_number	1;	FPKM	398.6540507165;	frac	0.613393;	conf_lo	355.043923;	conf_hi	442.264179;	cov	7.633117;
14	Cufflinks	exon	138151721	138151781	1000	+	.	gene_id	CUFF.1338263;	transcript_id	CUFF.1338263.1;	exon_number	2;	FPKM	398.6540507165;	frac	0.613393;	conf_lo	355.043923;	conf_hi	442.264179;	cov	7.633117;
14	Cufflinks	exon	138153317	138153518	1000	+	.	gene_id	CUFF.1338263;	transcript_id	CUFF.1338263.1;	exon_number	3;	FPKM	398.6540507165;	frac	0.613393;	conf_lo	355.043923;	conf_hi	442.264179;	cov	7.633117;
14	Cufflinks	exon	138161026	138161087	1000	+	.	gene_id	CUFF.1338263;	transcript_id	CUFF.1338263.1;	exon_number	4;	FPKM	398.6540507165;	frac	0.613393;	conf_lo	355.043923;	conf_hi	442.264179;	cov	7.633117;
14	Cufflinks	exon	138162069	138162184	1000	+	.	gene_id	CUFF.1338263;	transcript_id	CUFF.1338263.1;	exon_number	5;	FPKM	398.6540507165;	frac	0.613393;	conf_lo	355.043923;	conf_hi	442.264179;	cov	7.633117;
14	Cufflinks	exon	138163597	138164795	1000	+	.	gene_id	CUFF.1338263;	transcript_id	CUFF.1338263.1;	exon_number	6;	FPKM	398.6540507165;	frac	0.613393;	conf_lo	355.043923;	conf_hi	442.264179;	cov	7.633117;
14	Cufflinks	transcript	138168874	138217321	210	+	.	gene_id	CUFF.1339003;	transcript_id	CUFF.1339003.2;	FPKM	69.5614018805;	frac	0.103036;	conf_lo	36.919819;	conf_hi	102.202985;	cov	1.408156;
14	Cufflinks	exon	138168874	138173924	210	+	.	gene_id	CUFF.1339003;	transcript_id	CUFF.1339003.2;	exon_number	1;	FPKM	69.5614018805;	frac	0.103036;	conf_lo	36.919819;	conf_hi	102.202985;	cov	1.408156;
14	Cufflinks	exon	138174614	138174690	210	+	.	gene_id	CUFF.1339003;	transcript_id	CUFF.1339003.2;	exon_number	2;	FPKM	69.5614018805;	frac	0.103036;	conf_lo	36.919819;	conf_hi	102.202985;	cov	1.408156;
14	Cufflinks	exon	138177191	138177234	210	+	.	gene_id	CUFF.1339003;	transcript_id	CUFF.1339003.2;	exon_number	3;	FPKM	69.5614018805;	frac	0.103036;	conf_lo	36.919819;	conf_hi	102.202985;	cov	1.408156;
14	Cufflinks	exon	138183574	138183734	210	+	.	gene_id	CUFF.1339003;	transcript_id	CUFF.1339003.2;	exon_number	4;	FPKM	69.5614018805;	frac	0.103036;	conf_lo	36.919819;	conf_hi	102.202985;	cov	1.408156;
14	Cufflinks	exon	138213520	138213626	210	+	.	gene_id	CUFF.1339003;	transcript_id	CUFF.1339003.2;	exon_number	5;	FPKM	69.5614018805;	frac	0.103036;	conf_lo	36.919819;	conf_hi	102.202985;	cov	1.408156;
14	Cufflinks	exon	138213978	138214098	210	+	.	gene_id	CUFF.1339003;	transcript_id	CUFF.1339003.2;	exon_number	6;	FPKM	69.5614018805;	frac	0.103036;	conf_lo	36.919819;	conf_hi	102.202985;	cov	1.408156;
14	Cufflinks	exon	138216770	138217321	210	+	.	gene_id	CUFF.1339003;	transcript_id	CUFF.1339003.2;	exon_number	7;	FPKM	69.5614018805;	frac	0.103036;	conf_lo	36.919819;	conf_hi	102.202985;	cov	1.408156;
14	Cufflinks	transcript	143637429	143661057	1000	+	.	gene_id	CUFF.1339599;	transcript_id	CUFF.1339599.1;	FPKM	299.1012265685;	frac	1.000000;	conf_lo	264.512140;	conf_hi	333.690313;	cov	4.901906;
14	Cufflinks	exon	143637429	143637505	1000	+	.	gene_id	CUFF.1339599;	transcript_id	CUFF.1339599.1;	exon_number	1;	FPKM	299.1012265685;	frac	1.000000;	conf_lo	264.512140;	conf_hi	333.690313;	cov	4.901906;
14	Cufflinks	exon	143640648	143640754	1000	+	.	gene_id	CUFF.1339599;	transcript_id	CUFF.1339599.1;	exon_number	2;	FPKM	299.1012265685;	frac	1.000000;	conf_lo	264.512140;	conf_hi	333.690313;	cov	4.901906;
14	Cufflinks	exon	143658259	143658386	1000	+	.	gene_id	CUFF.1339599;	transcript_id	CUFF.1339599.1;	exon_number	3;	FPKM	299.1012265685;	frac	1.000000;	conf_lo	264.512140;	conf_hi	333.690313;	cov	4.901906;
14	Cufflinks	exon	143659999	143661057	1000	+	.	gene_id	CUFF.1339599;	transcript_id	CUFF.1339599.1;	exon_number	4;	FPKM	299.1012265685;	frac	1.000000;	conf_lo	264.512140;	conf_hi	333.690313;	cov	4.901906;
14	Cufflinks	transcript	148115282	148120779	1000	-	.	gene_id	CUFF.1341199;	transcript_id	CUFF.1341199.2;	FPKM	413.4206022492;	frac	0.379827;	conf_lo	324.777732;	conf_hi	502.063472;	cov	8.078037;
14	Cufflinks	exon	148115282	148115601	1000	-	.	gene_id	CUFF.1341199;	transcript_id	CUFF.1341199.2;	exon_number	1;	FPKM	413.4206022492;	frac	0.379827;	conf_lo	324.777732;	conf_hi	502.063472;	cov	8.078037;
14	Cufflinks	exon	148118082	148118225	1000	-	.	gene_id	CUFF.1341199;	transcript_id	CUFF.1341199.2;	exon_number	2;	FPKM	413.4206022492;	frac	0.379827;	conf_lo	324.777732;	conf_hi	502.063472;	cov	8.078037;
14	Cufflinks	exon	148120445	148120779	1000	-	.	gene_id	CUFF.1341199;	transcript_id	CUFF.1341199.2;	exon_number	3;	FPKM	413.4206022492;	frac	0.379827;	conf_lo	324.777732;	conf_hi	502.063472;	cov	8.078037;
14	Cufflinks	transcript	148430600	148434050	855	-	.	gene_id	CUFF.1341945;	transcript_id	CUFF.1341945.1;	FPKM	108.0944820268;	frac	0.415106;	conf_lo	72.970357;	conf_hi	143.218607;	cov	1.915721;
14	Cufflinks	exon	148430600	148430676	855	-	.	gene_id	CUFF.1341945;	transcript_id	CUFF.1341945.1;	exon_number	1;	FPKM	108.0944820268;	frac	0.415106;	conf_lo	72.970357;	conf_hi	143.218607;	cov	1.915721;
14	Cufflinks	exon	148430969	148431065	855	-	.	gene_id	CUFF.1341945;	transcript_id	CUFF.1341945.1;	exon_number	2;	FPKM	108.0944820268;	frac	0.415106;	conf_lo	72.970357;	conf_hi	143.218607;	cov	1.915721;
14	Cufflinks	exon	148431455	148431516	855	-	.	gene_id	CUFF.1341945;	transcript_id	CUFF.1341945.1;	exon_number	3;	FPKM	108.0944820268;	frac	0.415106;	conf_lo	72.970357;	conf_hi	143.218607;	cov	1.915721;
14	Cufflinks	exon	148433132	148433222	855	-	.	gene_id	CUFF.1341945;	transcript_id	CUFF.1341945.1;	exon_number	4;	FPKM	108.0944820268;	frac	0.415106;	conf_lo	72.970357;	conf_hi	143.218607;	cov	1.915721;
14	Cufflinks	exon	148433382	148434050	855	-	.	gene_id	CUFF.1341945;	transcript_id	CUFF.1341945.1;	exon_number	5;	FPKM	108.0944820268;	frac	0.415106;	conf_lo	72.970357;	conf_hi	143.218607;	cov	1.915721;
15	Cufflinks	transcript	7411514	7434545	1000	+	.	gene_id	CUFF.1343275;	transcript_id	CUFF.1343275.1;	FPKM	755.4226059113;	frac	1.000000;	conf_lo	700.452701;	conf_hi	810.392511;	cov	15.544447;
15	Cufflinks	exon	7411514	7411563	1000	+	.	gene_id	CUFF.1343275;	transcript_id	CUFF.1343275.1;	exon_number	1;	FPKM	755.4226059113;	frac	1.000000;	conf_lo	700.452701;	conf_hi	810.392511;	cov	15.544447;
15	Cufflinks	exon	7412145	7412204	1000	+	.	gene_id	CUFF.1343275;	transcript_id	CUFF.1343275.1;	exon_number	2;	FPKM	755.4226059113;	frac	1.000000;	conf_lo	700.452701;	conf_hi	810.392511;	cov	15.544447;
15	Cufflinks	exon	7415476	7415620	1000	+	.	gene_id	CUFF.1343275;	transcript_id	CUFF.1343275.1;	exon_number	3;	FPKM	755.4226059113;	frac	1.000000;	conf_lo	700.452701;	conf_hi	810.392511;	cov	15.544447;
15	Cufflinks	exon	7418398	7418615	1000	+	.	gene_id	CUFF.1343275;	transcript_id	CUFF.1343275.1;	exon_number	4;	FPKM	755.4226059113;	frac	1.000000;	conf_lo	700.452701;	conf_hi	810.392511;	cov	15.544447;
15	Cufflinks	exon	7422099	7422204	1000	+	.	gene_id	CUFF.1343275;	transcript_id	CUFF.1343275.1;	exon_number	5;	FPKM	755.4226059113;	frac	1.000000;	conf_lo	700.452701;	conf_hi	810.392511;	cov	15.544447;
15	Cufflinks	exon	7422997	7423127	1000	+	.	gene_id	CUFF.1343275;	transcript_id	CUFF.1343275.1;	exon_number	6;	FPKM	755.4226059113;	frac	1.000000;	conf_lo	700.452701;	conf_hi	810.392511;	cov	15.544447;
15	Cufflinks	exon	7427543	7427629	1000	+	.	gene_id	CUFF.1343275;	transcript_id	CUFF.1343275.1;	exon_number	7;	FPKM	755.4226059113;	frac	1.000000;	conf_lo	700.452701;	conf_hi	810.392511;	cov	15.544447;
15	Cufflinks	exon	7429134	7434545	1000	+	.	gene_id	CUFF.1343275;	transcript_id	CUFF.1343275.1;	exon_number	8;	FPKM	755.4226059113;	frac	1.000000;	conf_lo	700.452701;	conf_hi	810.392511;	cov	15.544447;
15	Cufflinks	transcript	23698157	23702397	1000	+	.	gene_id	CUFF.1347043;	transcript_id	CUFF.1347043.1;	FPKM	700.9376165831;	frac	1.000000;	conf_lo	647.987164;	conf_hi	753.888070;	cov	13.241900;
15	Cufflinks	exon	23698157	23698295	1000	+	.	gene_id	CUFF.1347043;	transcript_id	CUFF.1347043.1;	exon_number	1;	FPKM	700.9376165831;	frac	1.000000;	conf_lo	647.987164;	conf_hi	753.888070;	cov	13.241900;
15	Cufflinks	exon	23700076	23700228	1000	+	.	gene_id	CUFF.1347043;	transcript_id	CUFF.1347043.1;	exon_number	2;	FPKM	700.9376165831;	frac	1.000000;	conf_lo	647.987164;	conf_hi	753.888070;	cov	13.241900;
15	Cufflinks	exon	23701719	23702397	1000	+	.	gene_id	CUFF.1347043;	transcript_id	CUFF.1347043.1;	exon_number	3;	FPKM	700.9376165831;	frac	1.000000;	conf_lo	647.987164;	conf_hi	753.888070;	cov	13.241900;
15	Cufflinks	transcript	28082453	28084720	1000	+	.	gene_id	CUFF.1347795;	transcript_id	CUFF.1347795.1;	FPKM	305.7959624505;	frac	1.000000;	conf_lo	270.821917;	conf_hi	340.770008;	cov	4.461862;
15	Cufflinks	exon	28082453	28083022	1000	+	.	gene_id	CUFF.1347795;	transcript_id	CUFF.1347795.1;	exon_number	1;	FPKM	305.7959624505;	frac	1.000000;	conf_lo	270.821917;	conf_hi	340.770008;	cov	4.461862;
15	Cufflinks	exon	28084519	28084720	1000	+	.	gene_id	CUFF.1347795;	transcript_id	CUFF.1347795.1;	exon_number	2;	FPKM	305.7959624505;	frac	1.000000;	conf_lo	270.821917;	conf_hi	340.770008;	cov	4.461862;
15	Cufflinks	transcript	28436216	28439681	654	+	.	gene_id	CUFF.1348069;	transcript_id	CUFF.1348069.1;	FPKM	207.8428562975;	frac	0.199796;	conf_lo	138.400661;	conf_hi	277.285051;	cov	3.742169;
15	Cufflinks	exon	28436216	28436603	654	+	.	gene_id	CUFF.1348069;	transcript_id	CUFF.1348069.1;	exon_number	1;	FPKM	207.8428562975;	frac	0.199796;	conf_lo	138.400661;	conf_hi	277.285051;	cov	3.742169;
15	Cufflinks	exon	28438942	28439681	654	+	.	gene_id	CUFF.1348069;	transcript_id	CUFF.1348069.1;	exon_number	2;	FPKM	207.8428562975;	frac	0.199796;	conf_lo	138.400661;	conf_hi	277.285051;	cov	3.742169;
15	Cufflinks	transcript	29495628	29499286	1000	-	.	gene_id	CUFF.1349093;	transcript_id	CUFF.1349093.2;	FPKM	342.8067243154;	frac	0.795175;	conf_lo	256.182624;	conf_hi	429.430824;	cov	6.450192;
15	Cufflinks	exon	29495628	29496541	1000	-	.	gene_id	CUFF.1349093;	transcript_id	CUFF.1349093.2;	exon_number	1;	FPKM	342.8067243154;	frac	0.795175;	conf_lo	256.182624;	conf_hi	429.430824;	cov	6.450192;
15	Cufflinks	exon	29498865	29499286	1000	-	.	gene_id	CUFF.1349093;	transcript_id	CUFF.1349093.2;	exon_number	2;	FPKM	342.8067243154;	frac	0.795175;	conf_lo	256.182624;	conf_hi	429.430824;	cov	6.450192;
15	Cufflinks	transcript	45188873	45203020	1000	+	.	gene_id	CUFF.1354117;	transcript_id	CUFF.1354117.1;	FPKM	217.4543667975;	frac	0.630761;	conf_lo	147.976386;	conf_hi	286.932348;	cov	4.527572;
15	Cufflinks	exon	45188873	45189052	1000	+	.	gene_id	CUFF.1354117;	transcript_id	CUFF.1354117.1;	exon_number	1;	FPKM	217.4543667975;	frac	0.630761;	conf_lo	147.976386;	conf_hi	286.932348;	cov	4.527572;
15	Cufflinks	exon	45199589	45199666	1000	+	.	gene_id	CUFF.1354117;	transcript_id	CUFF.1354117.1;	exon_number	2;	FPKM	217.4543667975;	frac	0.630761;	conf_lo	147.976386;	conf_hi	286.932348;	cov	4.527572;
15	Cufflinks	exon	45200204	45203020	1000	+	.	gene_id	CUFF.1354117;	transcript_id	CUFF.1354117.1;	exon_number	3;	FPKM	217.4543667975;	frac	0.630761;	conf_lo	147.976386;	conf_hi	286.932348;	cov	4.527572;
15	Cufflinks	transcript	55503690	55525360	1000	+	.	gene_id	CUFF.1359703;	transcript_id	CUFF.1359703.1;	FPKM	760.4905797475;	frac	1.000000;	conf_lo	705.336592;	conf_hi	815.644567;	cov	15.123606;
15	Cufflinks	exon	55503690	55504272	1000	+	.	gene_id	CUFF.1359703;	transcript_id	CUFF.1359703.1;	exon_number	1;	FPKM	760.4905797475;	frac	1.000000;	conf_lo	705.336592;	conf_hi	815.644567;	cov	15.123606;
15	Cufflinks	exon	55509060	55509308	1000	+	.	gene_id	CUFF.1359703;	transcript_id	CUFF.1359703.1;	exon_number	2;	FPKM	760.4905797475;	frac	1.000000;	conf_lo	705.336592;	conf_hi	815.644567;	cov	15.123606;
15	Cufflinks	exon	55509491	55509616	1000	+	.	gene_id	CUFF.1359703;	transcript_id	CUFF.1359703.1;	exon_number	3;	FPKM	760.4905797475;	frac	1.000000;	conf_lo	705.336592;	conf_hi	815.644567;	cov	15.123606;
15	Cufflinks	exon	55522721	55522824	1000	+	.	gene_id	CUFF.1359703;	transcript_id	CUFF.1359703.1;	exon_number	4;	FPKM	760.4905797475;	frac	1.000000;	conf_lo	705.336592;	conf_hi	815.644567;	cov	15.123606;
15	Cufflinks	exon	55523868	55523981	1000	+	.	gene_id	CUFF.1359703;	transcript_id	CUFF.1359703.1;	exon_number	5;	FPKM	760.4905797475;	frac	1.000000;	conf_lo	705.336592;	conf_hi	815.644567;	cov	15.123606;
15	Cufflinks	exon	55524425	55525360	1000	+	.	gene_id	CUFF.1359703;	transcript_id	CUFF.1359703.1;	exon_number	6;	FPKM	760.4905797475;	frac	1.000000;	conf_lo	705.336592;	conf_hi	815.644567;	cov	15.123606;
4	Cufflinks	transcript	14754261	14755335	1000	-	.	gene_id	CUFF.1620499;	transcript_id	CUFF.1620499.1;	FPKM	15.3369865316;	frac	0.108853;	conf_lo	8.300492;	conf_hi	22.373481;	cov	0.262812;
4	Cufflinks	exon	14754261	14755335	1000	-	.	gene_id	CUFF.1620499;	transcript_id	CUFF.1620499.1;	exon_number	1;	FPKM	15.3369865316;	frac	0.108853;	conf_lo	8.300492;	conf_hi	22.373481;	cov	0.262812;
4	Cufflinks	transcript	13976280	13976997	1000	-	.	gene_id	CUFF.1621901;	transcript_id	CUFF.1621901.1;	FPKM	3.0726110274;	frac	0.060433;	conf_lo	1.861221;	conf_hi	4.284001;	cov	0.061943;
4	Cufflinks	exon	13976280	13976997	1000	-	.	gene_id	CUFF.1621901;	transcript_id	CUFF.1621901.1;	exon_number	1;	FPKM	3.0726110274;	frac	0.060433;	conf_lo	1.861221;	conf_hi	4.284001;	cov	0.061943;
4	Cufflinks	transcript	14164429	14171635	1000	-	.	gene_id	CUFF.1622357;	transcript_id	CUFF.1622357.1;	FPKM	768.8358124774;	frac	0.691669;	conf_lo	686.225311;	conf_hi	851.446314;	cov	12.885811;
4	Cufflinks	exon	14164429	14164558	1000	-	.	gene_id	CUFF.1622357;	transcript_id	CUFF.1622357.1;	exon_number	1;	FPKM	768.8358124774;	frac	0.691669;	conf_lo	686.225311;	conf_hi	851.446314;	cov	12.885811;
4	Cufflinks	exon	14168075	14168267	1000	-	.	gene_id	CUFF.1622357;	transcript_id	CUFF.1622357.1;	exon_number	2;	FPKM	768.8358124774;	frac	0.691669;	conf_lo	686.225311;	conf_hi	851.446314;	cov	12.885811;
4	Cufflinks	exon	14170562	14170662	1000	-	.	gene_id	CUFF.1622357;	transcript_id	CUFF.1622357.1;	exon_number	3;	FPKM	768.8358124774;	frac	0.691669;	conf_lo	686.225311;	conf_hi	851.446314;	cov	12.885811;
4	Cufflinks	exon	14171552	14171635	1000	-	.	gene_id	CUFF.1622357;	transcript_id	CUFF.1622357.1;	exon_number	4;	FPKM	768.8358124774;	frac	0.691669;	conf_lo	686.225311;	conf_hi	851.446314;	cov	12.885811;
4	Cufflinks	transcript	29170006	29176082	1000	-	.	gene_id	CUFF.1626037;	transcript_id	CUFF.1626037.1;	FPKM	3607.1054657191;	frac	0.953893;	conf_lo	3419.769282;	conf_hi	3794.441650;	cov	59.465208;
4	Cufflinks	exon	29170006	29170125	1000	-	.	gene_id	CUFF.1626037;	transcript_id	CUFF.1626037.1;	exon_number	1;	FPKM	3607.1054657191;	frac	0.953893;	conf_lo	3419.769282;	conf_hi	3794.441650;	cov	59.465208;
4	Cufflinks	exon	29171419	29171533	1000	-	.	gene_id	CUFF.1626037;	transcript_id	CUFF.1626037.1;	exon_number	2;	FPKM	3607.1054657191;	frac	0.953893;	conf_lo	3419.769282;	conf_hi	3794.441650;	cov	59.465208;
4	Cufflinks	exon	29175826	29176082	1000	-	.	gene_id	CUFF.1626037;	transcript_id	CUFF.1626037.1;	exon_number	3;	FPKM	3607.1054657191;	frac	0.953893;	conf_lo	3419.769282;	conf_hi	3794.441650;	cov	59.465208;
4	Cufflinks	transcript	39178478	39183065	1000	+	.	gene_id	CUFF.1629411;	transcript_id	CUFF.1629411.2;	FPKM	2661.3411360261;	frac	0.694764;	conf_lo	2420.764664;	conf_hi	2901.917608;	cov	50.455191;
4	Cufflinks	exon	39178478	39178602	1000	+	.	gene_id	CUFF.1629411;	transcript_id	CUFF.1629411.2;	exon_number	1;	FPKM	2661.3411360261;	frac	0.694764;	conf_lo	2420.764664;	conf_hi	2901.917608;	cov	50.455191;
4	Cufflinks	exon	39180352	39180474	1000	+	.	gene_id	CUFF.1629411;	transcript_id	CUFF.1629411.2;	exon_number	2;	FPKM	2661.3411360261;	frac	0.694764;	conf_lo	2420.764664;	conf_hi	2901.917608;	cov	50.455191;
4	Cufflinks	exon	39182944	39183065	1000	+	.	gene_id	CUFF.1629411;	transcript_id	CUFF.1629411.2;	exon_number	3;	FPKM	2661.3411360261;	frac	0.694764;	conf_lo	2420.764664;	conf_hi	2901.917608;	cov	50.455191;
4	Cufflinks	transcript	35100477	35140766	1000	+	.	gene_id	CUFF.1629477;	transcript_id	CUFF.1629477.3;	FPKM	521.5439502129;	frac	0.434679;	conf_lo	419.030646;	conf_hi	624.057254;	cov	10.538651;
4	Cufflinks	exon	35100477	35100595	1000	+	.	gene_id	CUFF.1629477;	transcript_id	CUFF.1629477.3;	exon_number	1;	FPKM	521.5439502129;	frac	0.434679;	conf_lo	419.030646;	conf_hi	624.057254;	cov	10.538651;
4	Cufflinks	exon	35100679	35100807	1000	+	.	gene_id	CUFF.1629477;	transcript_id	CUFF.1629477.3;	exon_number	2;	FPKM	521.5439502129;	frac	0.434679;	conf_lo	419.030646;	conf_hi	624.057254;	cov	10.538651;
4	Cufflinks	exon	35100899	35101026	1000	+	.	gene_id	CUFF.1629477;	transcript_id	CUFF.1629477.3;	exon_number	3;	FPKM	521.5439502129;	frac	0.434679;	conf_lo	419.030646;	conf_hi	624.057254;	cov	10.538651;
4	Cufflinks	exon	35103168	35103328	1000	+	.	gene_id	CUFF.1629477;	transcript_id	CUFF.1629477.3;	exon_number	4;	FPKM	521.5439502129;	frac	0.434679;	conf_lo	419.030646;	conf_hi	624.057254;	cov	10.538651;
4	Cufflinks	exon	35103447	35103686	1000	+	.	gene_id	CUFF.1629477;	transcript_id	CUFF.1629477.3;	exon_number	5;	FPKM	521.5439502129;	frac	0.434679;	conf_lo	419.030646;	conf_hi	624.057254;	cov	10.538651;
4	Cufflinks	exon	35107166	35107289	1000	+	.	gene_id	CUFF.1629477;	transcript_id	CUFF.1629477.3;	exon_number	6;	FPKM	521.5439502129;	frac	0.434679;	conf_lo	419.030646;	conf_hi	624.057254;	cov	10.538651;
4	Cufflinks	exon	35107894	35108005	1000	+	.	gene_id	CUFF.1629477;	transcript_id	CUFF.1629477.3;	exon_number	7;	FPKM	521.5439502129;	frac	0.434679;	conf_lo	419.030646;	conf_hi	624.057254;	cov	10.538651;
4	Cufflinks	exon	35108990	35109121	1000	+	.	gene_id	CUFF.1629477;	transcript_id	CUFF.1629477.3;	exon_number	8;	FPKM	521.5439502129;	frac	0.434679;	conf_lo	419.030646;	conf_hi	624.057254;	cov	10.538651;
4	Cufflinks	exon	35109495	35109752	1000	+	.	gene_id	CUFF.1629477;	transcript_id	CUFF.1629477.3;	exon_number	9;	FPKM	521.5439502129;	frac	0.434679;	conf_lo	419.030646;	conf_hi	624.057254;	cov	10.538651;
4	Cufflinks	exon	35110288	35110556	1000	+	.	gene_id	CUFF.1629477;	transcript_id	CUFF.1629477.3;	exon_number	10;	FPKM	521.5439502129;	frac	0.434679;	conf_lo	419.030646;	conf_hi	624.057254;	cov	10.538651;
4	Cufflinks	exon	35110728	35110939	1000	+	.	gene_id	CUFF.1629477;	transcript_id	CUFF.1629477.3;	exon_number	11;	FPKM	521.5439502129;	frac	0.434679;	conf_lo	419.030646;	conf_hi	624.057254;	cov	10.538651;
4	Cufflinks	exon	35114187	35114417	1000	+	.	gene_id	CUFF.1629477;	transcript_id	CUFF.1629477.3;	exon_number	12;	FPKM	521.5439502129;	frac	0.434679;	conf_lo	419.030646;	conf_hi	624.057254;	cov	10.538651;
4	Cufflinks	exon	35114941	35115014	1000	+	.	gene_id	CUFF.1629477;	transcript_id	CUFF.1629477.3;	exon_number	13;	FPKM	521.5439502129;	frac	0.434679;	conf_lo	419.030646;	conf_hi	624.057254;	cov	10.538651;
4	Cufflinks	exon	35116596	35116768	1000	+	.	gene_id	CUFF.1629477;	transcript_id	CUFF.1629477.3;	exon_number	14;	FPKM	521.5439502129;	frac	0.434679;	conf_lo	419.030646;	conf_hi	624.057254;	cov	10.538651;
4	Cufflinks	exon	35116864	35116977	1000	+	.	gene_id	CUFF.1629477;	transcript_id	CUFF.1629477.3;	exon_number	15;	FPKM	521.5439502129;	frac	0.434679;	conf_lo	419.030646;	conf_hi	624.057254;	cov	10.538651;
4	Cufflinks	exon	35117913	35118133	1000	+	.	gene_id	CUFF.1629477;	transcript_id	CUFF.1629477.3;	exon_number	16;	FPKM	521.5439502129;	frac	0.434679;	conf_lo	419.030646;	conf_hi	624.057254;	cov	10.538651;
4	Cufflinks	exon	35119525	35119645	1000	+	.	gene_id	CUFF.1629477;	transcript_id	CUFF.1629477.3;	exon_number	17;	FPKM	521.5439502129;	frac	0.434679;	conf_lo	419.030646;	conf_hi	624.057254;	cov	10.538651;
4	Cufflinks	exon	35119748	35119846	1000	+	.	gene_id	CUFF.1629477;	transcript_id	CUFF.1629477.3;	exon_number	18;	FPKM	521.5439502129;	frac	0.434679;	conf_lo	419.030646;	conf_hi	624.057254;	cov	10.538651;
4	Cufflinks	exon	35122511	35122754	1000	+	.	gene_id	CUFF.1629477;	transcript_id	CUFF.1629477.3;	exon_number	19;	FPKM	521.5439502129;	frac	0.434679;	conf_lo	419.030646;	conf_hi	624.057254;	cov	10.538651;
4	Cufflinks	exon	35124574	35124685	1000	+	.	gene_id	CUFF.1629477;	transcript_id	CUFF.1629477.3;	exon_number	20;	FPKM	521.5439502129;	frac	0.434679;	conf_lo	419.030646;	conf_hi	624.057254;	cov	10.538651;
4	Cufflinks	exon	35125290	35125434	1000	+	.	gene_id	CUFF.1629477;	transcript_id	CUFF.1629477.3;	exon_number	21;	FPKM	521.5439502129;	frac	0.434679;	conf_lo	419.030646;	conf_hi	624.057254;	cov	10.538651;
4	Cufflinks	exon	35126339	35126469	1000	+	.	gene_id	CUFF.1629477;	transcript_id	CUFF.1629477.3;	exon_number	22;	FPKM	521.5439502129;	frac	0.434679;	conf_lo	419.030646;	conf_hi	624.057254;	cov	10.538651;
4	Cufflinks	exon	35127807	35127867	1000	+	.	gene_id	CUFF.1629477;	transcript_id	CUFF.1629477.3;	exon_number	23;	FPKM	521.5439502129;	frac	0.434679;	conf_lo	419.030646;	conf_hi	624.057254;	cov	10.538651;
4	Cufflinks	exon	35130483	35130658	1000	+	.	gene_id	CUFF.1629477;	transcript_id	CUFF.1629477.3;	exon_number	24;	FPKM	521.5439502129;	frac	0.434679;	conf_lo	419.030646;	conf_hi	624.057254;	cov	10.538651;
4	Cufflinks	exon	35130887	35130971	1000	+	.	gene_id	CUFF.1629477;	transcript_id	CUFF.1629477.3;	exon_number	25;	FPKM	521.5439502129;	frac	0.434679;	conf_lo	419.030646;	conf_hi	624.057254;	cov	10.538651;
4	Cufflinks	exon	35132191	35132346	1000	+	.	gene_id	CUFF.1629477;	transcript_id	CUFF.1629477.3;	exon_number	26;	FPKM	521.5439502129;	frac	0.434679;	conf_lo	419.030646;	conf_hi	624.057254;	cov	10.538651;
4	Cufflinks	exon	35132715	35132828	1000	+	.	gene_id	CUFF.1629477;	transcript_id	CUFF.1629477.3;	exon_number	27;	FPKM	521.5439502129;	frac	0.434679;	conf_lo	419.030646;	conf_hi	624.057254;	cov	10.538651;
4	Cufflinks	exon	35134532	35134676	1000	+	.	gene_id	CUFF.1629477;	transcript_id	CUFF.1629477.3;	exon_number	28;	FPKM	521.5439502129;	frac	0.434679;	conf_lo	419.030646;	conf_hi	624.057254;	cov	10.538651;
4	Cufflinks	exon	35135983	35136068	1000	+	.	gene_id	CUFF.1629477;	transcript_id	CUFF.1629477.3;	exon_number	29;	FPKM	521.5439502129;	frac	0.434679;	conf_lo	419.030646;	conf_hi	624.057254;	cov	10.538651;
4	Cufflinks	exon	35138549	35140766	1000	+	.	gene_id	CUFF.1629477;	transcript_id	CUFF.1629477.3;	exon_number	30;	FPKM	521.5439502129;	frac	0.434679;	conf_lo	419.030646;	conf_hi	624.057254;	cov	10.538651;
4	Cufflinks	transcript	35019566	35069389	1000	+	.	gene_id	CUFF.1629565;	transcript_id	CUFF.1629565.1;	FPKM	612.2444027773;	frac	0.993117;	conf_lo	562.729663;	conf_hi	661.759143;	cov	12.552505;
4	Cufflinks	exon	35019566	35019610	1000	+	.	gene_id	CUFF.1629565;	transcript_id	CUFF.1629565.1;	exon_number	1;	FPKM	612.2444027773;	frac	0.993117;	conf_lo	562.729663;	conf_hi	661.759143;	cov	12.552505;
4	Cufflinks	exon	35019969	35020050	1000	+	.	gene_id	CUFF.1629565;	transcript_id	CUFF.1629565.1;	exon_number	2;	FPKM	612.2444027773;	frac	0.993117;	conf_lo	562.729663;	conf_hi	661.759143;	cov	12.552505;
4	Cufflinks	exon	35020503	35020579	1000	+	.	gene_id	CUFF.1629565;	transcript_id	CUFF.1629565.1;	exon_number	3;	FPKM	612.2444027773;	frac	0.993117;	conf_lo	562.729663;	conf_hi	661.759143;	cov	12.552505;
4	Cufflinks	exon	35021530	35021649	1000	+	.	gene_id	CUFF.1629565;	transcript_id	CUFF.1629565.1;	exon_number	4;	FPKM	612.2444027773;	frac	0.993117;	conf_lo	562.729663;	conf_hi	661.759143;	cov	12.552505;
4	Cufflinks	exon	35034590	35034779	1000	+	.	gene_id	CUFF.1629565;	transcript_id	CUFF.1629565.1;	exon_number	5;	FPKM	612.2444027773;	frac	0.993117;	conf_lo	562.729663;	conf_hi	661.759143;	cov	12.552505;
4	Cufflinks	exon	35034977	35035136	1000	+	.	gene_id	CUFF.1629565;	transcript_id	CUFF.1629565.1;	exon_number	6;	FPKM	612.2444027773;	frac	0.993117;	conf_lo	562.729663;	conf_hi	661.759143;	cov	12.552505;
4	Cufflinks	exon	35035729	35035878	1000	+	.	gene_id	CUFF.1629565;	transcript_id	CUFF.1629565.1;	exon_number	7;	FPKM	612.2444027773;	frac	0.993117;	conf_lo	562.729663;	conf_hi	661.759143;	cov	12.552505;
4	Cufflinks	exon	35038151	35038344	1000	+	.	gene_id	CUFF.1629565;	transcript_id	CUFF.1629565.1;	exon_number	8;	FPKM	612.2444027773;	frac	0.993117;	conf_lo	562.729663;	conf_hi	661.759143;	cov	12.552505;
4	Cufflinks	exon	35046601	35046717	1000	+	.	gene_id	CUFF.1629565;	transcript_id	CUFF.1629565.1;	exon_number	9;	FPKM	612.2444027773;	frac	0.993117;	conf_lo	562.729663;	conf_hi	661.759143;	cov	12.552505;
4	Cufflinks	exon	35046801	35046911	1000	+	.	gene_id	CUFF.1629565;	transcript_id	CUFF.1629565.1;	exon_number	10;	FPKM	612.2444027773;	frac	0.993117;	conf_lo	562.729663;	conf_hi	661.759143;	cov	12.552505;
4	Cufflinks	exon	35047529	35047683	1000	+	.	gene_id	CUFF.1629565;	transcript_id	CUFF.1629565.1;	exon_number	11;	FPKM	612.2444027773;	frac	0.993117;	conf_lo	562.729663;	conf_hi	661.759143;	cov	12.552505;
4	Cufflinks	exon	35049043	35049160	1000	+	.	gene_id	CUFF.1629565;	transcript_id	CUFF.1629565.1;	exon_number	12;	FPKM	612.2444027773;	frac	0.993117;	conf_lo	562.729663;	conf_hi	661.759143;	cov	12.552505;
4	Cufflinks	exon	35052964	35053148	1000	+	.	gene_id	CUFF.1629565;	transcript_id	CUFF.1629565.1;	exon_number	13;	FPKM	612.2444027773;	frac	0.993117;	conf_lo	562.729663;	conf_hi	661.759143;	cov	12.552505;
4	Cufflinks	exon	35055398	35055507	1000	+	.	gene_id	CUFF.1629565;	transcript_id	CUFF.1629565.1;	exon_number	14;	FPKM	612.2444027773;	frac	0.993117;	conf_lo	562.729663;	conf_hi	661.759143;	cov	12.552505;
4	Cufflinks	exon	35056376	35056488	1000	+	.	gene_id	CUFF.1629565;	transcript_id	CUFF.1629565.1;	exon_number	15;	FPKM	612.2444027773;	frac	0.993117;	conf_lo	562.729663;	conf_hi	661.759143;	cov	12.552505;
4	Cufflinks	exon	35057809	35057952	1000	+	.	gene_id	CUFF.1629565;	transcript_id	CUFF.1629565.1;	exon_number	16;	FPKM	612.2444027773;	frac	0.993117;	conf_lo	562.729663;	conf_hi	661.759143;	cov	12.552505;
4	Cufflinks	exon	35058042	35058153	1000	+	.	gene_id	CUFF.1629565;	transcript_id	CUFF.1629565.1;	exon_number	17;	FPKM	612.2444027773;	frac	0.993117;	conf_lo	562.729663;	conf_hi	661.759143;	cov	12.552505;
4	Cufflinks	exon	35058645	35058799	1000	+	.	gene_id	CUFF.1629565;	transcript_id	CUFF.1629565.1;	exon_number	18;	FPKM	612.2444027773;	frac	0.993117;	conf_lo	562.729663;	conf_hi	661.759143;	cov	12.552505;
4	Cufflinks	exon	35059114	35059311	1000	+	.	gene_id	CUFF.1629565;	transcript_id	CUFF.1629565.1;	exon_number	19;	FPKM	612.2444027773;	frac	0.993117;	conf_lo	562.729663;	conf_hi	661.759143;	cov	12.552505;
4	Cufflinks	exon	35063942	35064152	1000	+	.	gene_id	CUFF.1629565;	transcript_id	CUFF.1629565.1;	exon_number	20;	FPKM	612.2444027773;	frac	0.993117;	conf_lo	562.729663;	conf_hi	661.759143;	cov	12.552505;
4	Cufflinks	exon	35065310	35065433	1000	+	.	gene_id	CUFF.1629565;	transcript_id	CUFF.1629565.1;	exon_number	21;	FPKM	612.2444027773;	frac	0.993117;	conf_lo	562.729663;	conf_hi	661.759143;	cov	12.552505;
4	Cufflinks	exon	35069274	35069389	1000	+	.	gene_id	CUFF.1629565;	transcript_id	CUFF.1629565.1;	exon_number	22;	FPKM	612.2444027773;	frac	0.993117;	conf_lo	562.729663;	conf_hi	661.759143;	cov	12.552505;
4	Cufflinks	transcript	40754770	40784065	1000	-	.	gene_id	CUFF.1630255;	transcript_id	CUFF.1630255.1;	FPKM	2616.4553946945;	frac	1.000000;	conf_lo	2514.152797;	conf_hi	2718.757993;	cov	43.619910;
4	Cufflinks	exon	40754770	40754814	1000	-	.	gene_id	CUFF.1630255;	transcript_id	CUFF.1630255.1;	exon_number	1;	FPKM	2616.4553946945;	frac	1.000000;	conf_lo	2514.152797;	conf_hi	2718.757993;	cov	43.619910;
4	Cufflinks	exon	40769719	40769810	1000	-	.	gene_id	CUFF.1630255;	transcript_id	CUFF.1630255.1;	exon_number	2;	FPKM	2616.4553946945;	frac	1.000000;	conf_lo	2514.152797;	conf_hi	2718.757993;	cov	43.619910;
4	Cufflinks	exon	40783881	40784065	1000	-	.	gene_id	CUFF.1630255;	transcript_id	CUFF.1630255.1;	exon_number	3;	FPKM	2616.4553946945;	frac	1.000000;	conf_lo	2514.152797;	conf_hi	2718.757993;	cov	43.619910;
4	Cufflinks	transcript	40699897	40725163	1000	+	.	gene_id	CUFF.1630349;	transcript_id	CUFF.1630349.2;	FPKM	1112.1764686629;	frac	0.686840;	conf_lo	820.986855;	conf_hi	1403.366082;	cov	19.905105;
4	Cufflinks	exon	40699897	40699967	1000	+	.	gene_id	CUFF.1630349;	transcript_id	CUFF.1630349.2;	exon_number	1;	FPKM	1112.1764686629;	frac	0.686840;	conf_lo	820.986855;	conf_hi	1403.366082;	cov	19.905105;
4	Cufflinks	exon	40708553	40708652	1000	+	.	gene_id	CUFF.1630349;	transcript_id	CUFF.1630349.2;	exon_number	2;	FPKM	1112.1764686629;	frac	0.686840;	conf_lo	820.986855;	conf_hi	1403.366082;	cov	19.905105;
4	Cufflinks	exon	40720733	40720801	1000	+	.	gene_id	CUFF.1630349;	transcript_id	CUFF.1630349.2;	exon_number	3;	FPKM	1112.1764686629;	frac	0.686840;	conf_lo	820.986855;	conf_hi	1403.366082;	cov	19.905105;
4	Cufflinks	exon	40721949	40722018	1000	+	.	gene_id	CUFF.1630349;	transcript_id	CUFF.1630349.2;	exon_number	4;	FPKM	1112.1764686629;	frac	0.686840;	conf_lo	820.986855;	conf_hi	1403.366082;	cov	19.905105;
4	Cufflinks	exon	40724057	40725163	1000	+	.	gene_id	CUFF.1630349;	transcript_id	CUFF.1630349.2;	exon_number	5;	FPKM	1112.1764686629;	frac	0.686840;	conf_lo	820.986855;	conf_hi	1403.366082;	cov	19.905105;
4	Cufflinks	transcript	46332193	46332716	1000	+	.	gene_id	CUFF.1632947;	transcript_id	CUFF.1632947.1;	FPKM	71.6082529074;	frac	1.000000;	conf_lo	54.683921;	conf_hi	88.532585;	cov	1.531100;
4	Cufflinks	exon	46332193	46332716	1000	+	.	gene_id	CUFF.1632947;	transcript_id	CUFF.1632947.1;	exon_number	1;	FPKM	71.6082529074;	frac	1.000000;	conf_lo	54.683921;	conf_hi	88.532585;	cov	1.531100;
4	Cufflinks	transcript	46463161	46491410	1000	+	.	gene_id	CUFF.1633043;	transcript_id	CUFF.1633043.1;	FPKM	121.6714154131;	frac	1.000000;	conf_lo	99.610462;	conf_hi	143.732369;	cov	2.115159;
4	Cufflinks	exon	46463161	46463691	1000	+	.	gene_id	CUFF.1633043;	transcript_id	CUFF.1633043.1;	exon_number	1;	FPKM	121.6714154131;	frac	1.000000;	conf_lo	99.610462;	conf_hi	143.732369;	cov	2.115159;
4	Cufflinks	exon	46466548	46466621	1000	+	.	gene_id	CUFF.1633043;	transcript_id	CUFF.1633043.1;	exon_number	2;	FPKM	121.6714154131;	frac	1.000000;	conf_lo	99.610462;	conf_hi	143.732369;	cov	2.115159;
4	Cufflinks	exon	46491338	46491410	1000	+	.	gene_id	CUFF.1633043;	transcript_id	CUFF.1633043.1;	exon_number	3;	FPKM	121.6714154131;	frac	1.000000;	conf_lo	99.610462;	conf_hi	143.732369;	cov	2.115159;
4	Cufflinks	transcript	57701265	57713887	1000	+	.	gene_id	CUFF.1637133;	transcript_id	CUFF.1637133.1;	FPKM	83.4686849180;	frac	0.740999;	conf_lo	42.547306;	conf_hi	124.390064;	cov	1.735298;
4	Cufflinks	exon	57701265	57701291	1000	+	.	gene_id	CUFF.1637133;	transcript_id	CUFF.1637133.1;	exon_number	1;	FPKM	83.4686849180;	frac	0.740999;	conf_lo	42.547306;	conf_hi	124.390064;	cov	1.735298;
4	Cufflinks	exon	57710459	57710556	1000	+	.	gene_id	CUFF.1637133;	transcript_id	CUFF.1637133.1;	exon_number	2;	FPKM	83.4686849180;	frac	0.740999;	conf_lo	42.547306;	conf_hi	124.390064;	cov	1.735298;
4	Cufflinks	exon	57712039	57713887	1000	+	.	gene_id	CUFF.1637133;	transcript_id	CUFF.1637133.1;	exon_number	3;	FPKM	83.4686849180;	frac	0.740999;	conf_lo	42.547306;	conf_hi	124.390064;	cov	1.735298;
4	Cufflinks	transcript	57712091	57713887	1000	-	.	gene_id	CUFF.1637135;	transcript_id	CUFF.1637135.1;	FPKM	32.1290173732;	frac	0.259001;	conf_lo	16.484791;	conf_hi	47.773243;	cov	0.667956;
4	Cufflinks	exon	57712091	57713887	1000	-	.	gene_id	CUFF.1637135;	transcript_id	CUFF.1637135.1;	exon_number	1;	FPKM	32.1290173732;	frac	0.259001;	conf_lo	16.484791;	conf_hi	47.773243;	cov	0.667956;
4	Cufflinks	transcript	57714008	57718530	1000	+	.	gene_id	CUFF.1637161;	transcript_id	CUFF.1637161.1;	FPKM	11.9188370641;	frac	0.108120;	conf_lo	6.330240;	conf_hi	17.507434;	cov	0.258947;
4	Cufflinks	exon	57714008	57718530	1000	+	.	gene_id	CUFF.1637161;	transcript_id	CUFF.1637161.1;	exon_number	1;	FPKM	11.9188370641;	frac	0.108120;	conf_lo	6.330240;	conf_hi	17.507434;	cov	0.258947;
4	Cufflinks	transcript	64142024	64149089	1000	-	.	gene_id	CUFF.1639725;	transcript_id	CUFF.1639725.1;	FPKM	1534.8540655604;	frac	1.000000;	conf_lo	1456.499638;	conf_hi	1613.208493;	cov	33.268106;
4	Cufflinks	exon	64142024	64142730	1000	-	.	gene_id	CUFF.1639725;	transcript_id	CUFF.1639725.1;	exon_number	1;	FPKM	1534.8540655604;	frac	1.000000;	conf_lo	1456.499638;	conf_hi	1613.208493;	cov	33.268106;
4	Cufflinks	exon	64147285	64147390	1000	-	.	gene_id	CUFF.1639725;	transcript_id	CUFF.1639725.1;	exon_number	2;	FPKM	1534.8540655604;	frac	1.000000;	conf_lo	1456.499638;	conf_hi	1613.208493;	cov	33.268106;
4	Cufflinks	exon	64148872	64149089	1000	-	.	gene_id	CUFF.1639725;	transcript_id	CUFF.1639725.1;	exon_number	3;	FPKM	1534.8540655604;	frac	1.000000;	conf_lo	1456.499638;	conf_hi	1613.208493;	cov	33.268106;
4	Cufflinks	transcript	64280499	64281055	1000	+	.	gene_id	CUFF.1640065;	transcript_id	CUFF.1640065.1;	FPKM	58.5869687296;	frac	1.000000;	conf_lo	43.278544;	conf_hi	73.895394;	cov	1.377953;
4	Cufflinks	exon	64280499	64281055	1000	+	.	gene_id	CUFF.1640065;	transcript_id	CUFF.1640065.1;	exon_number	1;	FPKM	58.5869687296;	frac	1.000000;	conf_lo	43.278544;	conf_hi	73.895394;	cov	1.377953;
4	Cufflinks	transcript	64394888	64404233	1000	-	.	gene_id	CUFF.1641027;	transcript_id	CUFF.1641027.1;	FPKM	416.8652953349;	frac	0.589265;	conf_lo	365.693282;	conf_hi	468.037309;	cov	6.363550;
4	Cufflinks	exon	64394888	64395363	1000	-	.	gene_id	CUFF.1641027;	transcript_id	CUFF.1641027.1;	exon_number	1;	FPKM	416.8652953349;	frac	0.589265;	conf_lo	365.693282;	conf_hi	468.037309;	cov	6.363550;
4	Cufflinks	exon	64404066	64404233	1000	-	.	gene_id	CUFF.1641027;	transcript_id	CUFF.1641027.1;	exon_number	2;	FPKM	416.8652953349;	frac	0.589265;	conf_lo	365.693282;	conf_hi	468.037309;	cov	6.363550;
4	Cufflinks	transcript	70681748	70697143	1000	+	.	gene_id	CUFF.1642893;	transcript_id	CUFF.1642893.1;	FPKM	449.0788122509;	frac	1.000000;	conf_lo	406.695853;	conf_hi	491.461772;	cov	9.576003;
4	Cufflinks	exon	70681748	70681836	1000	+	.	gene_id	CUFF.1642893;	transcript_id	CUFF.1642893.1;	exon_number	1;	FPKM	449.0788122509;	frac	1.000000;	conf_lo	406.695853;	conf_hi	491.461772;	cov	9.576003;
4	Cufflinks	exon	70694107	70697143	1000	+	.	gene_id	CUFF.1642893;	transcript_id	CUFF.1642893.1;	exon_number	2;	FPKM	449.0788122509;	frac	1.000000;	conf_lo	406.695853;	conf_hi	491.461772;	cov	9.576003;
4	Cufflinks	transcript	70536819	70537654	1000	+	.	gene_id	CUFF.1643185;	transcript_id	CUFF.1643185.1;	FPKM	214.7191284225;	frac	0.401461;	conf_lo	156.787228;	conf_hi	272.651029;	cov	4.352159;
4	Cufflinks	exon	70536819	70537654	1000	+	.	gene_id	CUFF.1643185;	transcript_id	CUFF.1643185.1;	exon_number	1;	FPKM	214.7191284225;	frac	0.401461;	conf_lo	156.787228;	conf_hi	272.651029;	cov	4.352159;
4	Cufflinks	transcript	70559803	70568904	1000	+	.	gene_id	CUFF.1643265;	transcript_id	CUFF.1643265.1;	FPKM	230.0001108284;	frac	0.690693;	conf_lo	140.033442;	conf_hi	319.966780;	cov	3.268271;
4	Cufflinks	exon	70559803	70559887	1000	+	.	gene_id	CUFF.1643265;	transcript_id	CUFF.1643265.1;	exon_number	1;	FPKM	230.0001108284;	frac	0.690693;	conf_lo	140.033442;	conf_hi	319.966780;	cov	3.268271;
4	Cufflinks	exon	70563536	70563608	1000	+	.	gene_id	CUFF.1643265;	transcript_id	CUFF.1643265.1;	exon_number	2;	FPKM	230.0001108284;	frac	0.690693;	conf_lo	140.033442;	conf_hi	319.966780;	cov	3.268271;
4	Cufflinks	exon	70568829	70568904	1000	+	.	gene_id	CUFF.1643265;	transcript_id	CUFF.1643265.1;	exon_number	3;	FPKM	230.0001108284;	frac	0.690693;	conf_lo	140.033442;	conf_hi	319.966780;	cov	3.268271;
4	Cufflinks	transcript	73548496	73554378	1000	-	.	gene_id	CUFF.1643829;	transcript_id	CUFF.1643829.2;	FPKM	792.2118011977;	frac	0.406789;	conf_lo	552.251883;	conf_hi	1032.171719;	cov	10.586732;
4	Cufflinks	exon	73548496	73548583	1000	-	.	gene_id	CUFF.1643829;	transcript_id	CUFF.1643829.2;	exon_number	1;	FPKM	792.2118011977;	frac	0.406789;	conf_lo	552.251883;	conf_hi	1032.171719;	cov	10.586732;
4	Cufflinks	exon	73553642	73553666	1000	-	.	gene_id	CUFF.1643829;	transcript_id	CUFF.1643829.2;	exon_number	2;	FPKM	792.2118011977;	frac	0.406789;	conf_lo	552.251883;	conf_hi	1032.171719;	cov	10.586732;
4	Cufflinks	exon	73554157	73554378	1000	-	.	gene_id	CUFF.1643829;	transcript_id	CUFF.1643829.2;	exon_number	3;	FPKM	792.2118011977;	frac	0.406789;	conf_lo	552.251883;	conf_hi	1032.171719;	cov	10.586732;
4	Cufflinks	transcript	73561280	73561898	1000	+	.	gene_id	CUFF.1643871;	transcript_id	CUFF.1643871.1;	FPKM	52.2143510783;	frac	1.000000;	conf_lo	37.762451;	conf_hi	66.666251;	cov	1.105263;
4	Cufflinks	exon	73561280	73561898	1000	+	.	gene_id	CUFF.1643871;	transcript_id	CUFF.1643871.1;	exon_number	1;	FPKM	52.2143510783;	frac	1.000000;	conf_lo	37.762451;	conf_hi	66.666251;	cov	1.105263;
4	Cufflinks	transcript	73584913	73585977	1000	+	.	gene_id	CUFF.1643981;	transcript_id	CUFF.1643981.1;	FPKM	142.2826383434;	frac	1.000000;	conf_lo	118.426181;	conf_hi	166.139096;	cov	2.649278;
4	Cufflinks	exon	73584913	73585977	1000	+	.	gene_id	CUFF.1643981;	transcript_id	CUFF.1643981.1;	exon_number	1;	FPKM	142.2826383434;	frac	1.000000;	conf_lo	118.426181;	conf_hi	166.139096;	cov	2.649278;
4	Cufflinks	transcript	74579184	74592233	1000	-	.	gene_id	CUFF.1645061;	transcript_id	CUFF.1645061.1;	FPKM	1761.7681368436;	frac	0.782319;	conf_lo	1605.974991;	conf_hi	1917.561282;	cov	26.325108;
4	Cufflinks	exon	74579184	74579242	1000	-	.	gene_id	CUFF.1645061;	transcript_id	CUFF.1645061.1;	exon_number	1;	FPKM	1761.7681368436;	frac	0.782319;	conf_lo	1605.974991;	conf_hi	1917.561282;	cov	26.325108;
4	Cufflinks	exon	74580455	74580487	1000	-	.	gene_id	CUFF.1645061;	transcript_id	CUFF.1645061.1;	exon_number	2;	FPKM	1761.7681368436;	frac	0.782319;	conf_lo	1605.974991;	conf_hi	1917.561282;	cov	26.325108;
4	Cufflinks	exon	74583446	74583568	1000	-	.	gene_id	CUFF.1645061;	transcript_id	CUFF.1645061.1;	exon_number	3;	FPKM	1761.7681368436;	frac	0.782319;	conf_lo	1605.974991;	conf_hi	1917.561282;	cov	26.325108;
4	Cufflinks	exon	74588519	74588593	1000	-	.	gene_id	CUFF.1645061;	transcript_id	CUFF.1645061.1;	exon_number	4;	FPKM	1761.7681368436;	frac	0.782319;	conf_lo	1605.974991;	conf_hi	1917.561282;	cov	26.325108;
4	Cufflinks	exon	74592003	74592233	1000	-	.	gene_id	CUFF.1645061;	transcript_id	CUFF.1645061.1;	exon_number	5;	FPKM	1761.7681368436;	frac	0.782319;	conf_lo	1605.974991;	conf_hi	1917.561282;	cov	26.325108;
4	Cufflinks	transcript	84803452	84819582	1000	+	.	gene_id	CUFF.1648191;	transcript_id	CUFF.1648191.1;	FPKM	74.2396524598;	frac	1.000000;	conf_lo	57.007165;	conf_hi	91.472140;	cov	1.060132;
4	Cufflinks	exon	84803452	84803843	1000	+	.	gene_id	CUFF.1648191;	transcript_id	CUFF.1648191.1;	exon_number	1;	FPKM	74.2396524598;	frac	1.000000;	conf_lo	57.007165;	conf_hi	91.472140;	cov	1.060132;
4	Cufflinks	exon	84806007	84806075	1000	+	.	gene_id	CUFF.1648191;	transcript_id	CUFF.1648191.1;	exon_number	2;	FPKM	74.2396524598;	frac	1.000000;	conf_lo	57.007165;	conf_hi	91.472140;	cov	1.060132;
4	Cufflinks	exon	84819394	84819582	1000	+	.	gene_id	CUFF.1648191;	transcript_id	CUFF.1648191.1;	exon_number	3;	FPKM	74.2396524598;	frac	1.000000;	conf_lo	57.007165;	conf_hi	91.472140;	cov	1.060132;
4	Cufflinks	transcript	87563701	87566751	1000	-	.	gene_id	CUFF.1650033;	transcript_id	CUFF.1650033.1;	FPKM	79.3129383453;	frac	1.000000;	conf_lo	61.501376;	conf_hi	97.124501;	cov	1.685426;
4	Cufflinks	exon	87563701	87566751	1000	-	.	gene_id	CUFF.1650033;	transcript_id	CUFF.1650033.1;	exon_number	1;	FPKM	79.3129383453;	frac	1.000000;	conf_lo	61.501376;	conf_hi	97.124501;	cov	1.685426;
4	Cufflinks	transcript	92204838	92206192	1000	-	.	gene_id	CUFF.1651467;	transcript_id	CUFF.1651467.1;	FPKM	71.6219604597;	frac	1.000000;	conf_lo	54.696009;	conf_hi	88.547912;	cov	1.473966;
4	Cufflinks	exon	92204838	92206192	1000	-	.	gene_id	CUFF.1651467;	transcript_id	CUFF.1651467.1;	exon_number	1;	FPKM	71.6219604597;	frac	1.000000;	conf_lo	54.696009;	conf_hi	88.547912;	cov	1.473966;
4	Cufflinks	transcript	96348492	96378749	1000	-	.	gene_id	CUFF.1653767;	transcript_id	CUFF.1653767.1;	FPKM	493.4153981739;	frac	1.000000;	conf_lo	448.989487;	conf_hi	537.841309;	cov	9.082192;
4	Cufflinks	exon	96348492	96348585	1000	-	.	gene_id	CUFF.1653767;	transcript_id	CUFF.1653767.1;	exon_number	1;	FPKM	493.4153981739;	frac	1.000000;	conf_lo	448.989487;	conf_hi	537.841309;	cov	9.082192;
4	Cufflinks	exon	96378739	96378749	1000	-	.	gene_id	CUFF.1653767;	transcript_id	CUFF.1653767.1;	exon_number	2;	FPKM	493.4153981739;	frac	1.000000;	conf_lo	448.989487;	conf_hi	537.841309;	cov	9.082192;
4	Cufflinks	transcript	96738780	96740120	186	-	.	gene_id	CUFF.1654157;	transcript_id	CUFF.1654157.1;	FPKM	504.1123794594;	frac	0.121289;	conf_lo	472.506149;	conf_hi	535.718610;	cov	9.610324;
4	Cufflinks	exon	96738780	96740120	186	-	.	gene_id	CUFF.1654157;	transcript_id	CUFF.1654157.1;	exon_number	1;	FPKM	504.1123794594;	frac	0.121289;	conf_lo	472.506149;	conf_hi	535.718610;	cov	9.610324;
4	Cufflinks	transcript	98116483	98128450	1000	+	.	gene_id	CUFF.1654753;	transcript_id	CUFF.1654753.1;	FPKM	463.7166873388;	frac	1.000000;	conf_lo	420.648523;	conf_hi	506.784851;	cov	8.498584;
4	Cufflinks	exon	98116483	98116515	1000	+	.	gene_id	CUFF.1654753;	transcript_id	CUFF.1654753.1;	exon_number	1;	FPKM	463.7166873388;	frac	1.000000;	conf_lo	420.648523;	conf_hi	506.784851;	cov	8.498584;
4	Cufflinks	exon	98118805	98119335	1000	+	.	gene_id	CUFF.1654753;	transcript_id	CUFF.1654753.1;	exon_number	2;	FPKM	463.7166873388;	frac	1.000000;	conf_lo	420.648523;	conf_hi	506.784851;	cov	8.498584;
4	Cufflinks	exon	98128260	98128450	1000	+	.	gene_id	CUFF.1654753;	transcript_id	CUFF.1654753.1;	exon_number	3;	FPKM	463.7166873388;	frac	1.000000;	conf_lo	420.648523;	conf_hi	506.784851;	cov	8.498584;
4	Cufflinks	transcript	98889321	98902292	1000	-	.	gene_id	CUFF.1655715;	transcript_id	CUFF.1655715.1;	FPKM	102.4876462180;	frac	0.807513;	conf_lo	64.869044;	conf_hi	140.106248;	cov	2.159395;
4	Cufflinks	exon	98889321	98889896	1000	-	.	gene_id	CUFF.1655715;	transcript_id	CUFF.1655715.1;	exon_number	1;	FPKM	102.4876462180;	frac	0.807513;	conf_lo	64.869044;	conf_hi	140.106248;	cov	2.159395;
4	Cufflinks	exon	98901993	98902093	1000	-	.	gene_id	CUFF.1655715;	transcript_id	CUFF.1655715.1;	exon_number	2;	FPKM	102.4876462180;	frac	0.807513;	conf_lo	64.869044;	conf_hi	140.106248;	cov	2.159395;
4	Cufflinks	exon	98902251	98902292	1000	-	.	gene_id	CUFF.1655715;	transcript_id	CUFF.1655715.1;	exon_number	3;	FPKM	102.4876462180;	frac	0.807513;	conf_lo	64.869044;	conf_hi	140.106248;	cov	2.159395;
4	Cufflinks	transcript	98921429	98921916	1000	+	.	gene_id	CUFF.1655829;	transcript_id	CUFF.1655829.1;	FPKM	1170.1279309054;	frac	0.750488;	conf_lo	1048.175237;	conf_hi	1292.080625;	cov	25.208452;
4	Cufflinks	exon	98921429	98921916	1000	+	.	gene_id	CUFF.1655829;	transcript_id	CUFF.1655829.1;	exon_number	1;	FPKM	1170.1279309054;	frac	0.750488;	conf_lo	1048.175237;	conf_hi	1292.080625;	cov	25.208452;
4	Cufflinks	transcript	93639858	93640500	1000	-	.	gene_id	CUFF.1657079;	transcript_id	CUFF.1657079.1;	FPKM	3.4356322147;	frac	0.030969;	conf_lo	2.565115;	conf_hi	4.306149;	cov	0.063129;
4	Cufflinks	exon	93639858	93640500	1000	-	.	gene_id	CUFF.1657079;	transcript_id	CUFF.1657079.1;	exon_number	1;	FPKM	3.4356322147;	frac	0.030969;	conf_lo	2.565115;	conf_hi	4.306149;	cov	0.063129;
4	Cufflinks	transcript	93654773	93657720	1000	+	.	gene_id	CUFF.1657357;	transcript_id	CUFF.1657357.1;	FPKM	251.7922368915;	frac	0.967227;	conf_lo	200.786733;	conf_hi	302.797740;	cov	5.264088;
4	Cufflinks	exon	93654773	93657720	1000	+	.	gene_id	CUFF.1657357;	transcript_id	CUFF.1657357.1;	exon_number	1;	FPKM	251.7922368915;	frac	0.967227;	conf_lo	200.786733;	conf_hi	302.797740;	cov	5.264088;
4	Cufflinks	transcript	101489482	101491378	332	+	.	gene_id	CUFF.1657941;	transcript_id	CUFF.1657941.4;	FPKM	192.4491214701;	frac	0.140882;	conf_lo	161.877719;	conf_hi	223.020524;	cov	3.961145;
4	Cufflinks	exon	101489482	101491378	332	+	.	gene_id	CUFF.1657941;	transcript_id	CUFF.1657941.4;	exon_number	1;	FPKM	192.4491214701;	frac	0.140882;	conf_lo	161.877719;	conf_hi	223.020524;	cov	3.961145;
4	Cufflinks	transcript	98535895	98542597	1000	+	.	gene_id	CUFF.1659543;	transcript_id	CUFF.1659543.1;	FPKM	1040.1828155420;	frac	0.842778;	conf_lo	962.623995;	conf_hi	1117.741636;	cov	20.954095;
4	Cufflinks	exon	98535895	98536003	1000	+	.	gene_id	CUFF.1659543;	transcript_id	CUFF.1659543.1;	exon_number	1;	FPKM	1040.1828155420;	frac	0.842778;	conf_lo	962.623995;	conf_hi	1117.741636;	cov	20.954095;
4	Cufflinks	exon	98537586	98537626	1000	+	.	gene_id	CUFF.1659543;	transcript_id	CUFF.1659543.1;	exon_number	2;	FPKM	1040.1828155420;	frac	0.842778;	conf_lo	962.623995;	conf_hi	1117.741636;	cov	20.954095;
4	Cufflinks	exon	98539233	98539534	1000	+	.	gene_id	CUFF.1659543;	transcript_id	CUFF.1659543.1;	exon_number	3;	FPKM	1040.1828155420;	frac	0.842778;	conf_lo	962.623995;	conf_hi	1117.741636;	cov	20.954095;
4	Cufflinks	exon	98540159	98542597	1000	+	.	gene_id	CUFF.1659543;	transcript_id	CUFF.1659543.1;	exon_number	4;	FPKM	1040.1828155420;	frac	0.842778;	conf_lo	962.623995;	conf_hi	1117.741636;	cov	20.954095;
4	Cufflinks	transcript	102540709	102545962	1000	-	.	gene_id	CUFF.1659669;	transcript_id	CUFF.1659669.1;	FPKM	288.3504756365;	frac	1.000000;	conf_lo	254.388704;	conf_hi	322.312247;	cov	5.965068;
4	Cufflinks	exon	102540709	102545962	1000	-	.	gene_id	CUFF.1659669;	transcript_id	CUFF.1659669.1;	exon_number	1;	FPKM	288.3504756365;	frac	1.000000;	conf_lo	254.388704;	conf_hi	322.312247;	cov	5.965068;
4	Cufflinks	transcript	104594633	104597955	1000	-	.	gene_id	CUFF.1661319;	transcript_id	CUFF.1661319.1;	FPKM	83.1862177118;	frac	1.000000;	conf_lo	64.944922;	conf_hi	101.427513;	cov	1.528533;
4	Cufflinks	exon	104594633	104594977	1000	-	.	gene_id	CUFF.1661319;	transcript_id	CUFF.1661319.1;	exon_number	1;	FPKM	83.1862177118;	frac	1.000000;	conf_lo	64.944922;	conf_hi	101.427513;	cov	1.528533;
4	Cufflinks	exon	104597792	104597955	1000	-	.	gene_id	CUFF.1661319;	transcript_id	CUFF.1661319.1;	exon_number	2;	FPKM	83.1862177118;	frac	1.000000;	conf_lo	64.944922;	conf_hi	101.427513;	cov	1.528533;
4	Cufflinks	transcript	104606715	104607240	1000	-	.	gene_id	CUFF.1661377;	transcript_id	CUFF.1661377.1;	FPKM	6.1729536447;	frac	0.098934;	conf_lo	3.286031;	conf_hi	9.059877;	cov	0.120989;
4	Cufflinks	exon	104606715	104607240	1000	-	.	gene_id	CUFF.1661377;	transcript_id	CUFF.1661377.1;	exon_number	1;	FPKM	6.1729536447;	frac	0.098934;	conf_lo	3.286031;	conf_hi	9.059877;	cov	0.120989;
4	Cufflinks	transcript	104550253	104555432	1000	+	.	gene_id	CUFF.1661865;	transcript_id	CUFF.1661865.1;	FPKM	132.5755002148;	frac	0.448787;	conf_lo	97.220931;	conf_hi	167.930069;	cov	2.397238;
4	Cufflinks	exon	104550253	104555432	1000	+	.	gene_id	CUFF.1661865;	transcript_id	CUFF.1661865.1;	exon_number	1;	FPKM	132.5755002148;	frac	0.448787;	conf_lo	97.220931;	conf_hi	167.930069;	cov	2.397238;
4	Cufflinks	transcript	104559956	104561469	386	+	.	gene_id	CUFF.1661911;	transcript_id	CUFF.1661911.2;	FPKM	120.1138743235;	frac	0.152882;	conf_lo	88.701797;	conf_hi	151.525952;	cov	2.337243;
4	Cufflinks	exon	104559956	104561469	386	+	.	gene_id	CUFF.1661911;	transcript_id	CUFF.1661911.2;	exon_number	1;	FPKM	120.1138743235;	frac	0.152882;	conf_lo	88.701797;	conf_hi	151.525952;	cov	2.337243;
4	Cufflinks	transcript	106889648	106892237	1000	+	.	gene_id	CUFF.1662971;	transcript_id	CUFF.1662971.1;	FPKM	39.2548477296;	frac	0.902314;	conf_lo	19.639752;	conf_hi	58.869944;	cov	0.786485;
4	Cufflinks	exon	106889648	106892237	1000	+	.	gene_id	CUFF.1662971;	transcript_id	CUFF.1662971.1;	exon_number	1;	FPKM	39.2548477296;	frac	0.902314;	conf_lo	19.639752;	conf_hi	58.869944;	cov	0.786485;
4	Cufflinks	transcript	105429305	105429798	667	+	.	gene_id	CUFF.1663437;	transcript_id	CUFF.1663437.1;	FPKM	109.3744627474;	frac	0.136031;	conf_lo	81.647022;	conf_hi	137.101904;	cov	2.159032;
4	Cufflinks	exon	105429305	105429798	667	+	.	gene_id	CUFF.1663437;	transcript_id	CUFF.1663437.1;	exon_number	1;	FPKM	109.3744627474;	frac	0.136031;	conf_lo	81.647022;	conf_hi	137.101904;	cov	2.159032;
4	Cufflinks	transcript	105469875	105470375	1000	-	.	gene_id	CUFF.1663603;	transcript_id	CUFF.1663603.8;	FPKM	93.4929675974;	frac	0.132594;	conf_lo	32.115126;	conf_hi	154.870810;	cov	1.809892;
4	Cufflinks	exon	105469875	105470375	1000	-	.	gene_id	CUFF.1663603;	transcript_id	CUFF.1663603.8;	exon_number	1;	FPKM	93.4929675974;	frac	0.132594;	conf_lo	32.115126;	conf_hi	154.870810;	cov	1.809892;
4	Cufflinks	transcript	105577240	105579434	1000	+	.	gene_id	CUFF.1663785;	transcript_id	CUFF.1663785.2;	FPKM	231.7862804414;	frac	0.672691;	conf_lo	103.592249;	conf_hi	359.980312;	cov	3.971853;
4	Cufflinks	exon	105577240	105577303	1000	+	.	gene_id	CUFF.1663785;	transcript_id	CUFF.1663785.2;	exon_number	1;	FPKM	231.7862804414;	frac	0.672691;	conf_lo	103.592249;	conf_hi	359.980312;	cov	3.971853;
4	Cufflinks	exon	105578302	105578356	1000	+	.	gene_id	CUFF.1663785;	transcript_id	CUFF.1663785.2;	exon_number	2;	FPKM	231.7862804414;	frac	0.672691;	conf_lo	103.592249;	conf_hi	359.980312;	cov	3.971853;
4	Cufflinks	exon	105579423	105579434	1000	+	.	gene_id	CUFF.1663785;	transcript_id	CUFF.1663785.2;	exon_number	3;	FPKM	231.7862804414;	frac	0.672691;	conf_lo	103.592249;	conf_hi	359.980312;	cov	3.971853;
4	Cufflinks	transcript	105581000	105590975	346	-	.	gene_id	CUFF.1663949;	transcript_id	CUFF.1663949.5;	FPKM	24.0666268654;	frac	0.150143;	conf_lo	5.248017;	conf_hi	42.885237;	cov	0.463125;
4	Cufflinks	exon	105581000	105582079	346	-	.	gene_id	CUFF.1663949;	transcript_id	CUFF.1663949.5;	exon_number	1;	FPKM	24.0666268654;	frac	0.150143;	conf_lo	5.248017;	conf_hi	42.885237;	cov	0.463125;
4	Cufflinks	exon	105584366	105584571	346	-	.	gene_id	CUFF.1663949;	transcript_id	CUFF.1663949.5;	exon_number	2;	FPKM	24.0666268654;	frac	0.150143;	conf_lo	5.248017;	conf_hi	42.885237;	cov	0.463125;
4	Cufflinks	exon	105587247	105587474	346	-	.	gene_id	CUFF.1663949;	transcript_id	CUFF.1663949.5;	exon_number	3;	FPKM	24.0666268654;	frac	0.150143;	conf_lo	5.248017;	conf_hi	42.885237;	cov	0.463125;
4	Cufflinks	exon	105588193	105588386	346	-	.	gene_id	CUFF.1663949;	transcript_id	CUFF.1663949.5;	exon_number	4;	FPKM	24.0666268654;	frac	0.150143;	conf_lo	5.248017;	conf_hi	42.885237;	cov	0.463125;
4	Cufflinks	exon	105589157	105589208	346	-	.	gene_id	CUFF.1663949;	transcript_id	CUFF.1663949.5;	exon_number	5;	FPKM	24.0666268654;	frac	0.150143;	conf_lo	5.248017;	conf_hi	42.885237;	cov	0.463125;
4	Cufflinks	exon	105590281	105590975	346	-	.	gene_id	CUFF.1663949;	transcript_id	CUFF.1663949.5;	exon_number	6;	FPKM	24.0666268654;	frac	0.150143;	conf_lo	5.248017;	conf_hi	42.885237;	cov	0.463125;
4	Cufflinks	transcript	105581577	105582045	1000	+	.	gene_id	CUFF.1663951;	transcript_id	CUFF.1663951.1;	FPKM	129.9760111102;	frac	0.141549;	conf_lo	112.160889;	conf_hi	147.791134;	cov	2.501188;
4	Cufflinks	exon	105581577	105582045	1000	+	.	gene_id	CUFF.1663951;	transcript_id	CUFF.1663951.1;	exon_number	1;	FPKM	129.9760111102;	frac	0.141549;	conf_lo	112.160889;	conf_hi	147.791134;	cov	2.501188;
4	Cufflinks	transcript	113338439	113340809	1000	-	.	gene_id	CUFF.1666465;	transcript_id	CUFF.1666465.1;	FPKM	33.9578518110;	frac	1.000000;	conf_lo	22.303179;	conf_hi	45.612525;	cov	0.738780;
4	Cufflinks	exon	113338439	113338702	1000	-	.	gene_id	CUFF.1666465;	transcript_id	CUFF.1666465.1;	exon_number	1;	FPKM	33.9578518110;	frac	1.000000;	conf_lo	22.303179;	conf_hi	45.612525;	cov	0.738780;
4	Cufflinks	exon	113340338	113340809	1000	-	.	gene_id	CUFF.1666465;	transcript_id	CUFF.1666465.1;	exon_number	2;	FPKM	33.9578518110;	frac	1.000000;	conf_lo	22.303179;	conf_hi	45.612525;	cov	0.738780;
4	Cufflinks	transcript	115607882	115639531	1000	-	.	gene_id	CUFF.1670153;	transcript_id	CUFF.1670153.3;	FPKM	713.0715845227;	frac	0.207609;	conf_lo	671.250152;	conf_hi	754.893017;	cov	14.377162;
4	Cufflinks	exon	115607882	115608694	1000	-	.	gene_id	CUFF.1670153;	transcript_id	CUFF.1670153.3;	exon_number	1;	FPKM	713.0715845227;	frac	0.207609;	conf_lo	671.250152;	conf_hi	754.893017;	cov	14.377162;
4	Cufflinks	exon	115620393	115620610	1000	-	.	gene_id	CUFF.1670153;	transcript_id	CUFF.1670153.3;	exon_number	2;	FPKM	713.0715845227;	frac	0.207609;	conf_lo	671.250152;	conf_hi	754.893017;	cov	14.377162;
4	Cufflinks	exon	115621763	115621919	1000	-	.	gene_id	CUFF.1670153;	transcript_id	CUFF.1670153.3;	exon_number	3;	FPKM	713.0715845227;	frac	0.207609;	conf_lo	671.250152;	conf_hi	754.893017;	cov	14.377162;
4	Cufflinks	exon	115627253	115627429	1000	-	.	gene_id	CUFF.1670153;	transcript_id	CUFF.1670153.3;	exon_number	4;	FPKM	713.0715845227;	frac	0.207609;	conf_lo	671.250152;	conf_hi	754.893017;	cov	14.377162;
4	Cufflinks	exon	115629386	115629456	1000	-	.	gene_id	CUFF.1670153;	transcript_id	CUFF.1670153.3;	exon_number	5;	FPKM	713.0715845227;	frac	0.207609;	conf_lo	671.250152;	conf_hi	754.893017;	cov	14.377162;
4	Cufflinks	exon	115638494	115638623	1000	-	.	gene_id	CUFF.1670153;	transcript_id	CUFF.1670153.3;	exon_number	6;	FPKM	713.0715845227;	frac	0.207609;	conf_lo	671.250152;	conf_hi	754.893017;	cov	14.377162;
4	Cufflinks	exon	115639493	115639531	1000	-	.	gene_id	CUFF.1670153;	transcript_id	CUFF.1670153.3;	exon_number	7;	FPKM	713.0715845227;	frac	0.207609;	conf_lo	671.250152;	conf_hi	754.893017;	cov	14.377162;
4	Cufflinks	transcript	122923228	122932144	1000	+	.	gene_id	CUFF.1670609;	transcript_id	CUFF.1670609.1;	FPKM	357.1357340555;	frac	1.000000;	conf_lo	319.339664;	conf_hi	394.931804;	cov	6.938928;
4	Cufflinks	exon	122923228	122923430	1000	+	.	gene_id	CUFF.1670609;	transcript_id	CUFF.1670609.1;	exon_number	1;	FPKM	357.1357340555;	frac	1.000000;	conf_lo	319.339664;	conf_hi	394.931804;	cov	6.938928;
4	Cufflinks	exon	122925727	122925824	1000	+	.	gene_id	CUFF.1670609;	transcript_id	CUFF.1670609.1;	exon_number	2;	FPKM	357.1357340555;	frac	1.000000;	conf_lo	319.339664;	conf_hi	394.931804;	cov	6.938928;
4	Cufflinks	exon	122927462	122927549	1000	+	.	gene_id	CUFF.1670609;	transcript_id	CUFF.1670609.1;	exon_number	3;	FPKM	357.1357340555;	frac	1.000000;	conf_lo	319.339664;	conf_hi	394.931804;	cov	6.938928;
4	Cufflinks	exon	122927657	122927790	1000	+	.	gene_id	CUFF.1670609;	transcript_id	CUFF.1670609.1;	exon_number	4;	FPKM	357.1357340555;	frac	1.000000;	conf_lo	319.339664;	conf_hi	394.931804;	cov	6.938928;
4	Cufflinks	exon	122930988	122932144	1000	+	.	gene_id	CUFF.1670609;	transcript_id	CUFF.1670609.1;	exon_number	5;	FPKM	357.1357340555;	frac	1.000000;	conf_lo	319.339664;	conf_hi	394.931804;	cov	6.938928;
4	Cufflinks	transcript	124749900	124865728	1000	+	.	gene_id	CUFF.1671873;	transcript_id	CUFF.1671873.1;	FPKM	1371.5290375415;	frac	1.000000;	conf_lo	1297.460717;	conf_hi	1445.597358;	cov	16.129032;
4	Cufflinks	exon	124749900	124750031	1000	+	.	gene_id	CUFF.1671873;	transcript_id	CUFF.1671873.1;	exon_number	1;	FPKM	1371.5290375415;	frac	1.000000;	conf_lo	1297.460717;	conf_hi	1445.597358;	cov	16.129032;
4	Cufflinks	exon	124811626	124811736	1000	+	.	gene_id	CUFF.1671873;	transcript_id	CUFF.1671873.1;	exon_number	2;	FPKM	1371.5290375415;	frac	1.000000;	conf_lo	1297.460717;	conf_hi	1445.597358;	cov	16.129032;
4	Cufflinks	exon	124865644	124865728	1000	+	.	gene_id	CUFF.1671873;	transcript_id	CUFF.1671873.1;	exon_number	3;	FPKM	1371.5290375415;	frac	1.000000;	conf_lo	1297.460717;	conf_hi	1445.597358;	cov	16.129032;
4	Cufflinks	transcript	127706499	127709278	955	-	.	gene_id	CUFF.1672791;	transcript_id	CUFF.1672791.1;	FPKM	59.1499995085;	frac	0.603072;	conf_lo	32.287928;	conf_hi	86.012071;	cov	1.190947;
4	Cufflinks	exon	127706499	127709278	955	-	.	gene_id	CUFF.1672791;	transcript_id	CUFF.1672791.1;	exon_number	1;	FPKM	59.1499995085;	frac	0.603072;	conf_lo	32.287928;	conf_hi	86.012071;	cov	1.190947;
4	Cufflinks	transcript	128187327	128191027	1000	-	.	gene_id	CUFF.1672893;	transcript_id	CUFF.1672893.1;	FPKM	184.1376564897;	frac	1.000000;	conf_lo	156.998190;	conf_hi	211.277123;	cov	3.542039;
4	Cufflinks	exon	128187327	128189858	1000	-	.	gene_id	CUFF.1672893;	transcript_id	CUFF.1672893.1;	exon_number	1;	FPKM	184.1376564897;	frac	1.000000;	conf_lo	156.998190;	conf_hi	211.277123;	cov	3.542039;
4	Cufflinks	exon	128190620	128191027	1000	-	.	gene_id	CUFF.1672893;	transcript_id	CUFF.1672893.1;	exon_number	2;	FPKM	184.1376564897;	frac	1.000000;	conf_lo	156.998190;	conf_hi	211.277123;	cov	3.542039;
4	Cufflinks	transcript	129543456	129567581	1000	-	.	gene_id	CUFF.1674577;	transcript_id	CUFF.1674577.1;	FPKM	461.9049118859;	frac	1.000000;	conf_lo	418.920965;	conf_hi	504.888858;	cov	8.039288;
4	Cufflinks	exon	129543456	129543489	1000	-	.	gene_id	CUFF.1674577;	transcript_id	CUFF.1674577.1;	exon_number	1;	FPKM	461.9049118859;	frac	1.000000;	conf_lo	418.920965;	conf_hi	504.888858;	cov	8.039288;
4	Cufflinks	exon	129547887	129548070	1000	-	.	gene_id	CUFF.1674577;	transcript_id	CUFF.1674577.1;	exon_number	2;	FPKM	461.9049118859;	frac	1.000000;	conf_lo	418.920965;	conf_hi	504.888858;	cov	8.039288;
4	Cufflinks	exon	129567443	129567581	1000	-	.	gene_id	CUFF.1674577;	transcript_id	CUFF.1674577.1;	exon_number	3;	FPKM	461.9049118859;	frac	1.000000;	conf_lo	418.920965;	conf_hi	504.888858;	cov	8.039288;
4	Cufflinks	transcript	130999823	131008648	766	+	.	gene_id	CUFF.1675097;	transcript_id	CUFF.1675097.2;	FPKM	469.3575531860;	frac	0.509580;	conf_lo	399.192529;	conf_hi	539.522577;	cov	8.306485;
4	Cufflinks	exon	130999823	131001478	766	+	.	gene_id	CUFF.1675097;	transcript_id	CUFF.1675097.2;	exon_number	1;	FPKM	469.3575531860;	frac	0.509580;	conf_lo	399.192529;	conf_hi	539.522577;	cov	8.306485;
4	Cufflinks	exon	131002828	131002927	766	+	.	gene_id	CUFF.1675097;	transcript_id	CUFF.1675097.2;	exon_number	2;	FPKM	469.3575531860;	frac	0.509580;	conf_lo	399.192529;	conf_hi	539.522577;	cov	8.306485;
4	Cufflinks	exon	131006072	131006202	766	+	.	gene_id	CUFF.1675097;	transcript_id	CUFF.1675097.2;	exon_number	3;	FPKM	469.3575531860;	frac	0.509580;	conf_lo	399.192529;	conf_hi	539.522577;	cov	8.306485;
4	Cufflinks	exon	131007505	131008648	766	+	.	gene_id	CUFF.1675097;	transcript_id	CUFF.1675097.2;	exon_number	4;	FPKM	469.3575531860;	frac	0.509580;	conf_lo	399.192529;	conf_hi	539.522577;	cov	8.306485;
4	Cufflinks	transcript	131271587	131275145	603	-	.	gene_id	CUFF.1675375;	transcript_id	CUFF.1675375.1;	FPKM	825.2098033975;	frac	0.777680;	conf_lo	751.514369;	conf_hi	898.905238;	cov	16.840265;
4	Cufflinks	exon	131271587	131275145	603	-	.	gene_id	CUFF.1675375;	transcript_id	CUFF.1675375.1;	exon_number	1;	FPKM	825.2098033975;	frac	0.777680;	conf_lo	751.514369;	conf_hi	898.905238;	cov	16.840265;
4	Cufflinks	transcript	131590679	131592128	614	-	.	gene_id	CUFF.1676137;	transcript_id	CUFF.1676137.2;	FPKM	85.4540746984;	frac	0.104289;	conf_lo	73.395380;	conf_hi	97.512769;	cov	1.740156;
4	Cufflinks	exon	131590679	131592128	614	-	.	gene_id	CUFF.1676137;	transcript_id	CUFF.1676137.2;	exon_number	1;	FPKM	85.4540746984;	frac	0.104289;	conf_lo	73.395380;	conf_hi	97.512769;	cov	1.740156;
4	Cufflinks	transcript	136185921	136187869	498	-	.	gene_id	CUFF.1678101;	transcript_id	CUFF.1678101.2;	FPKM	135.6380549452;	frac	0.453373;	conf_lo	76.744068;	conf_hi	194.532042;	cov	2.558161;
4	Cufflinks	exon	136185921	136186435	498	-	.	gene_id	CUFF.1678101;	transcript_id	CUFF.1678101.2;	exon_number	1;	FPKM	135.6380549452;	frac	0.453373;	conf_lo	76.744068;	conf_hi	194.532042;	cov	2.558161;
4	Cufflinks	exon	136187003	136187140	498	-	.	gene_id	CUFF.1678101;	transcript_id	CUFF.1678101.2;	exon_number	2;	FPKM	135.6380549452;	frac	0.453373;	conf_lo	76.744068;	conf_hi	194.532042;	cov	2.558161;
4	Cufflinks	exon	136187735	136187869	498	-	.	gene_id	CUFF.1678101;	transcript_id	CUFF.1678101.2;	exon_number	3;	FPKM	135.6380549452;	frac	0.453373;	conf_lo	76.744068;	conf_hi	194.532042;	cov	2.558161;
4	Cufflinks	transcript	136163667	136167212	1000	-	.	gene_id	CUFF.1678097;	transcript_id	CUFF.1678097.1;	FPKM	60.9525500577;	frac	0.619670;	conf_lo	37.668687;	conf_hi	84.236413;	cov	1.228792;
4	Cufflinks	exon	136163667	136164499	1000	-	.	gene_id	CUFF.1678097;	transcript_id	CUFF.1678097.1;	exon_number	1;	FPKM	60.9525500577;	frac	0.619670;	conf_lo	37.668687;	conf_hi	84.236413;	cov	1.228792;
4	Cufflinks	exon	136166268	136167212	1000	-	.	gene_id	CUFF.1678097;	transcript_id	CUFF.1678097.1;	exon_number	2;	FPKM	60.9525500577;	frac	0.619670;	conf_lo	37.668687;	conf_hi	84.236413;	cov	1.228792;
4	Cufflinks	transcript	136097813	136098172	1000	+	.	gene_id	CUFF.1678367;	transcript_id	CUFF.1678367.1;	FPKM	96.7906784790;	frac	0.884988;	conf_lo	56.718688;	conf_hi	136.862669;	cov	1.821197;
4	Cufflinks	exon	136097813	136098172	1000	+	.	gene_id	CUFF.1678367;	transcript_id	CUFF.1678367.1;	exon_number	1;	FPKM	96.7906784790;	frac	0.884988;	conf_lo	56.718688;	conf_hi	136.862669;	cov	1.821197;
4	Cufflinks	transcript	136117658	136130431	1000	+	.	gene_id	CUFF.1678591;	transcript_id	CUFF.1678591.1;	FPKM	141.9317655008;	frac	0.989248;	conf_lo	116.920658;	conf_hi	166.942873;	cov	2.588811;
4	Cufflinks	exon	136117658	136117707	1000	+	.	gene_id	CUFF.1678591;	transcript_id	CUFF.1678591.1;	exon_number	1;	FPKM	141.9317655008;	frac	0.989248;	conf_lo	116.920658;	conf_hi	166.942873;	cov	2.588811;
4	Cufflinks	exon	136118421	136118519	1000	+	.	gene_id	CUFF.1678591;	transcript_id	CUFF.1678591.1;	exon_number	2;	FPKM	141.9317655008;	frac	0.989248;	conf_lo	116.920658;	conf_hi	166.942873;	cov	2.588811;
4	Cufflinks	exon	136119093	136119192	1000	+	.	gene_id	CUFF.1678591;	transcript_id	CUFF.1678591.1;	exon_number	3;	FPKM	141.9317655008;	frac	0.989248;	conf_lo	116.920658;	conf_hi	166.942873;	cov	2.588811;
4	Cufflinks	exon	136119673	136119716	1000	+	.	gene_id	CUFF.1678591;	transcript_id	CUFF.1678591.1;	exon_number	4;	FPKM	141.9317655008;	frac	0.989248;	conf_lo	116.920658;	conf_hi	166.942873;	cov	2.588811;
4	Cufflinks	exon	136122751	136122817	1000	+	.	gene_id	CUFF.1678591;	transcript_id	CUFF.1678591.1;	exon_number	5;	FPKM	141.9317655008;	frac	0.989248;	conf_lo	116.920658;	conf_hi	166.942873;	cov	2.588811;
4	Cufflinks	exon	136122920	136123752	1000	+	.	gene_id	CUFF.1678591;	transcript_id	CUFF.1678591.1;	exon_number	6;	FPKM	141.9317655008;	frac	0.989248;	conf_lo	116.920658;	conf_hi	166.942873;	cov	2.588811;
4	Cufflinks	exon	136130361	136130431	1000	+	.	gene_id	CUFF.1678591;	transcript_id	CUFF.1678591.1;	exon_number	7;	FPKM	141.9317655008;	frac	0.989248;	conf_lo	116.920658;	conf_hi	166.942873;	cov	2.588811;
5	Cufflinks	transcript	311494	345186	1000	-	.	gene_id	CUFF.1679553;	transcript_id	CUFF.1679553.1;	FPKM	1457.7766699646;	frac	0.612024;	conf_lo	1278.633062;	conf_hi	1636.920278;	cov	26.687742;
5	Cufflinks	exon	311494	311765	1000	-	.	gene_id	CUFF.1679553;	transcript_id	CUFF.1679553.1;	exon_number	1;	FPKM	1457.7766699646;	frac	0.612024;	conf_lo	1278.633062;	conf_hi	1636.920278;	cov	26.687742;
5	Cufflinks	exon	313944	314052	1000	-	.	gene_id	CUFF.1679553;	transcript_id	CUFF.1679553.1;	exon_number	2;	FPKM	1457.7766699646;	frac	0.612024;	conf_lo	1278.633062;	conf_hi	1636.920278;	cov	26.687742;
5	Cufflinks	exon	323417	323582	1000	-	.	gene_id	CUFF.1679553;	transcript_id	CUFF.1679553.1;	exon_number	3;	FPKM	1457.7766699646;	frac	0.612024;	conf_lo	1278.633062;	conf_hi	1636.920278;	cov	26.687742;
5	Cufflinks	exon	333295	333375	1000	-	.	gene_id	CUFF.1679553;	transcript_id	CUFF.1679553.1;	exon_number	4;	FPKM	1457.7766699646;	frac	0.612024;	conf_lo	1278.633062;	conf_hi	1636.920278;	cov	26.687742;
5	Cufflinks	exon	345027	345186	1000	-	.	gene_id	CUFF.1679553;	transcript_id	CUFF.1679553.1;	exon_number	5;	FPKM	1457.7766699646;	frac	0.612024;	conf_lo	1278.633062;	conf_hi	1636.920278;	cov	26.687742;
5	Cufflinks	transcript	1655013	1658002	1000	+	.	gene_id	CUFF.1679655;	transcript_id	CUFF.1679655.1;	FPKM	150.3505480091;	frac	1.000000;	conf_lo	125.827045;	conf_hi	174.874051;	cov	3.064717;
5	Cufflinks	exon	1655013	1658002	1000	+	.	gene_id	CUFF.1679655;	transcript_id	CUFF.1679655.1;	exon_number	1;	FPKM	150.3505480091;	frac	1.000000;	conf_lo	125.827045;	conf_hi	174.874051;	cov	3.064717;
5	Cufflinks	transcript	2993146	2994413	1000	-	.	gene_id	CUFF.1680253;	transcript_id	CUFF.1680253.1;	FPKM	271.0650608220;	frac	0.148907;	conf_lo	242.205477;	conf_hi	299.924645;	cov	5.277448;
5	Cufflinks	exon	2993146	2994413	1000	-	.	gene_id	CUFF.1680253;	transcript_id	CUFF.1680253.1;	exon_number	1;	FPKM	271.0650608220;	frac	0.148907;	conf_lo	242.205477;	conf_hi	299.924645;	cov	5.277448;
5	Cufflinks	transcript	3071124	3075910	1000	-	.	gene_id	CUFF.1680311;	transcript_id	CUFF.1680311.1;	FPKM	1407.7449604969;	frac	0.880198;	conf_lo	1280.136074;	conf_hi	1535.353847;	cov	24.156204;
5	Cufflinks	exon	3071124	3071329	1000	-	.	gene_id	CUFF.1680311;	transcript_id	CUFF.1680311.1;	exon_number	1;	FPKM	1407.7449604969;	frac	0.880198;	conf_lo	1280.136074;	conf_hi	1535.353847;	cov	24.156204;
5	Cufflinks	exon	3072463	3072578	1000	-	.	gene_id	CUFF.1680311;	transcript_id	CUFF.1680311.1;	exon_number	2;	FPKM	1407.7449604969;	frac	0.880198;	conf_lo	1280.136074;	conf_hi	1535.353847;	cov	24.156204;
5	Cufflinks	exon	3075803	3075910	1000	-	.	gene_id	CUFF.1680311;	transcript_id	CUFF.1680311.1;	exon_number	3;	FPKM	1407.7449604969;	frac	0.880198;	conf_lo	1280.136074;	conf_hi	1535.353847;	cov	24.156204;
5	Cufflinks	transcript	3673828	3679033	1000	-	.	gene_id	CUFF.1681175;	transcript_id	CUFF.1681175.1;	FPKM	363.4135558077;	frac	1.000000;	conf_lo	325.286738;	conf_hi	401.540373;	cov	6.398879;
5	Cufflinks	exon	3673828	3674676	1000	-	.	gene_id	CUFF.1681175;	transcript_id	CUFF.1681175.1;	exon_number	1;	FPKM	363.4135558077;	frac	1.000000;	conf_lo	325.286738;	conf_hi	401.540373;	cov	6.398879;
5	Cufflinks	exon	3676467	3676588	1000	-	.	gene_id	CUFF.1681175;	transcript_id	CUFF.1681175.1;	exon_number	2;	FPKM	363.4135558077;	frac	1.000000;	conf_lo	325.286738;	conf_hi	401.540373;	cov	6.398879;
5	Cufflinks	exon	3676864	3676952	1000	-	.	gene_id	CUFF.1681175;	transcript_id	CUFF.1681175.1;	exon_number	3;	FPKM	363.4135558077;	frac	1.000000;	conf_lo	325.286738;	conf_hi	401.540373;	cov	6.398879;
5	Cufflinks	exon	3677904	3679033	1000	-	.	gene_id	CUFF.1681175;	transcript_id	CUFF.1681175.1;	exon_number	4;	FPKM	363.4135558077;	frac	1.000000;	conf_lo	325.286738;	conf_hi	401.540373;	cov	6.398879;
5	Cufflinks	transcript	3679857	3681235	1000	-	.	gene_id	CUFF.1681179;	transcript_id	CUFF.1681179.1;	FPKM	262.7858330252;	frac	1.000000;	conf_lo	230.364492;	conf_hi	295.207174;	cov	4.556260;
5	Cufflinks	exon	3679857	3681064	1000	-	.	gene_id	CUFF.1681179;	transcript_id	CUFF.1681179.1;	exon_number	1;	FPKM	262.7858330252;	frac	1.000000;	conf_lo	230.364492;	conf_hi	295.207174;	cov	4.556260;
5	Cufflinks	exon	3681133	3681235	1000	-	.	gene_id	CUFF.1681179;	transcript_id	CUFF.1681179.1;	exon_number	2;	FPKM	262.7858330252;	frac	1.000000;	conf_lo	230.364492;	conf_hi	295.207174;	cov	4.556260;
5	Cufflinks	transcript	8251073	8306161	1000	-	.	gene_id	CUFF.1684813;	transcript_id	CUFF.1684813.1;	FPKM	412.8739495895;	frac	1.000000;	conf_lo	372.235350;	conf_hi	453.512549;	cov	7.062331;
5	Cufflinks	exon	8251073	8251104	1000	-	.	gene_id	CUFF.1684813;	transcript_id	CUFF.1684813.1;	exon_number	1;	FPKM	412.8739495895;	frac	1.000000;	conf_lo	372.235350;	conf_hi	453.512549;	cov	7.062331;
5	Cufflinks	exon	8254347	8254493	1000	-	.	gene_id	CUFF.1684813;	transcript_id	CUFF.1684813.1;	exon_number	2;	FPKM	412.8739495895;	frac	1.000000;	conf_lo	372.235350;	conf_hi	453.512549;	cov	7.062331;
5	Cufflinks	exon	8274081	8274305	1000	-	.	gene_id	CUFF.1684813;	transcript_id	CUFF.1684813.1;	exon_number	3;	FPKM	412.8739495895;	frac	1.000000;	conf_lo	372.235350;	conf_hi	453.512549;	cov	7.062331;
5	Cufflinks	exon	8305915	8306161	1000	-	.	gene_id	CUFF.1684813;	transcript_id	CUFF.1684813.1;	exon_number	4;	FPKM	412.8739495895;	frac	1.000000;	conf_lo	372.235350;	conf_hi	453.512549;	cov	7.062331;
5	Cufflinks	transcript	5601979	5612889	1000	-	.	gene_id	CUFF.1685779;	transcript_id	CUFF.1685779.1;	FPKM	1660.1034787667;	frac	0.823495;	conf_lo	1563.938517;	conf_hi	1756.268440;	cov	32.387354;
5	Cufflinks	exon	5601979	5602033	1000	-	.	gene_id	CUFF.1685779;	transcript_id	CUFF.1685779.1;	exon_number	1;	FPKM	1660.1034787667;	frac	0.823495;	conf_lo	1563.938517;	conf_hi	1756.268440;	cov	32.387354;
5	Cufflinks	exon	5603238	5603416	1000	-	.	gene_id	CUFF.1685779;	transcript_id	CUFF.1685779.1;	exon_number	2;	FPKM	1660.1034787667;	frac	0.823495;	conf_lo	1563.938517;	conf_hi	1756.268440;	cov	32.387354;
5	Cufflinks	exon	5604031	5604166	1000	-	.	gene_id	CUFF.1685779;	transcript_id	CUFF.1685779.1;	exon_number	3;	FPKM	1660.1034787667;	frac	0.823495;	conf_lo	1563.938517;	conf_hi	1756.268440;	cov	32.387354;
5	Cufflinks	exon	5604940	5605122	1000	-	.	gene_id	CUFF.1685779;	transcript_id	CUFF.1685779.1;	exon_number	4;	FPKM	1660.1034787667;	frac	0.823495;	conf_lo	1563.938517;	conf_hi	1756.268440;	cov	32.387354;
5	Cufflinks	exon	5605238	5605382	1000	-	.	gene_id	CUFF.1685779;	transcript_id	CUFF.1685779.1;	exon_number	5;	FPKM	1660.1034787667;	frac	0.823495;	conf_lo	1563.938517;	conf_hi	1756.268440;	cov	32.387354;
5	Cufflinks	exon	5607313	5607427	1000	-	.	gene_id	CUFF.1685779;	transcript_id	CUFF.1685779.1;	exon_number	6;	FPKM	1660.1034787667;	frac	0.823495;	conf_lo	1563.938517;	conf_hi	1756.268440;	cov	32.387354;
5	Cufflinks	exon	5608181	5608304	1000	-	.	gene_id	CUFF.1685779;	transcript_id	CUFF.1685779.1;	exon_number	7;	FPKM	1660.1034787667;	frac	0.823495;	conf_lo	1563.938517;	conf_hi	1756.268440;	cov	32.387354;
5	Cufflinks	exon	5611727	5612075	1000	-	.	gene_id	CUFF.1685779;	transcript_id	CUFF.1685779.1;	exon_number	8;	FPKM	1660.1034787667;	frac	0.823495;	conf_lo	1563.938517;	conf_hi	1756.268440;	cov	32.387354;
5	Cufflinks	exon	5612650	5612889	1000	-	.	gene_id	CUFF.1685779;	transcript_id	CUFF.1685779.1;	exon_number	9;	FPKM	1660.1034787667;	frac	0.823495;	conf_lo	1563.938517;	conf_hi	1756.268440;	cov	32.387354;
5	Cufflinks	transcript	14297596	14300859	1000	-	.	gene_id	CUFF.1687781;	transcript_id	CUFF.1687781.1;	FPKM	491.6074393938;	frac	1.000000;	conf_lo	447.262995;	conf_hi	535.951884;	cov	8.941667;
5	Cufflinks	exon	14297596	14297845	1000	-	.	gene_id	CUFF.1687781;	transcript_id	CUFF.1687781.1;	exon_number	1;	FPKM	491.6074393938;	frac	1.000000;	conf_lo	447.262995;	conf_hi	535.951884;	cov	8.941667;
5	Cufflinks	exon	14299121	14299222	1000	-	.	gene_id	CUFF.1687781;	transcript_id	CUFF.1687781.1;	exon_number	2;	FPKM	491.6074393938;	frac	1.000000;	conf_lo	447.262995;	conf_hi	535.951884;	cov	8.941667;
5	Cufflinks	exon	14299655	14299804	1000	-	.	gene_id	CUFF.1687781;	transcript_id	CUFF.1687781.1;	exon_number	3;	FPKM	491.6074393938;	frac	1.000000;	conf_lo	447.262995;	conf_hi	535.951884;	cov	8.941667;
5	Cufflinks	exon	14300081	14300191	1000	-	.	gene_id	CUFF.1687781;	transcript_id	CUFF.1687781.1;	exon_number	4;	FPKM	491.6074393938;	frac	1.000000;	conf_lo	447.262995;	conf_hi	535.951884;	cov	8.941667;
5	Cufflinks	exon	14300784	14300859	1000	-	.	gene_id	CUFF.1687781;	transcript_id	CUFF.1687781.1;	exon_number	5;	FPKM	491.6074393938;	frac	1.000000;	conf_lo	447.262995;	conf_hi	535.951884;	cov	8.941667;
5	Cufflinks	transcript	14944062	14967948	1000	+	.	gene_id	CUFF.1689131;	transcript_id	CUFF.1689131.1;	FPKM	202.4638103037;	frac	1.000000;	conf_lo	174.005855;	conf_hi	230.921766;	cov	4.409171;
5	Cufflinks	exon	14944062	14944212	1000	+	.	gene_id	CUFF.1689131;	transcript_id	CUFF.1689131.1;	exon_number	1;	FPKM	202.4638103037;	frac	1.000000;	conf_lo	174.005855;	conf_hi	230.921766;	cov	4.409171;
5	Cufflinks	exon	14967799	14967948	1000	+	.	gene_id	CUFF.1689131;	transcript_id	CUFF.1689131.1;	exon_number	2;	FPKM	202.4638103037;	frac	1.000000;	conf_lo	174.005855;	conf_hi	230.921766;	cov	4.409171;
5	Cufflinks	transcript	14968594	14974533	1000	+	.	gene_id	CUFF.1689133;	transcript_id	CUFF.1689133.1;	FPKM	713.1950995216;	frac	1.000000;	conf_lo	659.783674;	conf_hi	766.606525;	cov	11.455547;
5	Cufflinks	exon	14968594	14968732	1000	+	.	gene_id	CUFF.1689133;	transcript_id	CUFF.1689133.1;	exon_number	1;	FPKM	713.1950995216;	frac	1.000000;	conf_lo	659.783674;	conf_hi	766.606525;	cov	11.455547;
5	Cufflinks	exon	14974469	14974533	1000	+	.	gene_id	CUFF.1689133;	transcript_id	CUFF.1689133.1;	exon_number	2;	FPKM	713.1950995216;	frac	1.000000;	conf_lo	659.783674;	conf_hi	766.606525;	cov	11.455547;
5	Cufflinks	transcript	15113736	15115307	1000	+	.	gene_id	CUFF.1689221;	transcript_id	CUFF.1689221.1;	FPKM	1815.3496699145;	frac	1.000000;	conf_lo	1730.135829;	conf_hi	1900.563511;	cov	23.148775;
5	Cufflinks	exon	15113736	15113858	1000	+	.	gene_id	CUFF.1689221;	transcript_id	CUFF.1689221.1;	exon_number	1;	FPKM	1815.3496699145;	frac	1.000000;	conf_lo	1730.135829;	conf_hi	1900.563511;	cov	23.148775;
5	Cufflinks	exon	15115204	15115307	1000	+	.	gene_id	CUFF.1689221;	transcript_id	CUFF.1689221.1;	exon_number	2;	FPKM	1815.3496699145;	frac	1.000000;	conf_lo	1730.135829;	conf_hi	1900.563511;	cov	23.148775;
5	Cufflinks	transcript	15152903	15153395	1000	-	.	gene_id	CUFF.1689257;	transcript_id	CUFF.1689257.1;	FPKM	47.8799551394;	frac	1.000000;	conf_lo	34.040887;	conf_hi	61.719024;	cov	1.110908;
5	Cufflinks	exon	15152903	15153395	1000	-	.	gene_id	CUFF.1689257;	transcript_id	CUFF.1689257.1;	exon_number	1;	FPKM	47.8799551394;	frac	1.000000;	conf_lo	34.040887;	conf_hi	61.719024;	cov	1.110908;
5	Cufflinks	transcript	15072974	15099637	1000	+	.	gene_id	CUFF.1689365;	transcript_id	CUFF.1689365.1;	FPKM	1052.4572671380;	frac	0.999902;	conf_lo	987.554917;	conf_hi	1117.359617;	cov	20.291716;
5	Cufflinks	exon	15072974	15073106	1000	+	.	gene_id	CUFF.1689365;	transcript_id	CUFF.1689365.1;	exon_number	1;	FPKM	1052.4572671380;	frac	0.999902;	conf_lo	987.554917;	conf_hi	1117.359617;	cov	20.291716;
5	Cufflinks	exon	15075475	15075611	1000	+	.	gene_id	CUFF.1689365;	transcript_id	CUFF.1689365.1;	exon_number	2;	FPKM	1052.4572671380;	frac	0.999902;	conf_lo	987.554917;	conf_hi	1117.359617;	cov	20.291716;
5	Cufflinks	exon	15080265	15080345	1000	+	.	gene_id	CUFF.1689365;	transcript_id	CUFF.1689365.1;	exon_number	3;	FPKM	1052.4572671380;	frac	0.999902;	conf_lo	987.554917;	conf_hi	1117.359617;	cov	20.291716;
5	Cufflinks	exon	15082933	15083060	1000	+	.	gene_id	CUFF.1689365;	transcript_id	CUFF.1689365.1;	exon_number	4;	FPKM	1052.4572671380;	frac	0.999902;	conf_lo	987.554917;	conf_hi	1117.359617;	cov	20.291716;
5	Cufflinks	exon	15085042	15085156	1000	+	.	gene_id	CUFF.1689365;	transcript_id	CUFF.1689365.1;	exon_number	5;	FPKM	1052.4572671380;	frac	0.999902;	conf_lo	987.554917;	conf_hi	1117.359617;	cov	20.291716;
5	Cufflinks	exon	15087984	15088185	1000	+	.	gene_id	CUFF.1689365;	transcript_id	CUFF.1689365.1;	exon_number	6;	FPKM	1052.4572671380;	frac	0.999902;	conf_lo	987.554917;	conf_hi	1117.359617;	cov	20.291716;
5	Cufflinks	exon	15094812	15094921	1000	+	.	gene_id	CUFF.1689365;	transcript_id	CUFF.1689365.1;	exon_number	7;	FPKM	1052.4572671380;	frac	0.999902;	conf_lo	987.554917;	conf_hi	1117.359617;	cov	20.291716;
5	Cufflinks	exon	15095061	15095141	1000	+	.	gene_id	CUFF.1689365;	transcript_id	CUFF.1689365.1;	exon_number	8;	FPKM	1052.4572671380;	frac	0.999902;	conf_lo	987.554917;	conf_hi	1117.359617;	cov	20.291716;
5	Cufflinks	exon	15099449	15099637	1000	+	.	gene_id	CUFF.1689365;	transcript_id	CUFF.1689365.1;	exon_number	9;	FPKM	1052.4572671380;	frac	0.999902;	conf_lo	987.554917;	conf_hi	1117.359617;	cov	20.291716;
5	Cufflinks	transcript	15753159	15755281	1000	-	.	gene_id	CUFF.1689647;	transcript_id	CUFF.1689647.1;	FPKM	118.7636876083;	frac	1.000000;	conf_lo	96.967937;	conf_hi	140.559438;	cov	2.256124;
5	Cufflinks	exon	15753159	15753254	1000	-	.	gene_id	CUFF.1689647;	transcript_id	CUFF.1689647.1;	exon_number	1;	FPKM	118.7636876083;	frac	1.000000;	conf_lo	96.967937;	conf_hi	140.559438;	cov	2.256124;
5	Cufflinks	exon	15755150	15755281	1000	-	.	gene_id	CUFF.1689647;	transcript_id	CUFF.1689647.1;	exon_number	2;	FPKM	118.7636876083;	frac	1.000000;	conf_lo	96.967937;	conf_hi	140.559438;	cov	2.256124;
5	Cufflinks	transcript	16778978	16780520	1000	+	.	gene_id	CUFF.1690023;	transcript_id	CUFF.1690023.1;	FPKM	5056.6957774920;	frac	1.000000;	conf_lo	4914.474882;	conf_hi	5198.916673;	cov	72.518879;
5	Cufflinks	exon	16778978	16779202	1000	+	.	gene_id	CUFF.1690023;	transcript_id	CUFF.1690023.1;	exon_number	1;	FPKM	5056.6957774920;	frac	1.000000;	conf_lo	4914.474882;	conf_hi	5198.916673;	cov	72.518879;
5	Cufflinks	exon	16779292	16780520	1000	+	.	gene_id	CUFF.1690023;	transcript_id	CUFF.1690023.1;	exon_number	2;	FPKM	5056.6957774920;	frac	1.000000;	conf_lo	4914.474882;	conf_hi	5198.916673;	cov	72.518879;
5	Cufflinks	transcript	17184514	17184876	1000	-	.	gene_id	CUFF.1690525;	transcript_id	CUFF.1690525.1;	FPKM	108.3245864046;	frac	1.000000;	conf_lo	87.508767;	conf_hi	129.140406;	cov	2.084540;
5	Cufflinks	exon	17184514	17184876	1000	-	.	gene_id	CUFF.1690525;	transcript_id	CUFF.1690525.1;	exon_number	1;	FPKM	108.3245864046;	frac	1.000000;	conf_lo	87.508767;	conf_hi	129.140406;	cov	2.084540;
5	Cufflinks	transcript	16829974	16833064	1000	+	.	gene_id	CUFF.1690611;	transcript_id	CUFF.1690611.1;	FPKM	9126.9982417359;	frac	0.990968;	conf_lo	8930.965609;	conf_hi	9323.030875;	cov	183.100548;
5	Cufflinks	exon	16829974	16829995	1000	+	.	gene_id	CUFF.1690611;	transcript_id	CUFF.1690611.1;	exon_number	1;	FPKM	9126.9982417359;	frac	0.990968;	conf_lo	8930.965609;	conf_hi	9323.030875;	cov	183.100548;
5	Cufflinks	exon	16830195	16830300	1000	+	.	gene_id	CUFF.1690611;	transcript_id	CUFF.1690611.1;	exon_number	2;	FPKM	9126.9982417359;	frac	0.990968;	conf_lo	8930.965609;	conf_hi	9323.030875;	cov	183.100548;
5	Cufflinks	exon	16830536	16830608	1000	+	.	gene_id	CUFF.1690611;	transcript_id	CUFF.1690611.1;	exon_number	3;	FPKM	9126.9982417359;	frac	0.990968;	conf_lo	8930.965609;	conf_hi	9323.030875;	cov	183.100548;
5	Cufflinks	exon	16830997	16833064	1000	+	.	gene_id	CUFF.1690611;	transcript_id	CUFF.1690611.1;	exon_number	4;	FPKM	9126.9982417359;	frac	0.990968;	conf_lo	8930.965609;	conf_hi	9323.030875;	cov	183.100548;
5	Cufflinks	transcript	21414340	21428020	1000	+	.	gene_id	CUFF.1693541;	transcript_id	CUFF.1693541.1;	FPKM	867.8393387704;	frac	1.000000;	conf_lo	808.921113;	conf_hi	926.757565;	cov	16.534810;
5	Cufflinks	exon	21414340	21414383	1000	+	.	gene_id	CUFF.1693541;	transcript_id	CUFF.1693541.1;	exon_number	1;	FPKM	867.8393387704;	frac	1.000000;	conf_lo	808.921113;	conf_hi	926.757565;	cov	16.534810;
5	Cufflinks	exon	21416015	21416182	1000	+	.	gene_id	CUFF.1693541;	transcript_id	CUFF.1693541.1;	exon_number	2;	FPKM	867.8393387704;	frac	1.000000;	conf_lo	808.921113;	conf_hi	926.757565;	cov	16.534810;
5	Cufflinks	exon	21420072	21420254	1000	+	.	gene_id	CUFF.1693541;	transcript_id	CUFF.1693541.1;	exon_number	3;	FPKM	867.8393387704;	frac	1.000000;	conf_lo	808.921113;	conf_hi	926.757565;	cov	16.534810;
5	Cufflinks	exon	21420842	21421042	1000	+	.	gene_id	CUFF.1693541;	transcript_id	CUFF.1693541.1;	exon_number	4;	FPKM	867.8393387704;	frac	1.000000;	conf_lo	808.921113;	conf_hi	926.757565;	cov	16.534810;
5	Cufflinks	exon	21422400	21422645	1000	+	.	gene_id	CUFF.1693541;	transcript_id	CUFF.1693541.1;	exon_number	5;	FPKM	867.8393387704;	frac	1.000000;	conf_lo	808.921113;	conf_hi	926.757565;	cov	16.534810;
5	Cufflinks	exon	21422854	21423051	1000	+	.	gene_id	CUFF.1693541;	transcript_id	CUFF.1693541.1;	exon_number	6;	FPKM	867.8393387704;	frac	1.000000;	conf_lo	808.921113;	conf_hi	926.757565;	cov	16.534810;
5	Cufflinks	exon	21424441	21424645	1000	+	.	gene_id	CUFF.1693541;	transcript_id	CUFF.1693541.1;	exon_number	7;	FPKM	867.8393387704;	frac	1.000000;	conf_lo	808.921113;	conf_hi	926.757565;	cov	16.534810;
5	Cufflinks	exon	21424819	21424983	1000	+	.	gene_id	CUFF.1693541;	transcript_id	CUFF.1693541.1;	exon_number	8;	FPKM	867.8393387704;	frac	1.000000;	conf_lo	808.921113;	conf_hi	926.757565;	cov	16.534810;
5	Cufflinks	exon	21425437	21425681	1000	+	.	gene_id	CUFF.1693541;	transcript_id	CUFF.1693541.1;	exon_number	9;	FPKM	867.8393387704;	frac	1.000000;	conf_lo	808.921113;	conf_hi	926.757565;	cov	16.534810;
5	Cufflinks	exon	21425908	21426039	1000	+	.	gene_id	CUFF.1693541;	transcript_id	CUFF.1693541.1;	exon_number	10;	FPKM	867.8393387704;	frac	1.000000;	conf_lo	808.921113;	conf_hi	926.757565;	cov	16.534810;
5	Cufflinks	exon	21426534	21426761	1000	+	.	gene_id	CUFF.1693541;	transcript_id	CUFF.1693541.1;	exon_number	11;	FPKM	867.8393387704;	frac	1.000000;	conf_lo	808.921113;	conf_hi	926.757565;	cov	16.534810;
5	Cufflinks	exon	21426992	21427166	1000	+	.	gene_id	CUFF.1693541;	transcript_id	CUFF.1693541.1;	exon_number	12;	FPKM	867.8393387704;	frac	1.000000;	conf_lo	808.921113;	conf_hi	926.757565;	cov	16.534810;
5	Cufflinks	exon	21427252	21427346	1000	+	.	gene_id	CUFF.1693541;	transcript_id	CUFF.1693541.1;	exon_number	13;	FPKM	867.8393387704;	frac	1.000000;	conf_lo	808.921113;	conf_hi	926.757565;	cov	16.534810;
5	Cufflinks	exon	21427606	21427755	1000	+	.	gene_id	CUFF.1693541;	transcript_id	CUFF.1693541.1;	exon_number	14;	FPKM	867.8393387704;	frac	1.000000;	conf_lo	808.921113;	conf_hi	926.757565;	cov	16.534810;
5	Cufflinks	exon	21427879	21428020	1000	+	.	gene_id	CUFF.1693541;	transcript_id	CUFF.1693541.1;	exon_number	15;	FPKM	867.8393387704;	frac	1.000000;	conf_lo	808.921113;	conf_hi	926.757565;	cov	16.534810;
5	Cufflinks	transcript	21430145	21435903	1000	-	.	gene_id	CUFF.1693489;	transcript_id	CUFF.1693489.1;	FPKM	458.3456619397;	frac	0.857670;	conf_lo	407.822695;	conf_hi	508.868629;	cov	8.939019;
5	Cufflinks	exon	21430145	21430272	1000	-	.	gene_id	CUFF.1693489;	transcript_id	CUFF.1693489.1;	exon_number	1;	FPKM	458.3456619397;	frac	0.857670;	conf_lo	407.822695;	conf_hi	508.868629;	cov	8.939019;
5	Cufflinks	exon	21430623	21430824	1000	-	.	gene_id	CUFF.1693489;	transcript_id	CUFF.1693489.1;	exon_number	2;	FPKM	458.3456619397;	frac	0.857670;	conf_lo	407.822695;	conf_hi	508.868629;	cov	8.939019;
5	Cufflinks	exon	21431900	21432122	1000	-	.	gene_id	CUFF.1693489;	transcript_id	CUFF.1693489.1;	exon_number	3;	FPKM	458.3456619397;	frac	0.857670;	conf_lo	407.822695;	conf_hi	508.868629;	cov	8.939019;
5	Cufflinks	exon	21432954	21433134	1000	-	.	gene_id	CUFF.1693489;	transcript_id	CUFF.1693489.1;	exon_number	4;	FPKM	458.3456619397;	frac	0.857670;	conf_lo	407.822695;	conf_hi	508.868629;	cov	8.939019;
5	Cufflinks	exon	21434339	21434575	1000	-	.	gene_id	CUFF.1693489;	transcript_id	CUFF.1693489.1;	exon_number	5;	FPKM	458.3456619397;	frac	0.857670;	conf_lo	407.822695;	conf_hi	508.868629;	cov	8.939019;
5	Cufflinks	exon	21435753	21435903	1000	-	.	gene_id	CUFF.1693489;	transcript_id	CUFF.1693489.1;	exon_number	6;	FPKM	458.3456619397;	frac	0.857670;	conf_lo	407.822695;	conf_hi	508.868629;	cov	8.939019;
5	Cufflinks	transcript	21436339	21452811	1000	-	.	gene_id	CUFF.1693545;	transcript_id	CUFF.1693545.1;	FPKM	411.3419966576;	frac	0.927090;	conf_lo	365.862869;	conf_hi	456.821125;	cov	8.035795;
5	Cufflinks	exon	21436339	21436522	1000	-	.	gene_id	CUFF.1693545;	transcript_id	CUFF.1693545.1;	exon_number	1;	FPKM	411.3419966576;	frac	0.927090;	conf_lo	365.862869;	conf_hi	456.821125;	cov	8.035795;
5	Cufflinks	exon	21437484	21437706	1000	-	.	gene_id	CUFF.1693545;	transcript_id	CUFF.1693545.1;	exon_number	2;	FPKM	411.3419966576;	frac	0.927090;	conf_lo	365.862869;	conf_hi	456.821125;	cov	8.035795;
5	Cufflinks	exon	21437798	21437960	1000	-	.	gene_id	CUFF.1693545;	transcript_id	CUFF.1693545.1;	exon_number	3;	FPKM	411.3419966576;	frac	0.927090;	conf_lo	365.862869;	conf_hi	456.821125;	cov	8.035795;
5	Cufflinks	exon	21447466	21447729	1000	-	.	gene_id	CUFF.1693545;	transcript_id	CUFF.1693545.1;	exon_number	4;	FPKM	411.3419966576;	frac	0.927090;	conf_lo	365.862869;	conf_hi	456.821125;	cov	8.035795;
5	Cufflinks	exon	21447838	21447966	1000	-	.	gene_id	CUFF.1693545;	transcript_id	CUFF.1693545.1;	exon_number	5;	FPKM	411.3419966576;	frac	0.927090;	conf_lo	365.862869;	conf_hi	456.821125;	cov	8.035795;
5	Cufflinks	exon	21450570	21450689	1000	-	.	gene_id	CUFF.1693545;	transcript_id	CUFF.1693545.1;	exon_number	6;	FPKM	411.3419966576;	frac	0.927090;	conf_lo	365.862869;	conf_hi	456.821125;	cov	8.035795;
5	Cufflinks	exon	21452702	21452811	1000	-	.	gene_id	CUFF.1693545;	transcript_id	CUFF.1693545.1;	exon_number	7;	FPKM	411.3419966576;	frac	0.927090;	conf_lo	365.862869;	conf_hi	456.821125;	cov	8.035795;
5	Cufflinks	transcript	21447491	21450694	1000	+	.	gene_id	CUFF.1693547;	transcript_id	CUFF.1693547.1;	FPKM	68.2803592581;	frac	0.072910;	conf_lo	62.374962;	conf_hi	74.185756;	cov	1.333895;
5	Cufflinks	exon	21447491	21447964	1000	+	.	gene_id	CUFF.1693547;	transcript_id	CUFF.1693547.1;	exon_number	1;	FPKM	68.2803592581;	frac	0.072910;	conf_lo	62.374962;	conf_hi	74.185756;	cov	1.333895;
5	Cufflinks	exon	21450578	21450694	1000	+	.	gene_id	CUFF.1693547;	transcript_id	CUFF.1693547.1;	exon_number	2;	FPKM	68.2803592581;	frac	0.072910;	conf_lo	62.374962;	conf_hi	74.185756;	cov	1.333895;
5	Cufflinks	transcript	20315083	20318322	1000	-	.	gene_id	CUFF.1694103;	transcript_id	CUFF.1694103.1;	FPKM	20.8615594184;	frac	0.088209;	conf_lo	12.568640;	conf_hi	29.154479;	cov	0.381777;
5	Cufflinks	exon	20315083	20318322	1000	-	.	gene_id	CUFF.1694103;	transcript_id	CUFF.1694103.1;	exon_number	1;	FPKM	20.8615594184;	frac	0.088209;	conf_lo	12.568640;	conf_hi	29.154479;	cov	0.381777;
5	Cufflinks	transcript	34714975	34719734	1000	-	.	gene_id	CUFF.1699299;	transcript_id	CUFF.1699299.1;	FPKM	643.3317522675;	frac	1.000000;	conf_lo	592.603782;	conf_hi	694.059723;	cov	12.442770;
5	Cufflinks	exon	34714975	34715089	1000	-	.	gene_id	CUFF.1699299;	transcript_id	CUFF.1699299.1;	exon_number	1;	FPKM	643.3317522675;	frac	1.000000;	conf_lo	592.603782;	conf_hi	694.059723;	cov	12.442770;
5	Cufflinks	exon	34715175	34715717	1000	-	.	gene_id	CUFF.1699299;	transcript_id	CUFF.1699299.1;	exon_number	2;	FPKM	643.3317522675;	frac	1.000000;	conf_lo	592.603782;	conf_hi	694.059723;	cov	12.442770;
5	Cufflinks	exon	34716083	34716214	1000	-	.	gene_id	CUFF.1699299;	transcript_id	CUFF.1699299.1;	exon_number	3;	FPKM	643.3317522675;	frac	1.000000;	conf_lo	592.603782;	conf_hi	694.059723;	cov	12.442770;
5	Cufflinks	exon	34716454	34716628	1000	-	.	gene_id	CUFF.1699299;	transcript_id	CUFF.1699299.1;	exon_number	4;	FPKM	643.3317522675;	frac	1.000000;	conf_lo	592.603782;	conf_hi	694.059723;	cov	12.442770;
5	Cufflinks	exon	34718989	34719138	1000	-	.	gene_id	CUFF.1699299;	transcript_id	CUFF.1699299.1;	exon_number	5;	FPKM	643.3317522675;	frac	1.000000;	conf_lo	592.603782;	conf_hi	694.059723;	cov	12.442770;
5	Cufflinks	exon	34719618	34719734	1000	-	.	gene_id	CUFF.1699299;	transcript_id	CUFF.1699299.1;	exon_number	6;	FPKM	643.3317522675;	frac	1.000000;	conf_lo	592.603782;	conf_hi	694.059723;	cov	12.442770;
5	Cufflinks	transcript	34743341	34759291	1000	+	.	gene_id	CUFF.1699319;	transcript_id	CUFF.1699319.1;	FPKM	228.2640000548;	frac	1.000000;	conf_lo	198.047184;	conf_hi	258.480817;	cov	4.884324;
5	Cufflinks	exon	34743341	34743814	1000	+	.	gene_id	CUFF.1699319;	transcript_id	CUFF.1699319.1;	exon_number	1;	FPKM	228.2640000548;	frac	1.000000;	conf_lo	198.047184;	conf_hi	258.480817;	cov	4.884324;
5	Cufflinks	exon	34751631	34751826	1000	+	.	gene_id	CUFF.1699319;	transcript_id	CUFF.1699319.1;	exon_number	2;	FPKM	228.2640000548;	frac	1.000000;	conf_lo	198.047184;	conf_hi	258.480817;	cov	4.884324;
5	Cufflinks	exon	34754977	34759291	1000	+	.	gene_id	CUFF.1699319;	transcript_id	CUFF.1699319.1;	exon_number	3;	FPKM	228.2640000548;	frac	1.000000;	conf_lo	198.047184;	conf_hi	258.480817;	cov	4.884324;
5	Cufflinks	transcript	44686461	44691379	1000	+	.	gene_id	CUFF.1702245;	transcript_id	CUFF.1702245.1;	FPKM	1297.1410219460;	frac	1.000000;	conf_lo	1225.109334;	conf_hi	1369.172710;	cov	16.057092;
5	Cufflinks	exon	44686461	44686559	1000	+	.	gene_id	CUFF.1702245;	transcript_id	CUFF.1702245.1;	exon_number	1;	FPKM	1297.1410219460;	frac	1.000000;	conf_lo	1225.109334;	conf_hi	1369.172710;	cov	16.057092;
5	Cufflinks	exon	44691371	44691379	1000	+	.	gene_id	CUFF.1702245;	transcript_id	CUFF.1702245.1;	exon_number	2;	FPKM	1297.1410219460;	frac	1.000000;	conf_lo	1225.109334;	conf_hi	1369.172710;	cov	16.057092;
5	Cufflinks	transcript	45145739	45152136	1000	-	.	gene_id	CUFF.1702545;	transcript_id	CUFF.1702545.1;	FPKM	371.5112635671;	frac	1.000000;	conf_lo	332.962009;	conf_hi	410.060518;	cov	4.805825;
5	Cufflinks	exon	45145739	45145852	1000	-	.	gene_id	CUFF.1702545;	transcript_id	CUFF.1702545.1;	exon_number	1;	FPKM	371.5112635671;	frac	1.000000;	conf_lo	332.962009;	conf_hi	410.060518;	cov	4.805825;
5	Cufflinks	exon	45152099	45152136	1000	-	.	gene_id	CUFF.1702545;	transcript_id	CUFF.1702545.1;	exon_number	2;	FPKM	371.5112635671;	frac	1.000000;	conf_lo	332.962009;	conf_hi	410.060518;	cov	4.805825;
5	Cufflinks	transcript	45293955	45294503	1000	-	.	gene_id	CUFF.1702633;	transcript_id	CUFF.1702633.1;	FPKM	76.5313202948;	frac	1.000000;	conf_lo	59.034884;	conf_hi	94.027757;	cov	1.620000;
5	Cufflinks	exon	45293955	45294503	1000	-	.	gene_id	CUFF.1702633;	transcript_id	CUFF.1702633.1;	exon_number	1;	FPKM	76.5313202948;	frac	1.000000;	conf_lo	59.034884;	conf_hi	94.027757;	cov	1.620000;
5	Cufflinks	transcript	45398986	45416323	1000	+	.	gene_id	CUFF.1702779;	transcript_id	CUFF.1702779.1;	FPKM	320.2279952682;	frac	1.000000;	conf_lo	284.438165;	conf_hi	356.017826;	cov	6.796893;
5	Cufflinks	exon	45398986	45399557	1000	+	.	gene_id	CUFF.1702779;	transcript_id	CUFF.1702779.1;	exon_number	1;	FPKM	320.2279952682;	frac	1.000000;	conf_lo	284.438165;	conf_hi	356.017826;	cov	6.796893;
5	Cufflinks	exon	45400595	45400830	1000	+	.	gene_id	CUFF.1702779;	transcript_id	CUFF.1702779.1;	exon_number	2;	FPKM	320.2279952682;	frac	1.000000;	conf_lo	284.438165;	conf_hi	356.017826;	cov	6.796893;
5	Cufflinks	exon	45402955	45403029	1000	+	.	gene_id	CUFF.1702779;	transcript_id	CUFF.1702779.1;	exon_number	3;	FPKM	320.2279952682;	frac	1.000000;	conf_lo	284.438165;	conf_hi	356.017826;	cov	6.796893;
5	Cufflinks	exon	45409957	45410159	1000	+	.	gene_id	CUFF.1702779;	transcript_id	CUFF.1702779.1;	exon_number	4;	FPKM	320.2279952682;	frac	1.000000;	conf_lo	284.438165;	conf_hi	356.017826;	cov	6.796893;
5	Cufflinks	exon	45410535	45410615	1000	+	.	gene_id	CUFF.1702779;	transcript_id	CUFF.1702779.1;	exon_number	5;	FPKM	320.2279952682;	frac	1.000000;	conf_lo	284.438165;	conf_hi	356.017826;	cov	6.796893;
5	Cufflinks	exon	45414248	45414338	1000	+	.	gene_id	CUFF.1702779;	transcript_id	CUFF.1702779.1;	exon_number	6;	FPKM	320.2279952682;	frac	1.000000;	conf_lo	284.438165;	conf_hi	356.017826;	cov	6.796893;
5	Cufflinks	exon	45416192	45416323	1000	+	.	gene_id	CUFF.1702779;	transcript_id	CUFF.1702779.1;	exon_number	7;	FPKM	320.2279952682;	frac	1.000000;	conf_lo	284.438165;	conf_hi	356.017826;	cov	6.796893;
5	Cufflinks	transcript	45417577	45421088	1000	+	.	gene_id	CUFF.1702781;	transcript_id	CUFF.1702781.1;	FPKM	162.9586765859;	frac	1.000000;	conf_lo	137.427623;	conf_hi	188.489730;	cov	3.326540;
5	Cufflinks	exon	45417577	45417656	1000	+	.	gene_id	CUFF.1702781;	transcript_id	CUFF.1702781.1;	exon_number	1;	FPKM	162.9586765859;	frac	1.000000;	conf_lo	137.427623;	conf_hi	188.489730;	cov	3.326540;
5	Cufflinks	exon	45420833	45421088	1000	+	.	gene_id	CUFF.1702781;	transcript_id	CUFF.1702781.1;	exon_number	2;	FPKM	162.9586765859;	frac	1.000000;	conf_lo	137.427623;	conf_hi	188.489730;	cov	3.326540;
5	Cufflinks	transcript	45422746	45427733	281	+	.	gene_id	CUFF.1702817;	transcript_id	CUFF.1702817.2;	FPKM	145.1846984702;	frac	0.346563;	conf_lo	97.837758;	conf_hi	192.531639;	cov	2.643188;
5	Cufflinks	exon	45422746	45424365	281	+	.	gene_id	CUFF.1702817;	transcript_id	CUFF.1702817.2;	exon_number	1;	FPKM	145.1846984702;	frac	0.346563;	conf_lo	97.837758;	conf_hi	192.531639;	cov	2.643188;
5	Cufflinks	exon	45424869	45425023	281	+	.	gene_id	CUFF.1702817;	transcript_id	CUFF.1702817.2;	exon_number	2;	FPKM	145.1846984702;	frac	0.346563;	conf_lo	97.837758;	conf_hi	192.531639;	cov	2.643188;
5	Cufflinks	exon	45425346	45425576	281	+	.	gene_id	CUFF.1702817;	transcript_id	CUFF.1702817.2;	exon_number	3;	FPKM	145.1846984702;	frac	0.346563;	conf_lo	97.837758;	conf_hi	192.531639;	cov	2.643188;
5	Cufflinks	exon	45427377	45427733	281	+	.	gene_id	CUFF.1702817;	transcript_id	CUFF.1702817.2;	exon_number	4;	FPKM	145.1846984702;	frac	0.346563;	conf_lo	97.837758;	conf_hi	192.531639;	cov	2.643188;
5	Cufflinks	transcript	21620606	21623114	1000	-	.	gene_id	CUFF.1702697;	transcript_id	CUFF.1702697.1;	FPKM	588.8742270912;	frac	0.845591;	conf_lo	526.237583;	conf_hi	651.510871;	cov	12.368545;
5	Cufflinks	exon	21620606	21620796	1000	-	.	gene_id	CUFF.1702697;	transcript_id	CUFF.1702697.1;	exon_number	1;	FPKM	588.8742270912;	frac	0.845591;	conf_lo	526.237583;	conf_hi	651.510871;	cov	12.368545;
5	Cufflinks	exon	21620885	21620989	1000	-	.	gene_id	CUFF.1702697;	transcript_id	CUFF.1702697.1;	exon_number	2;	FPKM	588.8742270912;	frac	0.845591;	conf_lo	526.237583;	conf_hi	651.510871;	cov	12.368545;
5	Cufflinks	exon	21621098	21621229	1000	-	.	gene_id	CUFF.1702697;	transcript_id	CUFF.1702697.1;	exon_number	3;	FPKM	588.8742270912;	frac	0.845591;	conf_lo	526.237583;	conf_hi	651.510871;	cov	12.368545;
5	Cufflinks	exon	21621898	21622111	1000	-	.	gene_id	CUFF.1702697;	transcript_id	CUFF.1702697.1;	exon_number	4;	FPKM	588.8742270912;	frac	0.845591;	conf_lo	526.237583;	conf_hi	651.510871;	cov	12.368545;
5	Cufflinks	exon	21622766	21622883	1000	-	.	gene_id	CUFF.1702697;	transcript_id	CUFF.1702697.1;	exon_number	5;	FPKM	588.8742270912;	frac	0.845591;	conf_lo	526.237583;	conf_hi	651.510871;	cov	12.368545;
5	Cufflinks	exon	21623014	21623114	1000	-	.	gene_id	CUFF.1702697;	transcript_id	CUFF.1702697.1;	exon_number	6;	FPKM	588.8742270912;	frac	0.845591;	conf_lo	526.237583;	conf_hi	651.510871;	cov	12.368545;
5	Cufflinks	transcript	47203666	47216143	1000	+	.	gene_id	CUFF.1704265;	transcript_id	CUFF.1704265.1;	FPKM	297.4015037363;	frac	1.000000;	conf_lo	262.910838;	conf_hi	331.892169;	cov	4.015544;
5	Cufflinks	exon	47203666	47203803	1000	+	.	gene_id	CUFF.1704265;	transcript_id	CUFF.1704265.1;	exon_number	1;	FPKM	297.4015037363;	frac	1.000000;	conf_lo	262.910838;	conf_hi	331.892169;	cov	4.015544;
5	Cufflinks	exon	47210039	47210124	1000	+	.	gene_id	CUFF.1704265;	transcript_id	CUFF.1704265.1;	exon_number	2;	FPKM	297.4015037363;	frac	1.000000;	conf_lo	262.910838;	conf_hi	331.892169;	cov	4.015544;
5	Cufflinks	exon	47213029	47213169	1000	+	.	gene_id	CUFF.1704265;	transcript_id	CUFF.1704265.1;	exon_number	3;	FPKM	297.4015037363;	frac	1.000000;	conf_lo	262.910838;	conf_hi	331.892169;	cov	4.015544;
5	Cufflinks	exon	47216074	47216143	1000	+	.	gene_id	CUFF.1704265;	transcript_id	CUFF.1704265.1;	exon_number	4;	FPKM	297.4015037363;	frac	1.000000;	conf_lo	262.910838;	conf_hi	331.892169;	cov	4.015544;
5	Cufflinks	transcript	47258747	47271859	1000	+	.	gene_id	CUFF.1704339;	transcript_id	CUFF.1704339.1;	FPKM	193.5746466870;	frac	0.726285;	conf_lo	147.690506;	conf_hi	239.458787;	cov	2.897258;
5	Cufflinks	exon	47258747	47258818	1000	+	.	gene_id	CUFF.1704339;	transcript_id	CUFF.1704339.1;	exon_number	1;	FPKM	193.5746466870;	frac	0.726285;	conf_lo	147.690506;	conf_hi	239.458787;	cov	2.897258;
5	Cufflinks	exon	47266116	47266316	1000	+	.	gene_id	CUFF.1704339;	transcript_id	CUFF.1704339.1;	exon_number	2;	FPKM	193.5746466870;	frac	0.726285;	conf_lo	147.690506;	conf_hi	239.458787;	cov	2.897258;
5	Cufflinks	exon	47271749	47271859	1000	+	.	gene_id	CUFF.1704339;	transcript_id	CUFF.1704339.1;	exon_number	3;	FPKM	193.5746466870;	frac	0.726285;	conf_lo	147.690506;	conf_hi	239.458787;	cov	2.897258;
5	Cufflinks	transcript	49233211	49253929	1000	+	.	gene_id	CUFF.1704765;	transcript_id	CUFF.1704765.1;	FPKM	363.5868425874;	frac	1.000000;	conf_lo	325.450936;	conf_hi	401.722749;	cov	6.453950;
5	Cufflinks	exon	49233211	49233321	1000	+	.	gene_id	CUFF.1704765;	transcript_id	CUFF.1704765.1;	exon_number	1;	FPKM	363.5868425874;	frac	1.000000;	conf_lo	325.450936;	conf_hi	401.722749;	cov	6.453950;
5	Cufflinks	exon	49244568	49244654	1000	+	.	gene_id	CUFF.1704765;	transcript_id	CUFF.1704765.1;	exon_number	2;	FPKM	363.5868425874;	frac	1.000000;	conf_lo	325.450936;	conf_hi	401.722749;	cov	6.453950;
5	Cufflinks	exon	49249455	49249626	1000	+	.	gene_id	CUFF.1704765;	transcript_id	CUFF.1704765.1;	exon_number	3;	FPKM	363.5868425874;	frac	1.000000;	conf_lo	325.450936;	conf_hi	401.722749;	cov	6.453950;
5	Cufflinks	exon	49251420	49251515	1000	+	.	gene_id	CUFF.1704765;	transcript_id	CUFF.1704765.1;	exon_number	4;	FPKM	363.5868425874;	frac	1.000000;	conf_lo	325.450936;	conf_hi	401.722749;	cov	6.453950;
5	Cufflinks	exon	49253774	49253929	1000	+	.	gene_id	CUFF.1704765;	transcript_id	CUFF.1704765.1;	exon_number	5;	FPKM	363.5868425874;	frac	1.000000;	conf_lo	325.450936;	conf_hi	401.722749;	cov	6.453950;
5	Cufflinks	transcript	49262158	49279962	1000	+	.	gene_id	CUFF.1704769;	transcript_id	CUFF.1704769.1;	FPKM	611.9928811454;	frac	1.000000;	conf_lo	562.515901;	conf_hi	661.469861;	cov	8.522727;
5	Cufflinks	exon	49262158	49262244	1000	+	.	gene_id	CUFF.1704769;	transcript_id	CUFF.1704769.1;	exon_number	1;	FPKM	611.9928811454;	frac	1.000000;	conf_lo	562.515901;	conf_hi	661.469861;	cov	8.522727;
5	Cufflinks	exon	49268072	49268180	1000	+	.	gene_id	CUFF.1704769;	transcript_id	CUFF.1704769.1;	exon_number	2;	FPKM	611.9928811454;	frac	1.000000;	conf_lo	562.515901;	conf_hi	661.469861;	cov	8.522727;
5	Cufflinks	exon	49279846	49279962	1000	+	.	gene_id	CUFF.1704769;	transcript_id	CUFF.1704769.1;	exon_number	3;	FPKM	611.9928811454;	frac	1.000000;	conf_lo	562.515901;	conf_hi	661.469861;	cov	8.522727;
5	Cufflinks	transcript	49670890	49675686	1000	-	.	gene_id	CUFF.1704955;	transcript_id	CUFF.1704955.1;	FPKM	228.7931847379;	frac	1.000000;	conf_lo	198.541363;	conf_hi	259.045007;	cov	3.823460;
5	Cufflinks	exon	49670890	49670931	1000	-	.	gene_id	CUFF.1704955;	transcript_id	CUFF.1704955.1;	exon_number	1;	FPKM	228.7931847379;	frac	1.000000;	conf_lo	198.541363;	conf_hi	259.045007;	cov	3.823460;
5	Cufflinks	exon	49675457	49675686	1000	-	.	gene_id	CUFF.1704955;	transcript_id	CUFF.1704955.1;	exon_number	2;	FPKM	228.7931847379;	frac	1.000000;	conf_lo	198.541363;	conf_hi	259.045007;	cov	3.823460;
5	Cufflinks	transcript	49116323	49125879	1000	-	.	gene_id	CUFF.1705407;	transcript_id	CUFF.1705407.1;	FPKM	104.4582658209;	frac	0.910146;	conf_lo	77.902752;	conf_hi	131.013779;	cov	2.310595;
5	Cufflinks	exon	49116323	49116403	1000	-	.	gene_id	CUFF.1705407;	transcript_id	CUFF.1705407.1;	exon_number	1;	FPKM	104.4582658209;	frac	0.910146;	conf_lo	77.902752;	conf_hi	131.013779;	cov	2.310595;
5	Cufflinks	exon	49123114	49123274	1000	-	.	gene_id	CUFF.1705407;	transcript_id	CUFF.1705407.1;	exon_number	2;	FPKM	104.4582658209;	frac	0.910146;	conf_lo	77.902752;	conf_hi	131.013779;	cov	2.310595;
5	Cufflinks	exon	49125258	49125879	1000	-	.	gene_id	CUFF.1705407;	transcript_id	CUFF.1705407.1;	exon_number	3;	FPKM	104.4582658209;	frac	0.910146;	conf_lo	77.902752;	conf_hi	131.013779;	cov	2.310595;
5	Cufflinks	transcript	55092664	55101764	1000	+	.	gene_id	CUFF.1706689;	transcript_id	CUFF.1706689.1;	FPKM	1305.8915764593;	frac	1.000000;	conf_lo	1233.617333;	conf_hi	1378.165820;	cov	25.297619;
5	Cufflinks	exon	55092664	55092867	1000	+	.	gene_id	CUFF.1706689;	transcript_id	CUFF.1706689.1;	exon_number	1;	FPKM	1305.8915764593;	frac	1.000000;	conf_lo	1233.617333;	conf_hi	1378.165820;	cov	25.297619;
5	Cufflinks	exon	55092978	55093118	1000	+	.	gene_id	CUFF.1706689;	transcript_id	CUFF.1706689.1;	exon_number	2;	FPKM	1305.8915764593;	frac	1.000000;	conf_lo	1233.617333;	conf_hi	1378.165820;	cov	25.297619;
5	Cufflinks	exon	55098019	55098204	1000	+	.	gene_id	CUFF.1706689;	transcript_id	CUFF.1706689.1;	exon_number	3;	FPKM	1305.8915764593;	frac	1.000000;	conf_lo	1233.617333;	conf_hi	1378.165820;	cov	25.297619;
5	Cufflinks	exon	55098845	55098951	1000	+	.	gene_id	CUFF.1706689;	transcript_id	CUFF.1706689.1;	exon_number	4;	FPKM	1305.8915764593;	frac	1.000000;	conf_lo	1233.617333;	conf_hi	1378.165820;	cov	25.297619;
5	Cufflinks	exon	55101514	55101764	1000	+	.	gene_id	CUFF.1706689;	transcript_id	CUFF.1706689.1;	exon_number	5;	FPKM	1305.8915764593;	frac	1.000000;	conf_lo	1233.617333;	conf_hi	1378.165820;	cov	25.297619;
5	Cufflinks	transcript	55193831	55229820	1000	-	.	gene_id	CUFF.1706703;	transcript_id	CUFF.1706703.1;	FPKM	923.7148268433;	frac	1.000000;	conf_lo	862.929472;	conf_hi	984.500181;	cov	17.794278;
5	Cufflinks	exon	55193831	55193977	1000	-	.	gene_id	CUFF.1706703;	transcript_id	CUFF.1706703.1;	exon_number	1;	FPKM	923.7148268433;	frac	1.000000;	conf_lo	862.929472;	conf_hi	984.500181;	cov	17.794278;
5	Cufflinks	exon	55194403	55194543	1000	-	.	gene_id	CUFF.1706703;	transcript_id	CUFF.1706703.1;	exon_number	2;	FPKM	923.7148268433;	frac	1.000000;	conf_lo	862.929472;	conf_hi	984.500181;	cov	17.794278;
5	Cufflinks	exon	55199858	55199996	1000	-	.	gene_id	CUFF.1706703;	transcript_id	CUFF.1706703.1;	exon_number	3;	FPKM	923.7148268433;	frac	1.000000;	conf_lo	862.929472;	conf_hi	984.500181;	cov	17.794278;
5	Cufflinks	exon	55203163	55203246	1000	-	.	gene_id	CUFF.1706703;	transcript_id	CUFF.1706703.1;	exon_number	4;	FPKM	923.7148268433;	frac	1.000000;	conf_lo	862.929472;	conf_hi	984.500181;	cov	17.794278;
5	Cufflinks	exon	55218298	55218517	1000	-	.	gene_id	CUFF.1706703;	transcript_id	CUFF.1706703.1;	exon_number	5;	FPKM	923.7148268433;	frac	1.000000;	conf_lo	862.929472;	conf_hi	984.500181;	cov	17.794278;
5	Cufflinks	exon	55229541	55229820	1000	-	.	gene_id	CUFF.1706703;	transcript_id	CUFF.1706703.1;	exon_number	6;	FPKM	923.7148268433;	frac	1.000000;	conf_lo	862.929472;	conf_hi	984.500181;	cov	17.794278;
5	Cufflinks	transcript	54152693	54242062	1000	-	.	gene_id	CUFF.1707001;	transcript_id	CUFF.1707001.1;	FPKM	266.5595542135;	frac	1.000000;	conf_lo	233.906251;	conf_hi	299.212858;	cov	3.134711;
5	Cufflinks	exon	54152693	54152756	1000	-	.	gene_id	CUFF.1707001;	transcript_id	CUFF.1707001.1;	exon_number	1;	FPKM	266.5595542135;	frac	1.000000;	conf_lo	233.906251;	conf_hi	299.212858;	cov	3.134711;
5	Cufflinks	exon	54155302	54155381	1000	-	.	gene_id	CUFF.1707001;	transcript_id	CUFF.1707001.1;	exon_number	2;	FPKM	266.5595542135;	frac	1.000000;	conf_lo	233.906251;	conf_hi	299.212858;	cov	3.134711;
5	Cufflinks	exon	54241879	54242062	1000	-	.	gene_id	CUFF.1707001;	transcript_id	CUFF.1707001.1;	exon_number	3;	FPKM	266.5595542135;	frac	1.000000;	conf_lo	233.906251;	conf_hi	299.212858;	cov	3.134711;
5	Cufflinks	transcript	57140140	57147774	1000	+	.	gene_id	CUFF.1707345;	transcript_id	CUFF.1707345.1;	FPKM	337.5536837331;	frac	1.000000;	conf_lo	300.808416;	conf_hi	374.298952;	cov	5.996622;
5	Cufflinks	exon	57140140	57140587	1000	+	.	gene_id	CUFF.1707345;	transcript_id	CUFF.1707345.1;	exon_number	1;	FPKM	337.5536837331;	frac	1.000000;	conf_lo	300.808416;	conf_hi	374.298952;	cov	5.996622;
5	Cufflinks	exon	57142747	57142847	1000	+	.	gene_id	CUFF.1707345;	transcript_id	CUFF.1707345.1;	exon_number	2;	FPKM	337.5536837331;	frac	1.000000;	conf_lo	300.808416;	conf_hi	374.298952;	cov	5.996622;
5	Cufflinks	exon	57147091	57147774	1000	+	.	gene_id	CUFF.1707345;	transcript_id	CUFF.1707345.1;	exon_number	3;	FPKM	337.5536837331;	frac	1.000000;	conf_lo	300.808416;	conf_hi	374.298952;	cov	5.996622;
5	Cufflinks	transcript	57705952	57706529	1000	-	.	gene_id	CUFF.1707539;	transcript_id	CUFF.1707539.1;	FPKM	72.3358414885;	frac	1.000000;	conf_lo	55.325745;	conf_hi	89.345937;	cov	1.635888;
5	Cufflinks	exon	57705952	57706529	1000	-	.	gene_id	CUFF.1707539;	transcript_id	CUFF.1707539.1;	exon_number	1;	FPKM	72.3358414885;	frac	1.000000;	conf_lo	55.325745;	conf_hi	89.345937;	cov	1.635888;
5	Cufflinks	transcript	57284327	57297701	1000	-	.	gene_id	CUFF.1708249;	transcript_id	CUFF.1708249.1;	FPKM	285.4126179331;	frac	0.930211;	conf_lo	248.018994;	conf_hi	322.806242;	cov	6.323692;
5	Cufflinks	exon	57284327	57284453	1000	-	.	gene_id	CUFF.1708249;	transcript_id	CUFF.1708249.1;	exon_number	1;	FPKM	285.4126179331;	frac	0.930211;	conf_lo	248.018994;	conf_hi	322.806242;	cov	6.323692;
5	Cufflinks	exon	57287013	57287222	1000	-	.	gene_id	CUFF.1708249;	transcript_id	CUFF.1708249.1;	exon_number	2;	FPKM	285.4126179331;	frac	0.930211;	conf_lo	248.018994;	conf_hi	322.806242;	cov	6.323692;
5	Cufflinks	exon	57293611	57293801	1000	-	.	gene_id	CUFF.1708249;	transcript_id	CUFF.1708249.1;	exon_number	3;	FPKM	285.4126179331;	frac	0.930211;	conf_lo	248.018994;	conf_hi	322.806242;	cov	6.323692;
5	Cufflinks	exon	57294934	57295145	1000	-	.	gene_id	CUFF.1708249;	transcript_id	CUFF.1708249.1;	exon_number	4;	FPKM	285.4126179331;	frac	0.930211;	conf_lo	248.018994;	conf_hi	322.806242;	cov	6.323692;
5	Cufflinks	exon	57297505	57297701	1000	-	.	gene_id	CUFF.1708249;	transcript_id	CUFF.1708249.1;	exon_number	5;	FPKM	285.4126179331;	frac	0.930211;	conf_lo	248.018994;	conf_hi	322.806242;	cov	6.323692;
5	Cufflinks	transcript	59175192	59182640	1000	+	.	gene_id	CUFF.1708555;	transcript_id	CUFF.1708555.1;	FPKM	531.6342081587;	frac	0.528961;	conf_lo	407.441366;	conf_hi	655.827050;	cov	9.270148;
5	Cufflinks	exon	59175192	59175230	1000	+	.	gene_id	CUFF.1708555;	transcript_id	CUFF.1708555.1;	exon_number	1;	FPKM	531.6342081587;	frac	0.528961;	conf_lo	407.441366;	conf_hi	655.827050;	cov	9.270148;
5	Cufflinks	exon	59176031	59176099	1000	+	.	gene_id	CUFF.1708555;	transcript_id	CUFF.1708555.1;	exon_number	2;	FPKM	531.6342081587;	frac	0.528961;	conf_lo	407.441366;	conf_hi	655.827050;	cov	9.270148;
5	Cufflinks	exon	59179768	59179870	1000	+	.	gene_id	CUFF.1708555;	transcript_id	CUFF.1708555.1;	exon_number	3;	FPKM	531.6342081587;	frac	0.528961;	conf_lo	407.441366;	conf_hi	655.827050;	cov	9.270148;
5	Cufflinks	exon	59180838	59180879	1000	+	.	gene_id	CUFF.1708555;	transcript_id	CUFF.1708555.1;	exon_number	4;	FPKM	531.6342081587;	frac	0.528961;	conf_lo	407.441366;	conf_hi	655.827050;	cov	9.270148;
5	Cufflinks	exon	59182496	59182640	1000	+	.	gene_id	CUFF.1708555;	transcript_id	CUFF.1708555.1;	exon_number	5;	FPKM	531.6342081587;	frac	0.528961;	conf_lo	407.441366;	conf_hi	655.827050;	cov	9.270148;
5	Cufflinks	transcript	59603679	59607484	1000	-	.	gene_id	CUFF.1708655;	transcript_id	CUFF.1708655.1;	FPKM	258.0244067240;	frac	1.000000;	conf_lo	225.898130;	conf_hi	290.150683;	cov	4.399791;
5	Cufflinks	exon	59603679	59603802	1000	-	.	gene_id	CUFF.1708655;	transcript_id	CUFF.1708655.1;	exon_number	1;	FPKM	258.0244067240;	frac	1.000000;	conf_lo	225.898130;	conf_hi	290.150683;	cov	4.399791;
5	Cufflinks	exon	59607387	59607484	1000	-	.	gene_id	CUFF.1708655;	transcript_id	CUFF.1708655.1;	exon_number	2;	FPKM	258.0244067240;	frac	1.000000;	conf_lo	225.898130;	conf_hi	290.150683;	cov	4.399791;
5	Cufflinks	transcript	59664437	59679739	1000	-	.	gene_id	CUFF.1708693;	transcript_id	CUFF.1708693.1;	FPKM	506.6325720451;	frac	1.000000;	conf_lo	461.615572;	conf_hi	551.649572;	cov	8.318639;
5	Cufflinks	exon	59664437	59664444	1000	-	.	gene_id	CUFF.1708693;	transcript_id	CUFF.1708693.1;	exon_number	1;	FPKM	506.6325720451;	frac	1.000000;	conf_lo	461.615572;	conf_hi	551.649572;	cov	8.318639;
5	Cufflinks	exon	59678545	59678676	1000	-	.	gene_id	CUFF.1708693;	transcript_id	CUFF.1708693.1;	exon_number	2;	FPKM	506.6325720451;	frac	1.000000;	conf_lo	461.615572;	conf_hi	551.649572;	cov	8.318639;
5	Cufflinks	exon	59678879	59679011	1000	-	.	gene_id	CUFF.1708693;	transcript_id	CUFF.1708693.1;	exon_number	3;	FPKM	506.6325720451;	frac	1.000000;	conf_lo	461.615572;	conf_hi	551.649572;	cov	8.318639;
5	Cufflinks	exon	59679222	59679257	1000	-	.	gene_id	CUFF.1708693;	transcript_id	CUFF.1708693.1;	exon_number	4;	FPKM	506.6325720451;	frac	1.000000;	conf_lo	461.615572;	conf_hi	551.649572;	cov	8.318639;
5	Cufflinks	exon	59679572	59679739	1000	-	.	gene_id	CUFF.1708693;	transcript_id	CUFF.1708693.1;	exon_number	5;	FPKM	506.6325720451;	frac	1.000000;	conf_lo	461.615572;	conf_hi	551.649572;	cov	8.318639;
5	Cufflinks	transcript	59845619	59847937	1000	-	.	gene_id	CUFF.1708799;	transcript_id	CUFF.1708799.1;	FPKM	844.4399006593;	frac	0.796192;	conf_lo	708.203824;	conf_hi	980.675978;	cov	13.153585;
5	Cufflinks	exon	59845619	59845704	1000	-	.	gene_id	CUFF.1708799;	transcript_id	CUFF.1708799.1;	exon_number	1;	FPKM	844.4399006593;	frac	0.796192;	conf_lo	708.203824;	conf_hi	980.675978;	cov	13.153585;
5	Cufflinks	exon	59846651	59846764	1000	-	.	gene_id	CUFF.1708799;	transcript_id	CUFF.1708799.1;	exon_number	2;	FPKM	844.4399006593;	frac	0.796192;	conf_lo	708.203824;	conf_hi	980.675978;	cov	13.153585;
5	Cufflinks	exon	59846908	59847045	1000	-	.	gene_id	CUFF.1708799;	transcript_id	CUFF.1708799.1;	exon_number	3;	FPKM	844.4399006593;	frac	0.796192;	conf_lo	708.203824;	conf_hi	980.675978;	cov	13.153585;
5	Cufflinks	exon	59847317	59847937	1000	-	.	gene_id	CUFF.1708799;	transcript_id	CUFF.1708799.1;	exon_number	4;	FPKM	844.4399006593;	frac	0.796192;	conf_lo	708.203824;	conf_hi	980.675978;	cov	13.153585;
5	Cufflinks	transcript	61192223	61195927	1000	-	.	gene_id	CUFF.1709911;	transcript_id	CUFF.1709911.2;	FPKM	316.1662224787;	frac	0.735649;	conf_lo	258.287243;	conf_hi	374.045202;	cov	6.419250;
5	Cufflinks	exon	61192223	61192963	1000	-	.	gene_id	CUFF.1709911;	transcript_id	CUFF.1709911.2;	exon_number	1;	FPKM	316.1662224787;	frac	0.735649;	conf_lo	258.287243;	conf_hi	374.045202;	cov	6.419250;
5	Cufflinks	exon	61194365	61194478	1000	-	.	gene_id	CUFF.1709911;	transcript_id	CUFF.1709911.2;	exon_number	2;	FPKM	316.1662224787;	frac	0.735649;	conf_lo	258.287243;	conf_hi	374.045202;	cov	6.419250;
5	Cufflinks	exon	61195626	61195927	1000	-	.	gene_id	CUFF.1709911;	transcript_id	CUFF.1709911.2;	exon_number	3;	FPKM	316.1662224787;	frac	0.735649;	conf_lo	258.287243;	conf_hi	374.045202;	cov	6.419250;
5	Cufflinks	transcript	61198653	61200675	1000	-	.	gene_id	CUFF.1709931;	transcript_id	CUFF.1709931.1;	FPKM	112.0012567639;	frac	1.000000;	conf_lo	90.835128;	conf_hi	133.167386;	cov	2.087515;
5	Cufflinks	exon	61198653	61200675	1000	-	.	gene_id	CUFF.1709931;	transcript_id	CUFF.1709931.1;	exon_number	1;	FPKM	112.0012567639;	frac	1.000000;	conf_lo	90.835128;	conf_hi	133.167386;	cov	2.087515;
5	Cufflinks	transcript	63623686	63633992	1000	-	.	gene_id	CUFF.1711329;	transcript_id	CUFF.1711329.1;	FPKM	488.5010100446;	frac	0.826447;	conf_lo	431.000523;	conf_hi	546.001497;	cov	9.873735;
5	Cufflinks	exon	63623686	63624030	1000	-	.	gene_id	CUFF.1711329;	transcript_id	CUFF.1711329.1;	exon_number	1;	FPKM	488.5010100446;	frac	0.826447;	conf_lo	431.000523;	conf_hi	546.001497;	cov	9.873735;
5	Cufflinks	exon	63626157	63626271	1000	-	.	gene_id	CUFF.1711329;	transcript_id	CUFF.1711329.1;	exon_number	2;	FPKM	488.5010100446;	frac	0.826447;	conf_lo	431.000523;	conf_hi	546.001497;	cov	9.873735;
5	Cufflinks	exon	63627602	63627752	1000	-	.	gene_id	CUFF.1711329;	transcript_id	CUFF.1711329.1;	exon_number	3;	FPKM	488.5010100446;	frac	0.826447;	conf_lo	431.000523;	conf_hi	546.001497;	cov	9.873735;
5	Cufflinks	exon	63628397	63628521	1000	-	.	gene_id	CUFF.1711329;	transcript_id	CUFF.1711329.1;	exon_number	4;	FPKM	488.5010100446;	frac	0.826447;	conf_lo	431.000523;	conf_hi	546.001497;	cov	9.873735;
5	Cufflinks	exon	63629106	63629287	1000	-	.	gene_id	CUFF.1711329;	transcript_id	CUFF.1711329.1;	exon_number	5;	FPKM	488.5010100446;	frac	0.826447;	conf_lo	431.000523;	conf_hi	546.001497;	cov	9.873735;
5	Cufflinks	exon	63633819	63633992	1000	-	.	gene_id	CUFF.1711329;	transcript_id	CUFF.1711329.1;	exon_number	6;	FPKM	488.5010100446;	frac	0.826447;	conf_lo	431.000523;	conf_hi	546.001497;	cov	9.873735;
5	Cufflinks	transcript	63643609	63653196	1000	+	.	gene_id	CUFF.1711383;	transcript_id	CUFF.1711383.1;	FPKM	616.5758154188;	frac	0.994255;	conf_lo	563.999978;	conf_hi	669.151653;	cov	11.908705;
5	Cufflinks	exon	63643609	63643748	1000	+	.	gene_id	CUFF.1711383;	transcript_id	CUFF.1711383.1;	exon_number	1;	FPKM	616.5758154188;	frac	0.994255;	conf_lo	563.999978;	conf_hi	669.151653;	cov	11.908705;
5	Cufflinks	exon	63647670	63647849	1000	+	.	gene_id	CUFF.1711383;	transcript_id	CUFF.1711383.1;	exon_number	2;	FPKM	616.5758154188;	frac	0.994255;	conf_lo	563.999978;	conf_hi	669.151653;	cov	11.908705;
5	Cufflinks	exon	63649557	63649718	1000	+	.	gene_id	CUFF.1711383;	transcript_id	CUFF.1711383.1;	exon_number	3;	FPKM	616.5758154188;	frac	0.994255;	conf_lo	563.999978;	conf_hi	669.151653;	cov	11.908705;
5	Cufflinks	exon	63652677	63653196	1000	+	.	gene_id	CUFF.1711383;	transcript_id	CUFF.1711383.1;	exon_number	4;	FPKM	616.5758154188;	frac	0.994255;	conf_lo	563.999978;	conf_hi	669.151653;	cov	11.908705;
5	Cufflinks	transcript	63654602	63661149	1000	-	.	gene_id	CUFF.1711393;	transcript_id	CUFF.1711393.1;	FPKM	1115.3667755971;	frac	1.000000;	conf_lo	1048.572561;	conf_hi	1182.160990;	cov	17.937220;
5	Cufflinks	exon	63654602	63654762	1000	-	.	gene_id	CUFF.1711393;	transcript_id	CUFF.1711393.1;	exon_number	1;	FPKM	1115.3667755971;	frac	1.000000;	conf_lo	1048.572561;	conf_hi	1182.160990;	cov	17.937220;
5	Cufflinks	exon	63656430	63656611	1000	-	.	gene_id	CUFF.1711393;	transcript_id	CUFF.1711393.1;	exon_number	2;	FPKM	1115.3667755971;	frac	1.000000;	conf_lo	1048.572561;	conf_hi	1182.160990;	cov	17.937220;
5	Cufflinks	exon	63660998	63661149	1000	-	.	gene_id	CUFF.1711393;	transcript_id	CUFF.1711393.1;	exon_number	3;	FPKM	1115.3667755971;	frac	1.000000;	conf_lo	1048.572561;	conf_hi	1182.160990;	cov	17.937220;
5	Cufflinks	transcript	63690489	63699797	1000	-	.	gene_id	CUFF.1711415;	transcript_id	CUFF.1711415.1;	FPKM	900.3684740567;	frac	1.000000;	conf_lo	840.356193;	conf_hi	960.380755;	cov	11.344538;
5	Cufflinks	exon	63690489	63690576	1000	-	.	gene_id	CUFF.1711415;	transcript_id	CUFF.1711415.1;	exon_number	1;	FPKM	900.3684740567;	frac	1.000000;	conf_lo	840.356193;	conf_hi	960.380755;	cov	11.344538;
5	Cufflinks	exon	63692103	63692208	1000	-	.	gene_id	CUFF.1711415;	transcript_id	CUFF.1711415.1;	exon_number	2;	FPKM	900.3684740567;	frac	1.000000;	conf_lo	840.356193;	conf_hi	960.380755;	cov	11.344538;
5	Cufflinks	exon	63699688	63699797	1000	-	.	gene_id	CUFF.1711415;	transcript_id	CUFF.1711415.1;	exon_number	3;	FPKM	900.3684740567;	frac	1.000000;	conf_lo	840.356193;	conf_hi	960.380755;	cov	11.344538;
5	Cufflinks	transcript	65412836	65413166	1000	+	.	gene_id	CUFF.1712269;	transcript_id	CUFF.1712269.1;	FPKM	233.7113912809;	frac	0.469730;	conf_lo	187.059773;	conf_hi	280.363010;	cov	3.836337;
5	Cufflinks	exon	65412836	65413166	1000	+	.	gene_id	CUFF.1712269;	transcript_id	CUFF.1712269.1;	exon_number	1;	FPKM	233.7113912809;	frac	0.469730;	conf_lo	187.059773;	conf_hi	280.363010;	cov	3.836337;
5	Cufflinks	transcript	65412836	65413999	1000	-	.	gene_id	CUFF.1712271;	transcript_id	CUFF.1712271.1;	FPKM	427.5908517200;	frac	0.530270;	conf_lo	345.602570;	conf_hi	509.579134;	cov	7.018839;
5	Cufflinks	exon	65412836	65413007	1000	-	.	gene_id	CUFF.1712271;	transcript_id	CUFF.1712271.1;	exon_number	1;	FPKM	427.5908517200;	frac	0.530270;	conf_lo	345.602570;	conf_hi	509.579134;	cov	7.018839;
5	Cufflinks	exon	65413949	65413999	1000	-	.	gene_id	CUFF.1712271;	transcript_id	CUFF.1712271.1;	exon_number	2;	FPKM	427.5908517200;	frac	0.530270;	conf_lo	345.602570;	conf_hi	509.579134;	cov	7.018839;
5	Cufflinks	transcript	65576812	65591422	1000	-	.	gene_id	CUFF.1712849;	transcript_id	CUFF.1712849.2;	FPKM	522.7223500168;	frac	0.671701;	conf_lo	421.123501;	conf_hi	624.321199;	cov	10.119344;
5	Cufflinks	exon	65576812	65579234	1000	-	.	gene_id	CUFF.1712849;	transcript_id	CUFF.1712849.2;	exon_number	1;	FPKM	522.7223500168;	frac	0.671701;	conf_lo	421.123501;	conf_hi	624.321199;	cov	10.119344;
5	Cufflinks	exon	65579308	65579381	1000	-	.	gene_id	CUFF.1712849;	transcript_id	CUFF.1712849.2;	exon_number	2;	FPKM	522.7223500168;	frac	0.671701;	conf_lo	421.123501;	conf_hi	624.321199;	cov	10.119344;
5	Cufflinks	exon	65579591	65579690	1000	-	.	gene_id	CUFF.1712849;	transcript_id	CUFF.1712849.2;	exon_number	3;	FPKM	522.7223500168;	frac	0.671701;	conf_lo	421.123501;	conf_hi	624.321199;	cov	10.119344;
5	Cufflinks	exon	65591346	65591422	1000	-	.	gene_id	CUFF.1712849;	transcript_id	CUFF.1712849.2;	exon_number	4;	FPKM	522.7223500168;	frac	0.671701;	conf_lo	421.123501;	conf_hi	624.321199;	cov	10.119344;
5	Cufflinks	transcript	72041709	72043054	1000	-	.	gene_id	CUFF.1714729;	transcript_id	CUFF.1714729.1;	FPKM	98.3440250513;	frac	1.000000;	conf_lo	78.510314;	conf_hi	118.177736;	cov	2.015640;
5	Cufflinks	exon	72041709	72043054	1000	-	.	gene_id	CUFF.1714729;	transcript_id	CUFF.1714729.1;	exon_number	1;	FPKM	98.3440250513;	frac	1.000000;	conf_lo	78.510314;	conf_hi	118.177736;	cov	2.015640;
5	Cufflinks	transcript	72185836	72197756	1000	-	.	gene_id	CUFF.1715079;	transcript_id	CUFF.1715079.1;	FPKM	746.1158876688;	frac	0.707193;	conf_lo	670.635789;	conf_hi	821.595986;	cov	13.747876;
5	Cufflinks	exon	72185836	72185970	1000	-	.	gene_id	CUFF.1715079;	transcript_id	CUFF.1715079.1;	exon_number	1;	FPKM	746.1158876688;	frac	0.707193;	conf_lo	670.635789;	conf_hi	821.595986;	cov	13.747876;
5	Cufflinks	exon	72193957	72194072	1000	-	.	gene_id	CUFF.1715079;	transcript_id	CUFF.1715079.1;	exon_number	2;	FPKM	746.1158876688;	frac	0.707193;	conf_lo	670.635789;	conf_hi	821.595986;	cov	13.747876;
5	Cufflinks	exon	72196152	72196265	1000	-	.	gene_id	CUFF.1715079;	transcript_id	CUFF.1715079.1;	exon_number	3;	FPKM	746.1158876688;	frac	0.707193;	conf_lo	670.635789;	conf_hi	821.595986;	cov	13.747876;
5	Cufflinks	exon	72196458	72196745	1000	-	.	gene_id	CUFF.1715079;	transcript_id	CUFF.1715079.1;	exon_number	4;	FPKM	746.1158876688;	frac	0.707193;	conf_lo	670.635789;	conf_hi	821.595986;	cov	13.747876;
5	Cufflinks	exon	72197688	72197756	1000	-	.	gene_id	CUFF.1715079;	transcript_id	CUFF.1715079.1;	exon_number	5;	FPKM	746.1158876688;	frac	0.707193;	conf_lo	670.635789;	conf_hi	821.595986;	cov	13.747876;
5	Cufflinks	transcript	73036316	73038306	1000	+	.	gene_id	CUFF.1715725;	transcript_id	CUFF.1715725.1;	FPKM	97.2807271581;	frac	1.000000;	conf_lo	77.554529;	conf_hi	117.006926;	cov	1.525348;
5	Cufflinks	exon	73036316	73036769	1000	+	.	gene_id	CUFF.1715725;	transcript_id	CUFF.1715725.1;	exon_number	1;	FPKM	97.2807271581;	frac	1.000000;	conf_lo	77.554529;	conf_hi	117.006926;	cov	1.525348;
5	Cufflinks	exon	73037969	73038306	1000	+	.	gene_id	CUFF.1715725;	transcript_id	CUFF.1715725.1;	exon_number	2;	FPKM	97.2807271581;	frac	1.000000;	conf_lo	77.554529;	conf_hi	117.006926;	cov	1.525348;
5	Cufflinks	transcript	74791844	74802799	1000	+	.	gene_id	CUFF.1716503;	transcript_id	CUFF.1716503.1;	FPKM	418.7786765883;	frac	0.291291;	conf_lo	380.684235;	conf_hi	456.873118;	cov	8.622189;
5	Cufflinks	exon	74791844	74792008	1000	+	.	gene_id	CUFF.1716503;	transcript_id	CUFF.1716503.1;	exon_number	1;	FPKM	418.7786765883;	frac	0.291291;	conf_lo	380.684235;	conf_hi	456.873118;	cov	8.622189;
5	Cufflinks	exon	74794128	74794233	1000	+	.	gene_id	CUFF.1716503;	transcript_id	CUFF.1716503.1;	exon_number	2;	FPKM	418.7786765883;	frac	0.291291;	conf_lo	380.684235;	conf_hi	456.873118;	cov	8.622189;
5	Cufflinks	exon	74797919	74798118	1000	+	.	gene_id	CUFF.1716503;	transcript_id	CUFF.1716503.1;	exon_number	3;	FPKM	418.7786765883;	frac	0.291291;	conf_lo	380.684235;	conf_hi	456.873118;	cov	8.622189;
5	Cufflinks	exon	74800560	74802799	1000	+	.	gene_id	CUFF.1716503;	transcript_id	CUFF.1716503.1;	exon_number	4;	FPKM	418.7786765883;	frac	0.291291;	conf_lo	380.684235;	conf_hi	456.873118;	cov	8.622189;
5	Cufflinks	transcript	75381014	75403858	755	-	.	gene_id	CUFF.1716955;	transcript_id	CUFF.1716955.2;	FPKM	848.8606696808;	frac	0.221638;	conf_lo	728.383837;	conf_hi	969.337502;	cov	16.641507;
5	Cufflinks	exon	75381014	75381587	755	-	.	gene_id	CUFF.1716955;	transcript_id	CUFF.1716955.2;	exon_number	1;	FPKM	848.8606696808;	frac	0.221638;	conf_lo	728.383837;	conf_hi	969.337502;	cov	16.641507;
5	Cufflinks	exon	75389688	75389822	755	-	.	gene_id	CUFF.1716955;	transcript_id	CUFF.1716955.2;	exon_number	2;	FPKM	848.8606696808;	frac	0.221638;	conf_lo	728.383837;	conf_hi	969.337502;	cov	16.641507;
5	Cufflinks	exon	75393154	75393249	755	-	.	gene_id	CUFF.1716955;	transcript_id	CUFF.1716955.2;	exon_number	3;	FPKM	848.8606696808;	frac	0.221638;	conf_lo	728.383837;	conf_hi	969.337502;	cov	16.641507;
5	Cufflinks	exon	75396271	75396378	755	-	.	gene_id	CUFF.1716955;	transcript_id	CUFF.1716955.2;	exon_number	4;	FPKM	848.8606696808;	frac	0.221638;	conf_lo	728.383837;	conf_hi	969.337502;	cov	16.641507;
5	Cufflinks	exon	75403574	75403858	755	-	.	gene_id	CUFF.1716955;	transcript_id	CUFF.1716955.2;	exon_number	5;	FPKM	848.8606696808;	frac	0.221638;	conf_lo	728.383837;	conf_hi	969.337502;	cov	16.641507;
5	Cufflinks	transcript	75285269	75285912	1000	+	.	gene_id	CUFF.1717103;	transcript_id	CUFF.1717103.1;	FPKM	480.2309344302;	frac	0.926302;	conf_lo	397.032043;	conf_hi	563.429826;	cov	7.745093;
5	Cufflinks	exon	75285269	75285413	1000	+	.	gene_id	CUFF.1717103;	transcript_id	CUFF.1717103.1;	exon_number	1;	FPKM	480.2309344302;	frac	0.926302;	conf_lo	397.032043;	conf_hi	563.429826;	cov	7.745093;
5	Cufflinks	exon	75285800	75285912	1000	+	.	gene_id	CUFF.1717103;	transcript_id	CUFF.1717103.1;	exon_number	2;	FPKM	480.2309344302;	frac	0.926302;	conf_lo	397.032043;	conf_hi	563.429826;	cov	7.745093;
5	Cufflinks	transcript	75698322	75708104	1000	+	.	gene_id	CUFF.1717251;	transcript_id	CUFF.1717251.1;	FPKM	9363.8658708184;	frac	1.000000;	conf_lo	9170.331730;	conf_hi	9557.400011;	cov	178.599414;
5	Cufflinks	exon	75698322	75698496	1000	+	.	gene_id	CUFF.1717251;	transcript_id	CUFF.1717251.1;	exon_number	1;	FPKM	9363.8658708184;	frac	1.000000;	conf_lo	9170.331730;	conf_hi	9557.400011;	cov	178.599414;
5	Cufflinks	exon	75699488	75699590	1000	+	.	gene_id	CUFF.1717251;	transcript_id	CUFF.1717251.1;	exon_number	2;	FPKM	9363.8658708184;	frac	1.000000;	conf_lo	9170.331730;	conf_hi	9557.400011;	cov	178.599414;
5	Cufflinks	exon	75700318	75700459	1000	+	.	gene_id	CUFF.1717251;	transcript_id	CUFF.1717251.1;	exon_number	3;	FPKM	9363.8658708184;	frac	1.000000;	conf_lo	9170.331730;	conf_hi	9557.400011;	cov	178.599414;
5	Cufflinks	exon	75701029	75701145	1000	+	.	gene_id	CUFF.1717251;	transcript_id	CUFF.1717251.1;	exon_number	4;	FPKM	9363.8658708184;	frac	1.000000;	conf_lo	9170.331730;	conf_hi	9557.400011;	cov	178.599414;
5	Cufflinks	exon	75702517	75702848	1000	+	.	gene_id	CUFF.1717251;	transcript_id	CUFF.1717251.1;	exon_number	5;	FPKM	9363.8658708184;	frac	1.000000;	conf_lo	9170.331730;	conf_hi	9557.400011;	cov	178.599414;
5	Cufflinks	exon	75707516	75707627	1000	+	.	gene_id	CUFF.1717251;	transcript_id	CUFF.1717251.1;	exon_number	6;	FPKM	9363.8658708184;	frac	1.000000;	conf_lo	9170.331730;	conf_hi	9557.400011;	cov	178.599414;
5	Cufflinks	exon	75707851	75708104	1000	+	.	gene_id	CUFF.1717251;	transcript_id	CUFF.1717251.1;	exon_number	7;	FPKM	9363.8658708184;	frac	1.000000;	conf_lo	9170.331730;	conf_hi	9557.400011;	cov	178.599414;
5	Cufflinks	transcript	75730369	75738373	1000	+	.	gene_id	CUFF.1717267;	transcript_id	CUFF.1717267.1;	FPKM	339.9380043511;	frac	1.000000;	conf_lo	303.063189;	conf_hi	376.812820;	cov	5.596688;
5	Cufflinks	exon	75730369	75730450	1000	+	.	gene_id	CUFF.1717267;	transcript_id	CUFF.1717267.1;	exon_number	1;	FPKM	339.9380043511;	frac	1.000000;	conf_lo	303.063189;	conf_hi	376.812820;	cov	5.596688;
5	Cufflinks	exon	75731350	75731487	1000	+	.	gene_id	CUFF.1717267;	transcript_id	CUFF.1717267.1;	exon_number	2;	FPKM	339.9380043511;	frac	1.000000;	conf_lo	303.063189;	conf_hi	376.812820;	cov	5.596688;
5	Cufflinks	exon	75733170	75733230	1000	+	.	gene_id	CUFF.1717267;	transcript_id	CUFF.1717267.1;	exon_number	3;	FPKM	339.9380043511;	frac	1.000000;	conf_lo	303.063189;	conf_hi	376.812820;	cov	5.596688;
5	Cufflinks	exon	75733626	75733728	1000	+	.	gene_id	CUFF.1717267;	transcript_id	CUFF.1717267.1;	exon_number	4;	FPKM	339.9380043511;	frac	1.000000;	conf_lo	303.063189;	conf_hi	376.812820;	cov	5.596688;
5	Cufflinks	exon	75734250	75734351	1000	+	.	gene_id	CUFF.1717267;	transcript_id	CUFF.1717267.1;	exon_number	5;	FPKM	339.9380043511;	frac	1.000000;	conf_lo	303.063189;	conf_hi	376.812820;	cov	5.596688;
5	Cufflinks	exon	75736964	75737045	1000	+	.	gene_id	CUFF.1717267;	transcript_id	CUFF.1717267.1;	exon_number	6;	FPKM	339.9380043511;	frac	1.000000;	conf_lo	303.063189;	conf_hi	376.812820;	cov	5.596688;
5	Cufflinks	exon	75738287	75738373	1000	+	.	gene_id	CUFF.1717267;	transcript_id	CUFF.1717267.1;	exon_number	7;	FPKM	339.9380043511;	frac	1.000000;	conf_lo	303.063189;	conf_hi	376.812820;	cov	5.596688;
5	Cufflinks	transcript	77511421	77575409	1000	+	.	gene_id	CUFF.1717923;	transcript_id	CUFF.1717923.1;	FPKM	1232.5139606896;	frac	0.998727;	conf_lo	1161.263704;	conf_hi	1303.764218;	cov	19.495760;
5	Cufflinks	exon	77511421	77511537	1000	+	.	gene_id	CUFF.1717923;	transcript_id	CUFF.1717923.1;	exon_number	1;	FPKM	1232.5139606896;	frac	0.998727;	conf_lo	1161.263704;	conf_hi	1303.764218;	cov	19.495760;
5	Cufflinks	exon	77537000	77537064	1000	+	.	gene_id	CUFF.1717923;	transcript_id	CUFF.1717923.1;	exon_number	2;	FPKM	1232.5139606896;	frac	0.998727;	conf_lo	1161.263704;	conf_hi	1303.764218;	cov	19.495760;
5	Cufflinks	exon	77575071	77575409	1000	+	.	gene_id	CUFF.1717923;	transcript_id	CUFF.1717923.1;	exon_number	3;	FPKM	1232.5139606896;	frac	0.998727;	conf_lo	1161.263704;	conf_hi	1303.764218;	cov	19.495760;
5	Cufflinks	transcript	78653143	78656526	1000	+	.	gene_id	CUFF.1718453;	transcript_id	CUFF.1718453.1;	FPKM	272.0201296833;	frac	1.000000;	conf_lo	239.034064;	conf_hi	305.006195;	cov	5.716116;
5	Cufflinks	exon	78653143	78653299	1000	+	.	gene_id	CUFF.1718453;	transcript_id	CUFF.1718453.1;	exon_number	1;	FPKM	272.0201296833;	frac	1.000000;	conf_lo	239.034064;	conf_hi	305.006195;	cov	5.716116;
5	Cufflinks	exon	78655923	78656074	1000	+	.	gene_id	CUFF.1718453;	transcript_id	CUFF.1718453.1;	exon_number	2;	FPKM	272.0201296833;	frac	1.000000;	conf_lo	239.034064;	conf_hi	305.006195;	cov	5.716116;
5	Cufflinks	exon	78656406	78656526	1000	+	.	gene_id	CUFF.1718453;	transcript_id	CUFF.1718453.1;	exon_number	3;	FPKM	272.0201296833;	frac	1.000000;	conf_lo	239.034064;	conf_hi	305.006195;	cov	5.716116;
5	Cufflinks	transcript	82887168	82890062	1000	+	.	gene_id	CUFF.1720747;	transcript_id	CUFF.1720747.2;	FPKM	468.3800443965;	frac	0.641905;	conf_lo	321.717538;	conf_hi	615.042550;	cov	7.274847;
5	Cufflinks	exon	82887168	82887423	1000	+	.	gene_id	CUFF.1720747;	transcript_id	CUFF.1720747.2;	exon_number	1;	FPKM	468.3800443965;	frac	0.641905;	conf_lo	321.717538;	conf_hi	615.042550;	cov	7.274847;
5	Cufflinks	exon	82889664	82890062	1000	+	.	gene_id	CUFF.1720747;	transcript_id	CUFF.1720747.2;	exon_number	2;	FPKM	468.3800443965;	frac	0.641905;	conf_lo	321.717538;	conf_hi	615.042550;	cov	7.274847;
5	Cufflinks	transcript	82969339	82976720	1000	+	.	gene_id	CUFF.1720995;	transcript_id	CUFF.1720995.1;	FPKM	550.9296922541;	frac	1.000000;	conf_lo	503.985909;	conf_hi	597.873475;	cov	10.449796;
5	Cufflinks	exon	82969339	82970067	1000	+	.	gene_id	CUFF.1720995;	transcript_id	CUFF.1720995.1;	exon_number	1;	FPKM	550.9296922541;	frac	1.000000;	conf_lo	503.985909;	conf_hi	597.873475;	cov	10.449796;
5	Cufflinks	exon	82971544	82971751	1000	+	.	gene_id	CUFF.1720995;	transcript_id	CUFF.1720995.1;	exon_number	2;	FPKM	550.9296922541;	frac	1.000000;	conf_lo	503.985909;	conf_hi	597.873475;	cov	10.449796;
5	Cufflinks	exon	82975479	82976720	1000	+	.	gene_id	CUFF.1720995;	transcript_id	CUFF.1720995.1;	exon_number	3;	FPKM	550.9296922541;	frac	1.000000;	conf_lo	503.985909;	conf_hi	597.873475;	cov	10.449796;
5	Cufflinks	transcript	83551216	83556099	1000	-	.	gene_id	CUFF.1721739;	transcript_id	CUFF.1721739.1;	FPKM	257.4339512145;	frac	1.000000;	conf_lo	225.344454;	conf_hi	289.523448;	cov	5.412616;
5	Cufflinks	exon	83551216	83553162	1000	-	.	gene_id	CUFF.1721739;	transcript_id	CUFF.1721739.1;	exon_number	1;	FPKM	257.4339512145;	frac	1.000000;	conf_lo	225.344454;	conf_hi	289.523448;	cov	5.412616;
5	Cufflinks	exon	83555695	83556099	1000	-	.	gene_id	CUFF.1721739;	transcript_id	CUFF.1721739.1;	exon_number	2;	FPKM	257.4339512145;	frac	1.000000;	conf_lo	225.344454;	conf_hi	289.523448;	cov	5.412616;
5	Cufflinks	transcript	95884166	95885890	1000	+	.	gene_id	CUFF.1725695;	transcript_id	CUFF.1725695.1;	FPKM	976.1647996788;	frac	1.000000;	conf_lo	913.677527;	conf_hi	1038.652072;	cov	13.265306;
5	Cufflinks	exon	95884166	95884550	1000	+	.	gene_id	CUFF.1725695;	transcript_id	CUFF.1725695.1;	exon_number	1;	FPKM	976.1647996788;	frac	1.000000;	conf_lo	913.677527;	conf_hi	1038.652072;	cov	13.265306;
5	Cufflinks	exon	95885475	95885563	1000	+	.	gene_id	CUFF.1725695;	transcript_id	CUFF.1725695.1;	exon_number	2;	FPKM	976.1647996788;	frac	1.000000;	conf_lo	913.677527;	conf_hi	1038.652072;	cov	13.265306;
5	Cufflinks	exon	95885728	95885890	1000	+	.	gene_id	CUFF.1725695;	transcript_id	CUFF.1725695.1;	exon_number	3;	FPKM	976.1647996788;	frac	1.000000;	conf_lo	913.677527;	conf_hi	1038.652072;	cov	13.265306;
5	Cufflinks	transcript	98824127	98837656	1000	-	.	gene_id	CUFF.1726557;	transcript_id	CUFF.1726557.1;	FPKM	883.0536957094;	frac	1.000000;	conf_lo	823.621257;	conf_hi	942.486135;	cov	10.742706;
5	Cufflinks	exon	98824127	98824243	1000	-	.	gene_id	CUFF.1726557;	transcript_id	CUFF.1726557.1;	exon_number	1;	FPKM	883.0536957094;	frac	1.000000;	conf_lo	823.621257;	conf_hi	942.486135;	cov	10.742706;
5	Cufflinks	exon	98837595	98837656	1000	-	.	gene_id	CUFF.1726557;	transcript_id	CUFF.1726557.1;	exon_number	2;	FPKM	883.0536957094;	frac	1.000000;	conf_lo	823.621257;	conf_hi	942.486135;	cov	10.742706;
5	Cufflinks	transcript	99472009	99481751	1000	+	.	gene_id	CUFF.1726729;	transcript_id	CUFF.1726729.1;	FPKM	663.6430826822;	frac	1.000000;	conf_lo	612.120541;	conf_hi	715.165625;	cov	12.643080;
5	Cufflinks	exon	99472009	99472303	1000	+	.	gene_id	CUFF.1726729;	transcript_id	CUFF.1726729.1;	exon_number	1;	FPKM	663.6430826822;	frac	1.000000;	conf_lo	612.120541;	conf_hi	715.165625;	cov	12.643080;
5	Cufflinks	exon	99477750	99477945	1000	+	.	gene_id	CUFF.1726729;	transcript_id	CUFF.1726729.1;	exon_number	2;	FPKM	663.6430826822;	frac	1.000000;	conf_lo	612.120541;	conf_hi	715.165625;	cov	12.643080;
5	Cufflinks	exon	99480272	99481751	1000	+	.	gene_id	CUFF.1726729;	transcript_id	CUFF.1726729.1;	exon_number	3;	FPKM	663.6430826822;	frac	1.000000;	conf_lo	612.120541;	conf_hi	715.165625;	cov	12.643080;
6	Cufflinks	transcript	29383	34909	1000	-	.	gene_id	CUFF.1727415;	transcript_id	CUFF.1727415.1;	FPKM	383.3839214460;	frac	1.000000;	conf_lo	344.223537;	conf_hi	422.544306;	cov	7.074514;
6	Cufflinks	exon	29383	32311	1000	-	.	gene_id	CUFF.1727415;	transcript_id	CUFF.1727415.1;	exon_number	1;	FPKM	383.3839214460;	frac	1.000000;	conf_lo	344.223537;	conf_hi	422.544306;	cov	7.074514;
6	Cufflinks	exon	33742	33851	1000	-	.	gene_id	CUFF.1727415;	transcript_id	CUFF.1727415.1;	exon_number	2;	FPKM	383.3839214460;	frac	1.000000;	conf_lo	344.223537;	conf_hi	422.544306;	cov	7.074514;
6	Cufflinks	exon	33941	34081	1000	-	.	gene_id	CUFF.1727415;	transcript_id	CUFF.1727415.1;	exon_number	3;	FPKM	383.3839214460;	frac	1.000000;	conf_lo	344.223537;	conf_hi	422.544306;	cov	7.074514;
6	Cufflinks	exon	34592	34909	1000	-	.	gene_id	CUFF.1727415;	transcript_id	CUFF.1727415.1;	exon_number	4;	FPKM	383.3839214460;	frac	1.000000;	conf_lo	344.223537;	conf_hi	422.544306;	cov	7.074514;
6	Cufflinks	transcript	2342981	2348780	722	-	.	gene_id	CUFF.1728865;	transcript_id	CUFF.1728865.2;	FPKM	130.6247694299;	frac	0.557369;	conf_lo	81.607321;	conf_hi	179.642217;	cov	2.588669;
6	Cufflinks	exon	2342981	2348780	722	-	.	gene_id	CUFF.1728865;	transcript_id	CUFF.1728865.2;	exon_number	1;	FPKM	130.6247694299;	frac	0.557369;	conf_lo	81.607321;	conf_hi	179.642217;	cov	2.588669;
6	Cufflinks	transcript	2611334	2627407	1000	-	.	gene_id	CUFF.1729089;	transcript_id	CUFF.1729089.1;	FPKM	266.5269861014;	frac	1.000000;	conf_lo	233.875678;	conf_hi	299.178295;	cov	4.253731;
6	Cufflinks	exon	2611334	2611467	1000	-	.	gene_id	CUFF.1729089;	transcript_id	CUFF.1729089.1;	exon_number	1;	FPKM	266.5269861014;	frac	1.000000;	conf_lo	233.875678;	conf_hi	299.178295;	cov	4.253731;
6	Cufflinks	exon	2617425	2617500	1000	-	.	gene_id	CUFF.1729089;	transcript_id	CUFF.1729089.1;	exon_number	2;	FPKM	266.5269861014;	frac	1.000000;	conf_lo	233.875678;	conf_hi	299.178295;	cov	4.253731;
6	Cufflinks	exon	2620315	2620387	1000	-	.	gene_id	CUFF.1729089;	transcript_id	CUFF.1729089.1;	exon_number	3;	FPKM	266.5269861014;	frac	1.000000;	conf_lo	233.875678;	conf_hi	299.178295;	cov	4.253731;
6	Cufflinks	exon	2622349	2622392	1000	-	.	gene_id	CUFF.1729089;	transcript_id	CUFF.1729089.1;	exon_number	4;	FPKM	266.5269861014;	frac	1.000000;	conf_lo	233.875678;	conf_hi	299.178295;	cov	4.253731;
6	Cufflinks	exon	2624872	2625002	1000	-	.	gene_id	CUFF.1729089;	transcript_id	CUFF.1729089.1;	exon_number	5;	FPKM	266.5269861014;	frac	1.000000;	conf_lo	233.875678;	conf_hi	299.178295;	cov	4.253731;
6	Cufflinks	exon	2625468	2625534	1000	-	.	gene_id	CUFF.1729089;	transcript_id	CUFF.1729089.1;	exon_number	6;	FPKM	266.5269861014;	frac	1.000000;	conf_lo	233.875678;	conf_hi	299.178295;	cov	4.253731;
6	Cufflinks	exon	2627214	2627407	1000	-	.	gene_id	CUFF.1729089;	transcript_id	CUFF.1729089.1;	exon_number	7;	FPKM	266.5269861014;	frac	1.000000;	conf_lo	233.875678;	conf_hi	299.178295;	cov	4.253731;
6	Cufflinks	transcript	4693045	4694183	1000	+	.	gene_id	CUFF.1729815;	transcript_id	CUFF.1729815.1;	FPKM	588.7024638063;	frac	1.000000;	conf_lo	540.176081;	conf_hi	637.228847;	cov	9.053254;
6	Cufflinks	exon	4693045	4693122	1000	+	.	gene_id	CUFF.1729815;	transcript_id	CUFF.1729815.1;	exon_number	1;	FPKM	588.7024638063;	frac	1.000000;	conf_lo	540.176081;	conf_hi	637.228847;	cov	9.053254;
6	Cufflinks	exon	4694148	4694183	1000	+	.	gene_id	CUFF.1729815;	transcript_id	CUFF.1729815.1;	exon_number	2;	FPKM	588.7024638063;	frac	1.000000;	conf_lo	540.176081;	conf_hi	637.228847;	cov	9.053254;
6	Cufflinks	transcript	9558644	9560402	1000	+	.	gene_id	CUFF.1732247;	transcript_id	CUFF.1732247.1;	FPKM	1755.9269430388;	frac	1.000000;	conf_lo	1672.119379;	conf_hi	1839.734507;	cov	34.068627;
6	Cufflinks	exon	9558644	9558767	1000	+	.	gene_id	CUFF.1732247;	transcript_id	CUFF.1732247.1;	exon_number	1;	FPKM	1755.9269430388;	frac	1.000000;	conf_lo	1672.119379;	conf_hi	1839.734507;	cov	34.068627;
6	Cufflinks	exon	9558902	9558988	1000	+	.	gene_id	CUFF.1732247;	transcript_id	CUFF.1732247.1;	exon_number	2;	FPKM	1755.9269430388;	frac	1.000000;	conf_lo	1672.119379;	conf_hi	1839.734507;	cov	34.068627;
6	Cufflinks	exon	9559348	9559461	1000	+	.	gene_id	CUFF.1732247;	transcript_id	CUFF.1732247.1;	exon_number	3;	FPKM	1755.9269430388;	frac	1.000000;	conf_lo	1672.119379;	conf_hi	1839.734507;	cov	34.068627;
6	Cufflinks	exon	9559863	9560402	1000	+	.	gene_id	CUFF.1732247;	transcript_id	CUFF.1732247.1;	exon_number	4;	FPKM	1755.9269430388;	frac	1.000000;	conf_lo	1672.119379;	conf_hi	1839.734507;	cov	34.068627;
6	Cufflinks	transcript	9850029	9852953	1000	-	.	gene_id	CUFF.1732497;	transcript_id	CUFF.1732497.1;	FPKM	285.2899145189;	frac	1.000000;	conf_lo	251.508860;	conf_hi	319.070969;	cov	3.787879;
6	Cufflinks	exon	9850029	9850107	1000	-	.	gene_id	CUFF.1732497;	transcript_id	CUFF.1732497.1;	exon_number	1;	FPKM	285.2899145189;	frac	1.000000;	conf_lo	251.508860;	conf_hi	319.070969;	cov	3.787879;
6	Cufflinks	exon	9851152	9851270	1000	-	.	gene_id	CUFF.1732497;	transcript_id	CUFF.1732497.1;	exon_number	2;	FPKM	285.2899145189;	frac	1.000000;	conf_lo	251.508860;	conf_hi	319.070969;	cov	3.787879;
6	Cufflinks	exon	9852641	9852953	1000	-	.	gene_id	CUFF.1732497;	transcript_id	CUFF.1732497.1;	exon_number	3;	FPKM	285.2899145189;	frac	1.000000;	conf_lo	251.508860;	conf_hi	319.070969;	cov	3.787879;
6	Cufflinks	transcript	9653191	9653980	1000	+	.	gene_id	CUFF.1733575;	transcript_id	CUFF.1733575.1;	FPKM	50.5091833675;	frac	0.517813;	conf_lo	0.000000;	conf_hi	101.857038;	cov	1.000392;
6	Cufflinks	exon	9653191	9653980	1000	+	.	gene_id	CUFF.1733575;	transcript_id	CUFF.1733575.1;	exon_number	1;	FPKM	50.5091833675;	frac	0.517813;	conf_lo	0.000000;	conf_hi	101.857038;	cov	1.000392;
6	Cufflinks	transcript	16382869	16575208	1000	+	.	gene_id	CUFF.1736139;	transcript_id	CUFF.1736139.1;	FPKM	180.6294778200;	frac	1.000000;	conf_lo	153.749785;	conf_hi	207.509171;	cov	2.287582;
6	Cufflinks	exon	16382869	16382971	1000	+	.	gene_id	CUFF.1736139;	transcript_id	CUFF.1736139.1;	exon_number	1;	FPKM	180.6294778200;	frac	1.000000;	conf_lo	153.749785;	conf_hi	207.509171;	cov	2.287582;
6	Cufflinks	exon	16574957	16575208	1000	+	.	gene_id	CUFF.1736139;	transcript_id	CUFF.1736139.1;	exon_number	2;	FPKM	180.6294778200;	frac	1.000000;	conf_lo	153.749785;	conf_hi	207.509171;	cov	2.287582;
6	Cufflinks	transcript	24129083	24130901	1000	+	.	gene_id	CUFF.1738645;	transcript_id	CUFF.1738645.1;	FPKM	438.8892920133;	frac	1.000000;	conf_lo	396.989922;	conf_hi	480.788662;	cov	5.734767;
6	Cufflinks	exon	24129083	24129214	1000	+	.	gene_id	CUFF.1738645;	transcript_id	CUFF.1738645.1;	exon_number	1;	FPKM	438.8892920133;	frac	1.000000;	conf_lo	396.989922;	conf_hi	480.788662;	cov	5.734767;
6	Cufflinks	exon	24130830	24130901	1000	+	.	gene_id	CUFF.1738645;	transcript_id	CUFF.1738645.1;	exon_number	2;	FPKM	438.8892920133;	frac	1.000000;	conf_lo	396.989922;	conf_hi	480.788662;	cov	5.734767;
6	Cufflinks	transcript	25634683	25638499	1000	-	.	gene_id	CUFF.1739279;	transcript_id	CUFF.1739279.1;	FPKM	468.8474640422;	frac	1.000000;	conf_lo	425.541692;	conf_hi	512.153236;	cov	9.339355;
6	Cufflinks	exon	25634683	25635822	1000	-	.	gene_id	CUFF.1739279;	transcript_id	CUFF.1739279.1;	exon_number	1;	FPKM	468.8474640422;	frac	1.000000;	conf_lo	425.541692;	conf_hi	512.153236;	cov	9.339355;
6	Cufflinks	exon	25637897	25638038	1000	-	.	gene_id	CUFF.1739279;	transcript_id	CUFF.1739279.1;	exon_number	2;	FPKM	468.8474640422;	frac	1.000000;	conf_lo	425.541692;	conf_hi	512.153236;	cov	9.339355;
6	Cufflinks	exon	25638409	25638499	1000	-	.	gene_id	CUFF.1739279;	transcript_id	CUFF.1739279.1;	exon_number	3;	FPKM	468.8474640422;	frac	1.000000;	conf_lo	425.541692;	conf_hi	512.153236;	cov	9.339355;
6	Cufflinks	transcript	28200608	28203847	1000	-	.	gene_id	CUFF.1740859;	transcript_id	CUFF.1740859.1;	FPKM	655.6421520584;	frac	1.000000;	conf_lo	604.431132;	conf_hi	706.853172;	cov	9.852025;
6	Cufflinks	exon	28200608	28200723	1000	-	.	gene_id	CUFF.1740859;	transcript_id	CUFF.1740859.1;	exon_number	1;	FPKM	655.6421520584;	frac	1.000000;	conf_lo	604.431132;	conf_hi	706.853172;	cov	9.852025;
6	Cufflinks	exon	28203701	28203847	1000	-	.	gene_id	CUFF.1740859;	transcript_id	CUFF.1740859.1;	exon_number	2;	FPKM	655.6421520584;	frac	1.000000;	conf_lo	604.431132;	conf_hi	706.853172;	cov	9.852025;
6	Cufflinks	transcript	28535770	28537997	1000	-	.	gene_id	CUFF.1740949;	transcript_id	CUFF.1740949.1;	FPKM	571.9345707311;	frac	1.000000;	conf_lo	524.104264;	conf_hi	619.764878;	cov	10.848207;
6	Cufflinks	exon	28535770	28535888	1000	-	.	gene_id	CUFF.1740949;	transcript_id	CUFF.1740949.1;	exon_number	1;	FPKM	571.9345707311;	frac	1.000000;	conf_lo	524.104264;	conf_hi	619.764878;	cov	10.848207;
6	Cufflinks	exon	28537230	28537358	1000	-	.	gene_id	CUFF.1740949;	transcript_id	CUFF.1740949.1;	exon_number	2;	FPKM	571.9345707311;	frac	1.000000;	conf_lo	524.104264;	conf_hi	619.764878;	cov	10.848207;
6	Cufflinks	exon	28537803	28537997	1000	-	.	gene_id	CUFF.1740949;	transcript_id	CUFF.1740949.1;	exon_number	3;	FPKM	571.9345707311;	frac	1.000000;	conf_lo	524.104264;	conf_hi	619.764878;	cov	10.848207;
6	Cufflinks	transcript	28603987	28609481	1000	+	.	gene_id	CUFF.1741009;	transcript_id	CUFF.1741009.1;	FPKM	378.4271218766;	frac	1.000000;	conf_lo	339.520715;	conf_hi	417.333529;	cov	6.727140;
6	Cufflinks	exon	28603987	28604131	1000	+	.	gene_id	CUFF.1741009;	transcript_id	CUFF.1741009.1;	exon_number	1;	FPKM	378.4271218766;	frac	1.000000;	conf_lo	339.520715;	conf_hi	417.333529;	cov	6.727140;
6	Cufflinks	exon	28607679	28607758	1000	+	.	gene_id	CUFF.1741009;	transcript_id	CUFF.1741009.1;	exon_number	2;	FPKM	378.4271218766;	frac	1.000000;	conf_lo	339.520715;	conf_hi	417.333529;	cov	6.727140;
6	Cufflinks	exon	28609276	28609481	1000	+	.	gene_id	CUFF.1741009;	transcript_id	CUFF.1741009.1;	exon_number	3;	FPKM	378.4271218766;	frac	1.000000;	conf_lo	339.520715;	conf_hi	417.333529;	cov	6.727140;
6	Cufflinks	transcript	28611619	28628651	1000	+	.	gene_id	CUFF.1741047;	transcript_id	CUFF.1741047.1;	FPKM	248.2641169177;	frac	1.000000;	conf_lo	216.751318;	conf_hi	279.776915;	cov	5.003000;
6	Cufflinks	exon	28611619	28611918	1000	+	.	gene_id	CUFF.1741047;	transcript_id	CUFF.1741047.1;	exon_number	1;	FPKM	248.2641169177;	frac	1.000000;	conf_lo	216.751318;	conf_hi	279.776915;	cov	5.003000;
6	Cufflinks	exon	28612879	28613057	1000	+	.	gene_id	CUFF.1741047;	transcript_id	CUFF.1741047.1;	exon_number	2;	FPKM	248.2641169177;	frac	1.000000;	conf_lo	216.751318;	conf_hi	279.776915;	cov	5.003000;
6	Cufflinks	exon	28613957	28615146	1000	+	.	gene_id	CUFF.1741047;	transcript_id	CUFF.1741047.1;	exon_number	3;	FPKM	248.2641169177;	frac	1.000000;	conf_lo	216.751318;	conf_hi	279.776915;	cov	5.003000;
6	Cufflinks	exon	28615804	28615970	1000	+	.	gene_id	CUFF.1741047;	transcript_id	CUFF.1741047.1;	exon_number	4;	FPKM	248.2641169177;	frac	1.000000;	conf_lo	216.751318;	conf_hi	279.776915;	cov	5.003000;
6	Cufflinks	exon	28618588	28618804	1000	+	.	gene_id	CUFF.1741047;	transcript_id	CUFF.1741047.1;	exon_number	5;	FPKM	248.2641169177;	frac	1.000000;	conf_lo	216.751318;	conf_hi	279.776915;	cov	5.003000;
6	Cufflinks	exon	28623519	28623626	1000	+	.	gene_id	CUFF.1741047;	transcript_id	CUFF.1741047.1;	exon_number	6;	FPKM	248.2641169177;	frac	1.000000;	conf_lo	216.751318;	conf_hi	279.776915;	cov	5.003000;
6	Cufflinks	exon	28626050	28626147	1000	+	.	gene_id	CUFF.1741047;	transcript_id	CUFF.1741047.1;	exon_number	7;	FPKM	248.2641169177;	frac	1.000000;	conf_lo	216.751318;	conf_hi	279.776915;	cov	5.003000;
6	Cufflinks	exon	28628413	28628651	1000	+	.	gene_id	CUFF.1741047;	transcript_id	CUFF.1741047.1;	exon_number	8;	FPKM	248.2641169177;	frac	1.000000;	conf_lo	216.751318;	conf_hi	279.776915;	cov	5.003000;
6	Cufflinks	transcript	28968709	29005777	1000	+	.	gene_id	CUFF.1741271;	transcript_id	CUFF.1741271.1;	FPKM	1550.5520521777;	frac	1.000000;	conf_lo	1471.797953;	conf_hi	1629.306152;	cov	22.524752;
6	Cufflinks	exon	28968709	28968895	1000	+	.	gene_id	CUFF.1741271;	transcript_id	CUFF.1741271.1;	exon_number	1;	FPKM	1550.5520521777;	frac	1.000000;	conf_lo	1471.797953;	conf_hi	1629.306152;	cov	22.524752;
6	Cufflinks	exon	28970726	28970853	1000	+	.	gene_id	CUFF.1741271;	transcript_id	CUFF.1741271.1;	exon_number	2;	FPKM	1550.5520521777;	frac	1.000000;	conf_lo	1471.797953;	conf_hi	1629.306152;	cov	22.524752;
6	Cufflinks	exon	28979311	28979374	1000	+	.	gene_id	CUFF.1741271;	transcript_id	CUFF.1741271.1;	exon_number	3;	FPKM	1550.5520521777;	frac	1.000000;	conf_lo	1471.797953;	conf_hi	1629.306152;	cov	22.524752;
6	Cufflinks	exon	28986890	28986937	1000	+	.	gene_id	CUFF.1741271;	transcript_id	CUFF.1741271.1;	exon_number	4;	FPKM	1550.5520521777;	frac	1.000000;	conf_lo	1471.797953;	conf_hi	1629.306152;	cov	22.524752;
6	Cufflinks	exon	28988261	28988322	1000	+	.	gene_id	CUFF.1741271;	transcript_id	CUFF.1741271.1;	exon_number	5;	FPKM	1550.5520521777;	frac	1.000000;	conf_lo	1471.797953;	conf_hi	1629.306152;	cov	22.524752;
6	Cufflinks	exon	28996101	28996145	1000	+	.	gene_id	CUFF.1741271;	transcript_id	CUFF.1741271.1;	exon_number	6;	FPKM	1550.5520521777;	frac	1.000000;	conf_lo	1471.797953;	conf_hi	1629.306152;	cov	22.524752;
6	Cufflinks	exon	29004573	29004648	1000	+	.	gene_id	CUFF.1741271;	transcript_id	CUFF.1741271.1;	exon_number	7;	FPKM	1550.5520521777;	frac	1.000000;	conf_lo	1471.797953;	conf_hi	1629.306152;	cov	22.524752;
6	Cufflinks	exon	29005733	29005777	1000	+	.	gene_id	CUFF.1741271;	transcript_id	CUFF.1741271.1;	exon_number	8;	FPKM	1550.5520521777;	frac	1.000000;	conf_lo	1471.797953;	conf_hi	1629.306152;	cov	22.524752;
6	Cufflinks	transcript	29286686	29287419	1000	-	.	gene_id	CUFF.1741385;	transcript_id	CUFF.1741385.1;	FPKM	74.4830367833;	frac	1.000000;	conf_lo	57.222326;	conf_hi	91.743748;	cov	1.738944;
6	Cufflinks	exon	29286686	29287419	1000	-	.	gene_id	CUFF.1741385;	transcript_id	CUFF.1741385.1;	exon_number	1;	FPKM	74.4830367833;	frac	1.000000;	conf_lo	57.222326;	conf_hi	91.743748;	cov	1.738944;
6	Cufflinks	transcript	29536937	29562830	1000	+	.	gene_id	CUFF.1741417;	transcript_id	CUFF.1741417.1;	FPKM	413.1725600125;	frac	0.842213;	conf_lo	336.196321;	conf_hi	490.148799;	cov	7.230908;
6	Cufflinks	exon	29536937	29536980	1000	+	.	gene_id	CUFF.1741417;	transcript_id	CUFF.1741417.1;	exon_number	1;	FPKM	413.1725600125;	frac	0.842213;	conf_lo	336.196321;	conf_hi	490.148799;	cov	7.230908;
6	Cufflinks	exon	29543984	29544085	1000	+	.	gene_id	CUFF.1741417;	transcript_id	CUFF.1741417.1;	exon_number	2;	FPKM	413.1725600125;	frac	0.842213;	conf_lo	336.196321;	conf_hi	490.148799;	cov	7.230908;
6	Cufflinks	exon	29557958	29558025	1000	+	.	gene_id	CUFF.1741417;	transcript_id	CUFF.1741417.1;	exon_number	3;	FPKM	413.1725600125;	frac	0.842213;	conf_lo	336.196321;	conf_hi	490.148799;	cov	7.230908;
6	Cufflinks	exon	29558185	29558247	1000	+	.	gene_id	CUFF.1741417;	transcript_id	CUFF.1741417.1;	exon_number	4;	FPKM	413.1725600125;	frac	0.842213;	conf_lo	336.196321;	conf_hi	490.148799;	cov	7.230908;
6	Cufflinks	exon	29558415	29558545	1000	+	.	gene_id	CUFF.1741417;	transcript_id	CUFF.1741417.1;	exon_number	5;	FPKM	413.1725600125;	frac	0.842213;	conf_lo	336.196321;	conf_hi	490.148799;	cov	7.230908;
6	Cufflinks	exon	29559314	29559365	1000	+	.	gene_id	CUFF.1741417;	transcript_id	CUFF.1741417.1;	exon_number	6;	FPKM	413.1725600125;	frac	0.842213;	conf_lo	336.196321;	conf_hi	490.148799;	cov	7.230908;
6	Cufflinks	exon	29560042	29560110	1000	+	.	gene_id	CUFF.1741417;	transcript_id	CUFF.1741417.1;	exon_number	7;	FPKM	413.1725600125;	frac	0.842213;	conf_lo	336.196321;	conf_hi	490.148799;	cov	7.230908;
6	Cufflinks	exon	29562440	29562830	1000	+	.	gene_id	CUFF.1741417;	transcript_id	CUFF.1741417.1;	exon_number	8;	FPKM	413.1725600125;	frac	0.842213;	conf_lo	336.196321;	conf_hi	490.148799;	cov	7.230908;
6	Cufflinks	transcript	28439190	28439943	1000	+	.	gene_id	CUFF.1741845;	transcript_id	CUFF.1741845.1;	FPKM	82.1735021101;	frac	0.939770;	conf_lo	53.227133;	conf_hi	111.119872;	cov	1.509924;
6	Cufflinks	exon	28439190	28439943	1000	+	.	gene_id	CUFF.1741845;	transcript_id	CUFF.1741845.1;	exon_number	1;	FPKM	82.1735021101;	frac	0.939770;	conf_lo	53.227133;	conf_hi	111.119872;	cov	1.509924;
6	Cufflinks	transcript	31825151	31843824	1000	+	.	gene_id	CUFF.1743205;	transcript_id	CUFF.1743205.1;	FPKM	95.3304936408;	frac	1.000000;	conf_lo	75.803026;	conf_hi	114.857961;	cov	1.943199;
6	Cufflinks	exon	31825151	31825466	1000	+	.	gene_id	CUFF.1743205;	transcript_id	CUFF.1743205.1;	exon_number	1;	FPKM	95.3304936408;	frac	1.000000;	conf_lo	75.803026;	conf_hi	114.857961;	cov	1.943199;
6	Cufflinks	exon	31843423	31843824	1000	+	.	gene_id	CUFF.1743205;	transcript_id	CUFF.1743205.1;	exon_number	2;	FPKM	95.3304936408;	frac	1.000000;	conf_lo	75.803026;	conf_hi	114.857961;	cov	1.943199;
6	Cufflinks	transcript	32685790	32686441	1000	-	.	gene_id	CUFF.1743883;	transcript_id	CUFF.1743883.1;	FPKM	839.0664377265;	frac	1.000000;	conf_lo	781.133151;	conf_hi	896.999725;	cov	16.357449;
6	Cufflinks	exon	32685790	32686441	1000	-	.	gene_id	CUFF.1743883;	transcript_id	CUFF.1743883.1;	exon_number	1;	FPKM	839.0664377265;	frac	1.000000;	conf_lo	781.133151;	conf_hi	896.999725;	cov	16.357449;
6	Cufflinks	transcript	33006558	33011468	1000	-	.	gene_id	CUFF.1744071;	transcript_id	CUFF.1744071.1;	FPKM	644.8422136825;	frac	1.000000;	conf_lo	594.054726;	conf_hi	695.629701;	cov	11.126860;
6	Cufflinks	exon	33006558	33007497	1000	-	.	gene_id	CUFF.1744071;	transcript_id	CUFF.1744071.1;	exon_number	1;	FPKM	644.8422136825;	frac	1.000000;	conf_lo	594.054726;	conf_hi	695.629701;	cov	11.126860;
6	Cufflinks	exon	33008268	33008402	1000	-	.	gene_id	CUFF.1744071;	transcript_id	CUFF.1744071.1;	exon_number	2;	FPKM	644.8422136825;	frac	1.000000;	conf_lo	594.054726;	conf_hi	695.629701;	cov	11.126860;
6	Cufflinks	exon	33009753	33009878	1000	-	.	gene_id	CUFF.1744071;	transcript_id	CUFF.1744071.1;	exon_number	3;	FPKM	644.8422136825;	frac	1.000000;	conf_lo	594.054726;	conf_hi	695.629701;	cov	11.126860;
6	Cufflinks	exon	33011076	33011202	1000	-	.	gene_id	CUFF.1744071;	transcript_id	CUFF.1744071.1;	exon_number	4;	FPKM	644.8422136825;	frac	1.000000;	conf_lo	594.054726;	conf_hi	695.629701;	cov	11.126860;
6	Cufflinks	exon	33011337	33011468	1000	-	.	gene_id	CUFF.1744071;	transcript_id	CUFF.1744071.1;	exon_number	5;	FPKM	644.8422136825;	frac	1.000000;	conf_lo	594.054726;	conf_hi	695.629701;	cov	11.126860;
6	Cufflinks	transcript	33393583	33395718	996	-	.	gene_id	CUFF.1744335;	transcript_id	CUFF.1744335.3;	FPKM	177.2266885042;	frac	0.386636;	conf_lo	135.161286;	conf_hi	219.292091;	cov	3.189681;
6	Cufflinks	exon	33393583	33395718	996	-	.	gene_id	CUFF.1744335;	transcript_id	CUFF.1744335.3;	exon_number	1;	FPKM	177.2266885042;	frac	0.386636;	conf_lo	135.161286;	conf_hi	219.292091;	cov	3.189681;
6	Cufflinks	transcript	33403388	33407777	1000	-	.	gene_id	CUFF.1744357;	transcript_id	CUFF.1744357.1;	FPKM	120.9466525447;	frac	1.000000;	conf_lo	98.951503;	conf_hi	142.941802;	cov	2.265175;
6	Cufflinks	exon	33403388	33403465	1000	-	.	gene_id	CUFF.1744357;	transcript_id	CUFF.1744357.1;	exon_number	1;	FPKM	120.9466525447;	frac	1.000000;	conf_lo	98.951503;	conf_hi	142.941802;	cov	2.265175;
6	Cufflinks	exon	33405796	33406042	1000	-	.	gene_id	CUFF.1744357;	transcript_id	CUFF.1744357.1;	exon_number	2;	FPKM	120.9466525447;	frac	1.000000;	conf_lo	98.951503;	conf_hi	142.941802;	cov	2.265175;
6	Cufflinks	exon	33406680	33406855	1000	-	.	gene_id	CUFF.1744357;	transcript_id	CUFF.1744357.1;	exon_number	3;	FPKM	120.9466525447;	frac	1.000000;	conf_lo	98.951503;	conf_hi	142.941802;	cov	2.265175;
6	Cufflinks	exon	33407316	33407777	1000	-	.	gene_id	CUFF.1744357;	transcript_id	CUFF.1744357.1;	exon_number	4;	FPKM	120.9466525447;	frac	1.000000;	conf_lo	98.951503;	conf_hi	142.941802;	cov	2.265175;
6	Cufflinks	transcript	33407986	33415937	1000	+	.	gene_id	CUFF.1744359;	transcript_id	CUFF.1744359.1;	FPKM	116.7525862622;	frac	1.000000;	conf_lo	95.142164;	conf_hi	138.363008;	cov	2.250191;
6	Cufflinks	exon	33407986	33409198	1000	+	.	gene_id	CUFF.1744359;	transcript_id	CUFF.1744359.1;	exon_number	1;	FPKM	116.7525862622;	frac	1.000000;	conf_lo	95.142164;	conf_hi	138.363008;	cov	2.250191;
6	Cufflinks	exon	33415791	33415937	1000	+	.	gene_id	CUFF.1744359;	transcript_id	CUFF.1744359.1;	exon_number	2;	FPKM	116.7525862622;	frac	1.000000;	conf_lo	95.142164;	conf_hi	138.363008;	cov	2.250191;
6	Cufflinks	transcript	33853608	33855661	1000	+	.	gene_id	CUFF.1745215;	transcript_id	CUFF.1745215.1;	FPKM	1046.0630199027;	frac	1.000000;	conf_lo	981.377225;	conf_hi	1110.748815;	cov	16.732804;
6	Cufflinks	exon	33853608	33853766	1000	+	.	gene_id	CUFF.1745215;	transcript_id	CUFF.1745215.1;	exon_number	1;	FPKM	1046.0630199027;	frac	1.000000;	conf_lo	981.377225;	conf_hi	1110.748815;	cov	16.732804;
6	Cufflinks	exon	33854100	33854200	1000	+	.	gene_id	CUFF.1745215;	transcript_id	CUFF.1745215.1;	exon_number	2;	FPKM	1046.0630199027;	frac	1.000000;	conf_lo	981.377225;	conf_hi	1110.748815;	cov	16.732804;
6	Cufflinks	exon	33855117	33855661	1000	+	.	gene_id	CUFF.1745215;	transcript_id	CUFF.1745215.1;	exon_number	3;	FPKM	1046.0630199027;	frac	1.000000;	conf_lo	981.377225;	conf_hi	1110.748815;	cov	16.732804;
6	Cufflinks	transcript	34049796	34054482	1000	-	.	gene_id	CUFF.1745887;	transcript_id	CUFF.1745887.1;	FPKM	81.4595339507;	frac	0.396557;	conf_lo	61.674900;	conf_hi	101.244168;	cov	1.461288;
6	Cufflinks	exon	34049796	34049940	1000	-	.	gene_id	CUFF.1745887;	transcript_id	CUFF.1745887.1;	exon_number	1;	FPKM	81.4595339507;	frac	0.396557;	conf_lo	61.674900;	conf_hi	101.244168;	cov	1.461288;
6	Cufflinks	exon	34053482	34054482	1000	-	.	gene_id	CUFF.1745887;	transcript_id	CUFF.1745887.1;	exon_number	2;	FPKM	81.4595339507;	frac	0.396557;	conf_lo	61.674900;	conf_hi	101.244168;	cov	1.461288;
6	Cufflinks	transcript	34894058	34895260	1000	-	.	gene_id	CUFF.1747765;	transcript_id	CUFF.1747765.1;	FPKM	197.7553495990;	frac	1.000000;	conf_lo	169.630247;	conf_hi	225.880452;	cov	3.765227;
6	Cufflinks	exon	34894058	34894252	1000	-	.	gene_id	CUFF.1747765;	transcript_id	CUFF.1747765.1;	exon_number	1;	FPKM	197.7553495990;	frac	1.000000;	conf_lo	169.630247;	conf_hi	225.880452;	cov	3.765227;
6	Cufflinks	exon	34894413	34894557	1000	-	.	gene_id	CUFF.1747765;	transcript_id	CUFF.1747765.1;	exon_number	2;	FPKM	197.7553495990;	frac	1.000000;	conf_lo	169.630247;	conf_hi	225.880452;	cov	3.765227;
6	Cufflinks	exon	34895122	34895260	1000	-	.	gene_id	CUFF.1747765;	transcript_id	CUFF.1747765.1;	exon_number	3;	FPKM	197.7553495990;	frac	1.000000;	conf_lo	169.630247;	conf_hi	225.880452;	cov	3.765227;
6	Cufflinks	transcript	35488756	35503396	1000	-	.	gene_id	CUFF.1748289;	transcript_id	CUFF.1748289.1;	FPKM	123.6283443448;	frac	1.000000;	conf_lo	101.390688;	conf_hi	145.866001;	cov	2.500632;
6	Cufflinks	exon	35488756	35489153	1000	-	.	gene_id	CUFF.1748289;	transcript_id	CUFF.1748289.1;	exon_number	1;	FPKM	123.6283443448;	frac	1.000000;	conf_lo	101.390688;	conf_hi	145.866001;	cov	2.500632;
6	Cufflinks	exon	35496813	35496908	1000	-	.	gene_id	CUFF.1748289;	transcript_id	CUFF.1748289.1;	exon_number	2;	FPKM	123.6283443448;	frac	1.000000;	conf_lo	101.390688;	conf_hi	145.866001;	cov	2.500632;
6	Cufflinks	exon	35497776	35497899	1000	-	.	gene_id	CUFF.1748289;	transcript_id	CUFF.1748289.1;	exon_number	3;	FPKM	123.6283443448;	frac	1.000000;	conf_lo	101.390688;	conf_hi	145.866001;	cov	2.500632;
6	Cufflinks	exon	35500798	35500862	1000	-	.	gene_id	CUFF.1748289;	transcript_id	CUFF.1748289.1;	exon_number	4;	FPKM	123.6283443448;	frac	1.000000;	conf_lo	101.390688;	conf_hi	145.866001;	cov	2.500632;
6	Cufflinks	exon	35503240	35503396	1000	-	.	gene_id	CUFF.1748289;	transcript_id	CUFF.1748289.1;	exon_number	5;	FPKM	123.6283443448;	frac	1.000000;	conf_lo	101.390688;	conf_hi	145.866001;	cov	2.500632;
6	Cufflinks	transcript	36807762	36811506	1000	+	.	gene_id	CUFF.1750509;	transcript_id	CUFF.1750509.1;	FPKM	201.0012844173;	frac	0.487634;	conf_lo	117.412883;	conf_hi	284.589686;	cov	3.574456;
6	Cufflinks	exon	36807762	36807834	1000	+	.	gene_id	CUFF.1750509;	transcript_id	CUFF.1750509.1;	exon_number	1;	FPKM	201.0012844173;	frac	0.487634;	conf_lo	117.412883;	conf_hi	284.589686;	cov	3.574456;
6	Cufflinks	exon	36807916	36808089	1000	+	.	gene_id	CUFF.1750509;	transcript_id	CUFF.1750509.1;	exon_number	2;	FPKM	201.0012844173;	frac	0.487634;	conf_lo	117.412883;	conf_hi	284.589686;	cov	3.574456;
6	Cufflinks	exon	36808642	36808823	1000	+	.	gene_id	CUFF.1750509;	transcript_id	CUFF.1750509.1;	exon_number	3;	FPKM	201.0012844173;	frac	0.487634;	conf_lo	117.412883;	conf_hi	284.589686;	cov	3.574456;
6	Cufflinks	exon	36811224	36811270	1000	+	.	gene_id	CUFF.1750509;	transcript_id	CUFF.1750509.1;	exon_number	4;	FPKM	201.0012844173;	frac	0.487634;	conf_lo	117.412883;	conf_hi	284.589686;	cov	3.574456;
6	Cufflinks	exon	36811377	36811506	1000	+	.	gene_id	CUFF.1750509;	transcript_id	CUFF.1750509.1;	exon_number	5;	FPKM	201.0012844173;	frac	0.487634;	conf_lo	117.412883;	conf_hi	284.589686;	cov	3.574456;
6	Cufflinks	transcript	31170482	31182264	1000	-	.	gene_id	CUFF.1749083;	transcript_id	CUFF.1749083.1;	FPKM	287.2724742628;	frac	0.730874;	conf_lo	225.094329;	conf_hi	349.450619;	cov	6.291522;
6	Cufflinks	exon	31170482	31174457	1000	-	.	gene_id	CUFF.1749083;	transcript_id	CUFF.1749083.1;	exon_number	1;	FPKM	287.2724742628;	frac	0.730874;	conf_lo	225.094329;	conf_hi	349.450619;	cov	6.291522;
6	Cufflinks	exon	31182168	31182264	1000	-	.	gene_id	CUFF.1749083;	transcript_id	CUFF.1749083.1;	exon_number	2;	FPKM	287.2724742628;	frac	0.730874;	conf_lo	225.094329;	conf_hi	349.450619;	cov	6.291522;
6	Cufflinks	transcript	31182658	31200922	1000	-	.	gene_id	CUFF.1749109;	transcript_id	CUFF.1749109.1;	FPKM	102.6814980359;	frac	0.664138;	conf_lo	60.524136;	conf_hi	144.838861;	cov	2.085722;
6	Cufflinks	exon	31182658	31182816	1000	-	.	gene_id	CUFF.1749109;	transcript_id	CUFF.1749109.1;	exon_number	1;	FPKM	102.6814980359;	frac	0.664138;	conf_lo	60.524136;	conf_hi	144.838861;	cov	2.085722;
6	Cufflinks	exon	31200868	31200922	1000	-	.	gene_id	CUFF.1749109;	transcript_id	CUFF.1749109.1;	exon_number	2;	FPKM	102.6814980359;	frac	0.664138;	conf_lo	60.524136;	conf_hi	144.838861;	cov	2.085722;
6	Cufflinks	transcript	31293533	31301215	1000	-	.	gene_id	CUFF.1749513;	transcript_id	CUFF.1749513.1;	FPKM	234.2329277383;	frac	0.616436;	conf_lo	184.024820;	conf_hi	284.441036;	cov	4.880351;
6	Cufflinks	exon	31293533	31297984	1000	-	.	gene_id	CUFF.1749513;	transcript_id	CUFF.1749513.1;	exon_number	1;	FPKM	234.2329277383;	frac	0.616436;	conf_lo	184.024820;	conf_hi	284.441036;	cov	4.880351;
6	Cufflinks	exon	31300484	31300579	1000	-	.	gene_id	CUFF.1749513;	transcript_id	CUFF.1749513.1;	exon_number	2;	FPKM	234.2329277383;	frac	0.616436;	conf_lo	184.024820;	conf_hi	284.441036;	cov	4.880351;
6	Cufflinks	exon	31301101	31301215	1000	-	.	gene_id	CUFF.1749513;	transcript_id	CUFF.1749513.1;	exon_number	3;	FPKM	234.2329277383;	frac	0.616436;	conf_lo	184.024820;	conf_hi	284.441036;	cov	4.880351;
6	Cufflinks	transcript	38767252	38773615	1000	+	.	gene_id	CUFF.1751819;	transcript_id	CUFF.1751819.1;	FPKM	153.4462562302;	frac	1.000000;	conf_lo	128.671571;	conf_hi	178.220941;	cov	2.984384;
6	Cufflinks	exon	38767252	38767387	1000	+	.	gene_id	CUFF.1751819;	transcript_id	CUFF.1751819.1;	exon_number	1;	FPKM	153.4462562302;	frac	1.000000;	conf_lo	128.671571;	conf_hi	178.220941;	cov	2.984384;
6	Cufflinks	exon	38768121	38768327	1000	+	.	gene_id	CUFF.1751819;	transcript_id	CUFF.1751819.1;	exon_number	2;	FPKM	153.4462562302;	frac	1.000000;	conf_lo	128.671571;	conf_hi	178.220941;	cov	2.984384;
6	Cufflinks	exon	38771775	38771879	1000	+	.	gene_id	CUFF.1751819;	transcript_id	CUFF.1751819.1;	exon_number	3;	FPKM	153.4462562302;	frac	1.000000;	conf_lo	128.671571;	conf_hi	178.220941;	cov	2.984384;
6	Cufflinks	exon	38771972	38772124	1000	+	.	gene_id	CUFF.1751819;	transcript_id	CUFF.1751819.1;	exon_number	4;	FPKM	153.4462562302;	frac	1.000000;	conf_lo	128.671571;	conf_hi	178.220941;	cov	2.984384;
6	Cufflinks	exon	38773503	38773615	1000	+	.	gene_id	CUFF.1751819;	transcript_id	CUFF.1751819.1;	exon_number	5;	FPKM	153.4462562302;	frac	1.000000;	conf_lo	128.671571;	conf_hi	178.220941;	cov	2.984384;
6	Cufflinks	transcript	38828327	38832900	1000	+	.	gene_id	CUFF.1751887;	transcript_id	CUFF.1751887.1;	FPKM	102.2052888553;	frac	1.000000;	conf_lo	81.985963;	conf_hi	122.424615;	cov	2.403846;
6	Cufflinks	exon	38828327	38828437	1000	+	.	gene_id	CUFF.1751887;	transcript_id	CUFF.1751887.1;	exon_number	1;	FPKM	102.2052888553;	frac	1.000000;	conf_lo	81.985963;	conf_hi	122.424615;	cov	2.403846;
6	Cufflinks	exon	38832755	38832900	1000	+	.	gene_id	CUFF.1751887;	transcript_id	CUFF.1751887.1;	exon_number	2;	FPKM	102.2052888553;	frac	1.000000;	conf_lo	81.985963;	conf_hi	122.424615;	cov	2.403846;
6	Cufflinks	transcript	38903162	38908508	1000	+	.	gene_id	CUFF.1751937;	transcript_id	CUFF.1751937.1;	FPKM	153.0626405896;	frac	1.000000;	conf_lo	128.318943;	conf_hi	177.806338;	cov	2.850000;
6	Cufflinks	exon	38903162	38903346	1000	+	.	gene_id	CUFF.1751937;	transcript_id	CUFF.1751937.1;	exon_number	1;	FPKM	153.0626405896;	frac	1.000000;	conf_lo	128.318943;	conf_hi	177.806338;	cov	2.850000;
6	Cufflinks	exon	38908395	38908508	1000	+	.	gene_id	CUFF.1751937;	transcript_id	CUFF.1751937.1;	exon_number	2;	FPKM	153.0626405896;	frac	1.000000;	conf_lo	128.318943;	conf_hi	177.806338;	cov	2.850000;
6	Cufflinks	transcript	38706378	38707334	1000	+	.	gene_id	CUFF.1752807;	transcript_id	CUFF.1752807.1;	FPKM	53.6961275454;	frac	0.764488;	conf_lo	26.011700;	conf_hi	81.380555;	cov	1.002908;
6	Cufflinks	exon	38706378	38707334	1000	+	.	gene_id	CUFF.1752807;	transcript_id	CUFF.1752807.1;	exon_number	1;	FPKM	53.6961275454;	frac	0.764488;	conf_lo	26.011700;	conf_hi	81.380555;	cov	1.002908;
6	Cufflinks	transcript	39831484	39832158	1000	+	.	gene_id	CUFF.1753071;	transcript_id	CUFF.1753071.1;	FPKM	144.1267802162;	frac	1.000000;	conf_lo	120.116218;	conf_hi	168.137343;	cov	2.033898;
6	Cufflinks	exon	39831484	39831606	1000	+	.	gene_id	CUFF.1753071;	transcript_id	CUFF.1753071.1;	exon_number	1;	FPKM	144.1267802162;	frac	1.000000;	conf_lo	120.116218;	conf_hi	168.137343;	cov	2.033898;
6	Cufflinks	exon	39831700	39831802	1000	+	.	gene_id	CUFF.1753071;	transcript_id	CUFF.1753071.1;	exon_number	2;	FPKM	144.1267802162;	frac	1.000000;	conf_lo	120.116218;	conf_hi	168.137343;	cov	2.033898;
6	Cufflinks	exon	39831982	39832158	1000	+	.	gene_id	CUFF.1753071;	transcript_id	CUFF.1753071.1;	exon_number	3;	FPKM	144.1267802162;	frac	1.000000;	conf_lo	120.116218;	conf_hi	168.137343;	cov	2.033898;
6	Cufflinks	transcript	40954542	40957197	234	-	.	gene_id	CUFF.1753951;	transcript_id	CUFF.1753951.2;	FPKM	132.8366846764;	frac	0.412291;	conf_lo	99.238250;	conf_hi	166.435119;	cov	2.055454;
6	Cufflinks	exon	40954542	40957197	234	-	.	gene_id	CUFF.1753951;	transcript_id	CUFF.1753951.2;	exon_number	1;	FPKM	132.8366846764;	frac	0.412291;	conf_lo	99.238250;	conf_hi	166.435119;	cov	2.055454;
6	Cufflinks	transcript	45092882	45094760	1000	-	.	gene_id	CUFF.1755783;	transcript_id	CUFF.1755783.1;	FPKM	76.5313202948;	frac	1.000000;	conf_lo	59.034884;	conf_hi	94.027757;	cov	1.425000;
6	Cufflinks	exon	45092882	45093313	1000	-	.	gene_id	CUFF.1755783;	transcript_id	CUFF.1755783.1;	exon_number	1;	FPKM	76.5313202948;	frac	1.000000;	conf_lo	59.034884;	conf_hi	94.027757;	cov	1.425000;
6	Cufflinks	exon	45094644	45094760	1000	-	.	gene_id	CUFF.1755783;	transcript_id	CUFF.1755783.1;	exon_number	2;	FPKM	76.5313202948;	frac	1.000000;	conf_lo	59.034884;	conf_hi	94.027757;	cov	1.425000;
6	Cufflinks	transcript	45186121	45186834	1000	-	.	gene_id	CUFF.1755829;	transcript_id	CUFF.1755829.1;	FPKM	108.5906094556;	frac	1.000000;	conf_lo	87.749246;	conf_hi	129.431973;	cov	2.213491;
6	Cufflinks	exon	45186121	45186531	1000	-	.	gene_id	CUFF.1755829;	transcript_id	CUFF.1755829.1;	exon_number	1;	FPKM	108.5906094556;	frac	1.000000;	conf_lo	87.749246;	conf_hi	129.431973;	cov	2.213491;
6	Cufflinks	exon	45186688	45186834	1000	-	.	gene_id	CUFF.1755829;	transcript_id	CUFF.1755829.1;	exon_number	2;	FPKM	108.5906094556;	frac	1.000000;	conf_lo	87.749246;	conf_hi	129.431973;	cov	2.213491;
6	Cufflinks	transcript	46609183	46662047	1000	+	.	gene_id	CUFF.1756389;	transcript_id	CUFF.1756389.1;	FPKM	712.6726122692;	frac	1.000000;	conf_lo	659.280755;	conf_hi	766.064470;	cov	10.857143;
6	Cufflinks	exon	46609183	46609291	1000	+	.	gene_id	CUFF.1756389;	transcript_id	CUFF.1756389.1;	exon_number	1;	FPKM	712.6726122692;	frac	1.000000;	conf_lo	659.280755;	conf_hi	766.064470;	cov	10.857143;
6	Cufflinks	exon	46611446	46611542	1000	+	.	gene_id	CUFF.1756389;	transcript_id	CUFF.1756389.1;	exon_number	2;	FPKM	712.6726122692;	frac	1.000000;	conf_lo	659.280755;	conf_hi	766.064470;	cov	10.857143;
6	Cufflinks	exon	46626367	46626471	1000	+	.	gene_id	CUFF.1756389;	transcript_id	CUFF.1756389.1;	exon_number	3;	FPKM	712.6726122692;	frac	1.000000;	conf_lo	659.280755;	conf_hi	766.064470;	cov	10.857143;
6	Cufflinks	exon	46653053	46653101	1000	+	.	gene_id	CUFF.1756389;	transcript_id	CUFF.1756389.1;	exon_number	4;	FPKM	712.6726122692;	frac	1.000000;	conf_lo	659.280755;	conf_hi	766.064470;	cov	10.857143;
6	Cufflinks	exon	46660516	46660640	1000	+	.	gene_id	CUFF.1756389;	transcript_id	CUFF.1756389.1;	exon_number	5;	FPKM	712.6726122692;	frac	1.000000;	conf_lo	659.280755;	conf_hi	766.064470;	cov	10.857143;
6	Cufflinks	exon	46661959	46662047	1000	+	.	gene_id	CUFF.1756389;	transcript_id	CUFF.1756389.1;	exon_number	6;	FPKM	712.6726122692;	frac	1.000000;	conf_lo	659.280755;	conf_hi	766.064470;	cov	10.857143;
6	Cufflinks	transcript	50325861	50363883	1000	+	.	gene_id	CUFF.1759317;	transcript_id	CUFF.1759317.1;	FPKM	289.7852893296;	frac	0.881809;	conf_lo	246.862487;	conf_hi	332.708092;	cov	5.909684;
6	Cufflinks	exon	50325861	50325975	1000	+	.	gene_id	CUFF.1759317;	transcript_id	CUFF.1759317.1;	exon_number	1;	FPKM	289.7852893296;	frac	0.881809;	conf_lo	246.862487;	conf_hi	332.708092;	cov	5.909684;
6	Cufflinks	exon	50349366	50349476	1000	+	.	gene_id	CUFF.1759317;	transcript_id	CUFF.1759317.1;	exon_number	2;	FPKM	289.7852893296;	frac	0.881809;	conf_lo	246.862487;	conf_hi	332.708092;	cov	5.909684;
6	Cufflinks	exon	50354536	50363883	1000	+	.	gene_id	CUFF.1759317;	transcript_id	CUFF.1759317.1;	exon_number	3;	FPKM	289.7852893296;	frac	0.881809;	conf_lo	246.862487;	conf_hi	332.708092;	cov	5.909684;
6	Cufflinks	transcript	51567317	51571514	1000	-	.	gene_id	CUFF.1759861;	transcript_id	CUFF.1759861.1;	FPKM	594.3292496013;	frac	1.000000;	conf_lo	545.571512;	conf_hi	643.086987;	cov	10.551075;
6	Cufflinks	exon	51567317	51567786	1000	-	.	gene_id	CUFF.1759861;	transcript_id	CUFF.1759861.1;	exon_number	1;	FPKM	594.3292496013;	frac	1.000000;	conf_lo	545.571512;	conf_hi	643.086987;	cov	10.551075;
6	Cufflinks	exon	51571192	51571514	1000	-	.	gene_id	CUFF.1759861;	transcript_id	CUFF.1759861.1;	exon_number	2;	FPKM	594.3292496013;	frac	1.000000;	conf_lo	545.571512;	conf_hi	643.086987;	cov	10.551075;
6	Cufflinks	transcript	53198336	53207438	1000	+	.	gene_id	CUFF.1760745;	transcript_id	CUFF.1760745.1;	FPKM	567.0234264703;	frac	1.000000;	conf_lo	519.398919;	conf_hi	614.647934;	cov	10.309286;
6	Cufflinks	exon	53198336	53199821	1000	+	.	gene_id	CUFF.1760745;	transcript_id	CUFF.1760745.1;	exon_number	1;	FPKM	567.0234264703;	frac	1.000000;	conf_lo	519.398919;	conf_hi	614.647934;	cov	10.309286;
6	Cufflinks	exon	53203611	53203701	1000	+	.	gene_id	CUFF.1760745;	transcript_id	CUFF.1760745.1;	exon_number	2;	FPKM	567.0234264703;	frac	1.000000;	conf_lo	519.398919;	conf_hi	614.647934;	cov	10.309286;
6	Cufflinks	exon	53204338	53204500	1000	+	.	gene_id	CUFF.1760745;	transcript_id	CUFF.1760745.1;	exon_number	3;	FPKM	567.0234264703;	frac	1.000000;	conf_lo	519.398919;	conf_hi	614.647934;	cov	10.309286;
6	Cufflinks	exon	53206858	53207438	1000	+	.	gene_id	CUFF.1760745;	transcript_id	CUFF.1760745.1;	exon_number	4;	FPKM	567.0234264703;	frac	1.000000;	conf_lo	519.398919;	conf_hi	614.647934;	cov	10.309286;
6	Cufflinks	transcript	53212753	53224198	1000	+	.	gene_id	CUFF.1760751;	transcript_id	CUFF.1760751.1;	FPKM	800.2038272720;	frac	1.000000;	conf_lo	743.628079;	conf_hi	856.779576;	cov	14.769315;
6	Cufflinks	exon	53212753	53212997	1000	+	.	gene_id	CUFF.1760751;	transcript_id	CUFF.1760751.1;	exon_number	1;	FPKM	800.2038272720;	frac	1.000000;	conf_lo	743.628079;	conf_hi	856.779576;	cov	14.769315;
6	Cufflinks	exon	53214531	53214813	1000	+	.	gene_id	CUFF.1760751;	transcript_id	CUFF.1760751.1;	exon_number	2;	FPKM	800.2038272720;	frac	1.000000;	conf_lo	743.628079;	conf_hi	856.779576;	cov	14.769315;
6	Cufflinks	exon	53215448	53215583	1000	+	.	gene_id	CUFF.1760751;	transcript_id	CUFF.1760751.1;	exon_number	3;	FPKM	800.2038272720;	frac	1.000000;	conf_lo	743.628079;	conf_hi	856.779576;	cov	14.769315;
6	Cufflinks	exon	53216808	53216887	1000	+	.	gene_id	CUFF.1760751;	transcript_id	CUFF.1760751.1;	exon_number	4;	FPKM	800.2038272720;	frac	1.000000;	conf_lo	743.628079;	conf_hi	856.779576;	cov	14.769315;
6	Cufflinks	exon	53217377	53217505	1000	+	.	gene_id	CUFF.1760751;	transcript_id	CUFF.1760751.1;	exon_number	5;	FPKM	800.2038272720;	frac	1.000000;	conf_lo	743.628079;	conf_hi	856.779576;	cov	14.769315;
6	Cufflinks	exon	53218217	53218399	1000	+	.	gene_id	CUFF.1760751;	transcript_id	CUFF.1760751.1;	exon_number	6;	FPKM	800.2038272720;	frac	1.000000;	conf_lo	743.628079;	conf_hi	856.779576;	cov	14.769315;
6	Cufflinks	exon	53218548	53218670	1000	+	.	gene_id	CUFF.1760751;	transcript_id	CUFF.1760751.1;	exon_number	7;	FPKM	800.2038272720;	frac	1.000000;	conf_lo	743.628079;	conf_hi	856.779576;	cov	14.769315;
6	Cufflinks	exon	53218761	53218990	1000	+	.	gene_id	CUFF.1760751;	transcript_id	CUFF.1760751.1;	exon_number	8;	FPKM	800.2038272720;	frac	1.000000;	conf_lo	743.628079;	conf_hi	856.779576;	cov	14.769315;
6	Cufflinks	exon	53220718	53220839	1000	+	.	gene_id	CUFF.1760751;	transcript_id	CUFF.1760751.1;	exon_number	9;	FPKM	800.2038272720;	frac	1.000000;	conf_lo	743.628079;	conf_hi	856.779576;	cov	14.769315;
6	Cufflinks	exon	53221798	53221895	1000	+	.	gene_id	CUFF.1760751;	transcript_id	CUFF.1760751.1;	exon_number	10;	FPKM	800.2038272720;	frac	1.000000;	conf_lo	743.628079;	conf_hi	856.779576;	cov	14.769315;
6	Cufflinks	exon	53223089	53223246	1000	+	.	gene_id	CUFF.1760751;	transcript_id	CUFF.1760751.1;	exon_number	11;	FPKM	800.2038272720;	frac	1.000000;	conf_lo	743.628079;	conf_hi	856.779576;	cov	14.769315;
6	Cufflinks	exon	53223995	53224198	1000	+	.	gene_id	CUFF.1760751;	transcript_id	CUFF.1760751.1;	exon_number	12;	FPKM	800.2038272720;	frac	1.000000;	conf_lo	743.628079;	conf_hi	856.779576;	cov	14.769315;
6	Cufflinks	transcript	49534184	49541069	694	+	.	gene_id	CUFF.1760873;	transcript_id	CUFF.1760873.3;	FPKM	202.6817383205;	frac	0.212537;	conf_lo	125.806180;	conf_hi	279.557296;	cov	3.864449;
6	Cufflinks	exon	49534184	49534213	694	+	.	gene_id	CUFF.1760873;	transcript_id	CUFF.1760873.3;	exon_number	1;	FPKM	202.6817383205;	frac	0.212537;	conf_lo	125.806180;	conf_hi	279.557296;	cov	3.864449;
6	Cufflinks	exon	49535468	49535576	694	+	.	gene_id	CUFF.1760873;	transcript_id	CUFF.1760873.3;	exon_number	2;	FPKM	202.6817383205;	frac	0.212537;	conf_lo	125.806180;	conf_hi	279.557296;	cov	3.864449;
6	Cufflinks	exon	49537757	49537936	694	+	.	gene_id	CUFF.1760873;	transcript_id	CUFF.1760873.3;	exon_number	3;	FPKM	202.6817383205;	frac	0.212537;	conf_lo	125.806180;	conf_hi	279.557296;	cov	3.864449;
6	Cufflinks	exon	49539692	49539808	694	+	.	gene_id	CUFF.1760873;	transcript_id	CUFF.1760873.3;	exon_number	4;	FPKM	202.6817383205;	frac	0.212537;	conf_lo	125.806180;	conf_hi	279.557296;	cov	3.864449;
6	Cufflinks	exon	49540975	49541069	694	+	.	gene_id	CUFF.1760873;	transcript_id	CUFF.1760873.3;	exon_number	5;	FPKM	202.6817383205;	frac	0.212537;	conf_lo	125.806180;	conf_hi	279.557296;	cov	3.864449;
6	Cufflinks	transcript	49496249	49497861	1000	-	.	gene_id	CUFF.1760913;	transcript_id	CUFF.1760913.1;	FPKM	204.4169079261;	frac	0.982173;	conf_lo	171.756226;	conf_hi	237.077590;	cov	3.640223;
6	Cufflinks	exon	49496249	49496422	1000	-	.	gene_id	CUFF.1760913;	transcript_id	CUFF.1760913.1;	exon_number	1;	FPKM	204.4169079261;	frac	0.982173;	conf_lo	171.756226;	conf_hi	237.077590;	cov	3.640223;
6	Cufflinks	exon	49497417	49497618	1000	-	.	gene_id	CUFF.1760913;	transcript_id	CUFF.1760913.1;	exon_number	2;	FPKM	204.4169079261;	frac	0.982173;	conf_lo	171.756226;	conf_hi	237.077590;	cov	3.640223;
6	Cufflinks	exon	49497760	49497861	1000	-	.	gene_id	CUFF.1760913;	transcript_id	CUFF.1760913.1;	exon_number	3;	FPKM	204.4169079261;	frac	0.982173;	conf_lo	171.756226;	conf_hi	237.077590;	cov	3.640223;
6	Cufflinks	transcript	53604940	53610416	1000	+	.	gene_id	CUFF.1761187;	transcript_id	CUFF.1761187.1;	FPKM	117.0410791899;	frac	0.686882;	conf_lo	75.383661;	conf_hi	158.698497;	cov	2.312336;
6	Cufflinks	exon	53604940	53604959	1000	+	.	gene_id	CUFF.1761187;	transcript_id	CUFF.1761187.1;	exon_number	1;	FPKM	117.0410791899;	frac	0.686882;	conf_lo	75.383661;	conf_hi	158.698497;	cov	2.312336;
6	Cufflinks	exon	53606241	53606435	1000	+	.	gene_id	CUFF.1761187;	transcript_id	CUFF.1761187.1;	exon_number	2;	FPKM	117.0410791899;	frac	0.686882;	conf_lo	75.383661;	conf_hi	158.698497;	cov	2.312336;
6	Cufflinks	exon	53609516	53609660	1000	+	.	gene_id	CUFF.1761187;	transcript_id	CUFF.1761187.1;	exon_number	3;	FPKM	117.0410791899;	frac	0.686882;	conf_lo	75.383661;	conf_hi	158.698497;	cov	2.312336;
6	Cufflinks	exon	53610329	53610416	1000	+	.	gene_id	CUFF.1761187;	transcript_id	CUFF.1761187.1;	exon_number	4;	FPKM	117.0410791899;	frac	0.686882;	conf_lo	75.383661;	conf_hi	158.698497;	cov	2.312336;
6	Cufflinks	transcript	53353376	53385618	1000	+	.	gene_id	CUFF.1761585;	transcript_id	CUFF.1761585.1;	FPKM	2915.0496139720;	frac	0.971782;	conf_lo	2781.018254;	conf_hi	3049.080973;	cov	39.867145;
6	Cufflinks	exon	53353376	53353460	1000	+	.	gene_id	CUFF.1761585;	transcript_id	CUFF.1761585.1;	exon_number	1;	FPKM	2915.0496139720;	frac	0.971782;	conf_lo	2781.018254;	conf_hi	3049.080973;	cov	39.867145;
6	Cufflinks	exon	53385492	53385618	1000	+	.	gene_id	CUFF.1761585;	transcript_id	CUFF.1761585.1;	exon_number	2;	FPKM	2915.0496139720;	frac	0.971782;	conf_lo	2781.018254;	conf_hi	3049.080973;	cov	39.867145;
6	Cufflinks	transcript	56196953	56198877	1000	+	.	gene_id	CUFF.1762299;	transcript_id	CUFF.1762299.1;	FPKM	2140.1375921369;	frac	1.000000;	conf_lo	2047.614350;	conf_hi	2232.660834;	cov	27.667896;
6	Cufflinks	exon	56196953	56197045	1000	+	.	gene_id	CUFF.1762299;	transcript_id	CUFF.1762299.1;	exon_number	1;	FPKM	2140.1375921369;	frac	1.000000;	conf_lo	2047.614350;	conf_hi	2232.660834;	cov	27.667896;
6	Cufflinks	exon	56198173	56198278	1000	+	.	gene_id	CUFF.1762299;	transcript_id	CUFF.1762299.1;	exon_number	2;	FPKM	2140.1375921369;	frac	1.000000;	conf_lo	2047.614350;	conf_hi	2232.660834;	cov	27.667896;
6	Cufflinks	exon	56198730	56198877	1000	+	.	gene_id	CUFF.1762299;	transcript_id	CUFF.1762299.1;	exon_number	3;	FPKM	2140.1375921369;	frac	1.000000;	conf_lo	2047.614350;	conf_hi	2232.660834;	cov	27.667896;
6	Cufflinks	transcript	56018465	56034841	1000	-	.	gene_id	CUFF.1762347;	transcript_id	CUFF.1762347.1;	FPKM	336.9589401518;	frac	1.000000;	conf_lo	300.246057;	conf_hi	373.671823;	cov	5.029454;
6	Cufflinks	exon	56018465	56018504	1000	-	.	gene_id	CUFF.1762347;	transcript_id	CUFF.1762347.1;	exon_number	1;	FPKM	336.9589401518;	frac	1.000000;	conf_lo	300.246057;	conf_hi	373.671823;	cov	5.029454;
6	Cufflinks	exon	56034770	56034841	1000	-	.	gene_id	CUFF.1762347;	transcript_id	CUFF.1762347.1;	exon_number	2;	FPKM	336.9589401518;	frac	1.000000;	conf_lo	300.246057;	conf_hi	373.671823;	cov	5.029454;
6	Cufflinks	transcript	56216412	56231556	1000	-	.	gene_id	CUFF.1762467;	transcript_id	CUFF.1762467.1;	FPKM	2851.5969490328;	frac	0.923020;	conf_lo	2733.715254;	conf_hi	2969.478644;	cov	58.158158;
6	Cufflinks	exon	56216412	56216651	1000	-	.	gene_id	CUFF.1762467;	transcript_id	CUFF.1762467.1;	exon_number	1;	FPKM	2851.5969490328;	frac	0.923020;	conf_lo	2733.715254;	conf_hi	2969.478644;	cov	58.158158;
6	Cufflinks	exon	56216788	56216909	1000	-	.	gene_id	CUFF.1762467;	transcript_id	CUFF.1762467.1;	exon_number	2;	FPKM	2851.5969490328;	frac	0.923020;	conf_lo	2733.715254;	conf_hi	2969.478644;	cov	58.158158;
6	Cufflinks	exon	56220119	56220268	1000	-	.	gene_id	CUFF.1762467;	transcript_id	CUFF.1762467.1;	exon_number	3;	FPKM	2851.5969490328;	frac	0.923020;	conf_lo	2733.715254;	conf_hi	2969.478644;	cov	58.158158;
6	Cufflinks	exon	56226228	56226433	1000	-	.	gene_id	CUFF.1762467;	transcript_id	CUFF.1762467.1;	exon_number	4;	FPKM	2851.5969490328;	frac	0.923020;	conf_lo	2733.715254;	conf_hi	2969.478644;	cov	58.158158;
6	Cufflinks	exon	56229332	56229467	1000	-	.	gene_id	CUFF.1762467;	transcript_id	CUFF.1762467.1;	exon_number	5;	FPKM	2851.5969490328;	frac	0.923020;	conf_lo	2733.715254;	conf_hi	2969.478644;	cov	58.158158;
6	Cufflinks	exon	56231239	56231556	1000	-	.	gene_id	CUFF.1762467;	transcript_id	CUFF.1762467.1;	exon_number	6;	FPKM	2851.5969490328;	frac	0.923020;	conf_lo	2733.715254;	conf_hi	2969.478644;	cov	58.158158;
6	Cufflinks	transcript	59977198	60014104	1000	-	.	gene_id	CUFF.1764555;	transcript_id	CUFF.1764555.1;	FPKM	2590.9986373128;	frac	1.000000;	conf_lo	2489.194931;	conf_hi	2692.802343;	cov	42.993074;
6	Cufflinks	exon	59977198	59977265	1000	-	.	gene_id	CUFF.1764555;	transcript_id	CUFF.1764555.1;	exon_number	1;	FPKM	2590.9986373128;	frac	1.000000;	conf_lo	2489.194931;	conf_hi	2692.802343;	cov	42.993074;
6	Cufflinks	exon	60009499	60009872	1000	-	.	gene_id	CUFF.1764555;	transcript_id	CUFF.1764555.1;	exon_number	2;	FPKM	2590.9986373128;	frac	1.000000;	conf_lo	2489.194931;	conf_hi	2692.802343;	cov	42.993074;
6	Cufflinks	exon	60014009	60014104	1000	-	.	gene_id	CUFF.1764555;	transcript_id	CUFF.1764555.1;	exon_number	3;	FPKM	2590.9986373128;	frac	1.000000;	conf_lo	2489.194931;	conf_hi	2692.802343;	cov	42.993074;
6	Cufflinks	transcript	57479708	57482721	1000	+	.	gene_id	CUFF.1764367;	transcript_id	CUFF.1764367.1;	FPKM	230.1822569221;	frac	0.933257;	conf_lo	156.070362;	conf_hi	304.294151;	cov	4.475021;
6	Cufflinks	exon	57479708	57482721	1000	+	.	gene_id	CUFF.1764367;	transcript_id	CUFF.1764367.1;	exon_number	1;	FPKM	230.1822569221;	frac	0.933257;	conf_lo	156.070362;	conf_hi	304.294151;	cov	4.475021;
6	Cufflinks	transcript	61155218	61161533	1000	-	.	gene_id	CUFF.1765879;	transcript_id	CUFF.1765879.1;	FPKM	102.2462528989;	frac	1.000000;	conf_lo	82.022875;	conf_hi	122.469631;	cov	1.824338;
[truncated: 1,188 more rows]

## Sheet: BOS TAURUS blastp
Transcripts_ID		BOS TAURUS PROTEIN ID
CUFF.1006955.1		ENSBTAP00000020387
[truncated: 392 more rows]

## Sheet: HUMAN blastp
Transcript_ID		HUMAN PROTEIN ID
[truncated: 382 more rows]

[truncated: 1 more sheets: SUS SCROFA blastp]
