# Supplementary material for: Exploring the gonad transcriptome of two extreme male pigs with RNA-seq
Source: BMC Genomics. 2011 Nov 8;12:552. doi: 10.1186/1471-2164-12-552 (PMC3221674; doi:10.1186/1471-2164-12-552)
Supplement: Additional file 3 — RepeatMasker results. RepeatMasker results. A) Transcriptome analysis. B) Genome analysis. [file 1471-2164-12-552-S3.XLSX]

## Sheet: Sheet1
	A)
		Number of elements*	Length occupied (bp)	Percentage sequence (%)
	SINEs:	3468	426685	0.8
	ALUs	0	0	0
	MIRs	3424	421417	0.79
	LINEs:	7796	2027080	3.78
	LINE1	5373	1540794	2.88
	LINE2	2166	448062	0.84
	L3/CR1	209	31899	0.06
	LTR elements:	1562	422752	0.79
	ERVL	407	118029	0.22
	ERVL-MaLRs	824	209147	0.39
	ERV_classI	303	89735	0.17
	ERV_classII	2	326	0
	DNA elements:	2766	453829	0.85
	hAT-Charlie	1691	264070	0.49
	TcMar-Tigger	616	122267	0.23
	Unclassified:	30	5920	0.01
	Total interspersed repeats:	15622	3336266	6.23
	Small RNA:	456	36972	0.07
	Satellites:	5	646	0
	Simple repeats:	6768	266430	0.5
	Low complexity:	6384	257833	0.48
	Bases masked: 3896805 bp
	Total length: 53564146 bp (7.28%)
	B)
		Number of elements*	Length occupied (bp)	Percentage sequence (%)
	SINEs:	1549235	311906908	13.79
	Alu/B1	2	135	0
	MIRs	328755	48284694	2.13
	LINEs:	729017	414559672	18.32
	LINE1	505227	355066645	15.69
	LINE2	192527	52776089	2.33
	L3/CR1	24177	5035963	0.22
	RTE	6884	1629592	0.07
	LTR elements:	206691	74439857	3.29
	ERVL	61172	26169193	1.16
	ERVL-MaLRs	107475	36379622	1.61
	ERV_classI	31846	10429632	0.46
	ERV_classII	0	0	0
	DNA elements:	216386	46642004	2.06
	hAT-Charlie	133142	25611244	1.13
	TcMar-Tigger	37229	11308804	0.5
	Unclassified:	3787	780799	0.03
	Total interspersed repeats:	2705116	848329240	37.49
	Small RNA:	9279	713603	0.03
	Satellites:	340	584276	0.03
	Simple repeats:	412669	17374454	0.77
	Low complexity:	394631	15508876	0.69
	Bases masked: 2231465856 bp
	Total length: 882425532 bp (39.00%)
