# Supplementary material for: Exploring the gonad transcriptome of two extreme male pigs with RNA-seq
Source: BMC Genomics. 2011 Nov 8;12:552. doi: 10.1186/1471-2164-12-552 (PMC3221674; doi:10.1186/1471-2164-12-552)
Supplement: Additional file 5 — Annotation of allelic specific expression. Coordinates and annotation of SNP with significant ASE results. Sheet 1: Large White results; sheet 2: Iberian results; sheet 3: Shared SNPs with ASE. [file 1471-2164-12-552-S5.XLSX]

## Sheet: LARGE WHITE
Chromosome	Position	Reference	Genotype(IUPAC)	Coverage	Allele a (counts)	Allele b (counts)	Frequency	Genotype	Gene	Transcript	Feature
1	3523905	A	R	16	2	14	0.875	A/G	N/A	N/A	INTERGENIC
1	3523933	A	R	18	2	16	0.888889	A/G	N/A	N/A	INTERGENIC
1	3524087	C	S	17	4	13	0.764706	C/G	N/A	N/A	INTERGENIC
1	5591612	G	S	29	10	19	0.655172	G/C	ENSSSCG00000004029	ENSSSCT00000004455	INTRONIC
1	9727301	G	R	20	6	14	0.7	G/A	ENSSSCG00000004058	ENSSSCT00000004487	3PRIME UTR
1	29295393	A	M	207	95	112	0.541063	A/C	ENSSSCG00000004163	ENSSSCT00000004602	NON SYNONYMOUS
1	29312251	C	Y	53	21	32	0.603774	C/T	ENSSSCG00000004163	ENSSSCT00000004602	3PRIME UTR
1	37386428	G	R	16	4	12	0.75	G/A	ENSSSCG00000004215	ENSSSCT00000004658	NON SYNONYMOUS
1	38677072	G	R	25	8	17	0.68	G/A	ENSSSCG00000004222	ENSSSCT00000004667	SYNONYMOUS CODING
1	47349544	G	K	31	10	21	0.677419	G/T	ENSSSCG00000004267	ENSSSCT00000004716	SYNONYMOUS CODING
1	47373888	T	Y	24	7	17	0.708333	T/C	ENSSSCG00000004267	ENSSSCT00000004716	NON SYNONYMOUS
1	53767738	T	K	30	10	19	0.655172	T/G	N/A	N/A	INTERGENIC
1	56886956	C	Y	57	24	33	0.578947	C/T	ENSSSCG00000004292	ENSSSCT00000004746	SYNONYMOUS CODING
1	58764607	G	R	22	6	16	0.727273	G/A	ENSSSCG00000004307	ENSSSCT00000004762	3PRIME UTR
1	99752314	G	R	88	37	51	0.579545	G/A	ENSSSCG00000004499	ENSSSCT00000004971	SYNONYMOUS CODING
1	99753036	G	R	61	43	18	0.295082	G/A	ENSSSCG00000004499	ENSSSCT00000004971	SYNONYMOUS CODING
1	110073647	G	R	62	23	32	0.581818	G/A	ENSSSCG00000004542	ENSSSCT00000005017	3PRIME UTR
1	110073825	C	Y	32	8	18	0.692308	C/T	ENSSSCG00000004542	ENSSSCT00000005017	3PRIME UTR
1	121223298	A	R	35	22	4	0.153846	A/G	ENSSSCG00000004611	ENSSSCT00000005092	DOWNSTREAM
1	128157679	A	R	22	7	15	0.681818	A/G	ENSSSCG00000004656	ENSSSCT00000005141	DOWNSTREAM
1	171701214	G	K	13	3	10	0.769231	G/T	ENSSSCG00000004947	ENSSSCT00000005459	DOWNSTREAM
1	172329798	G	R	35	13	22	0.628571	G/A	ENSSSCG00000004951	ENSSSCT00000005463	DOWNSTREAM
1	177636829	G	R	26	9	17	0.653846	G/A	ENSSSCG00000004986	ENSSSCT00000005500	3PRIME UTR
1	188130210	A	W	21	6	15	0.714286	A/T	ENSSSCG00000005012	ENSSSCT00000005528	DOWNSTREAM
1	189912621	A	R	22	7	15	0.681818	A/G	ENSSSCG00000005028	ENSSSCT00000005544	DOWNSTREAM
1	192438902	A	M	29	8	21	0.724138	A/C	ENSSSCG00000005048	ENSSSCT00000005565	DOWNSTREAM
1	196203397	G	R	205	97	107	0.52451	G/A	ENSSSCG00000005071	ENSSSCT00000005588	SYNONYMOUS CODING
1	197872181	C	S	49	18	31	0.632653	C/G	ENSSSCG00000005083	ENSSSCT00000005603	DOWNSTREAM
1	246885621	T	Y	32	10	19	0.655172	T/C	ENSSSCG00000005300	ENSSSCT00000005838	DOWNSTREAM
1	246888032	G	R	92	42	50	0.543478	G/A	ENSSSCG00000005300	ENSSSCT00000005838	SYNONYMOUS CODING
1	247621360	C	Y	28	10	18	0.642857	C/T	ENSSSCG00000005323	ENSSSCT00000005862	DOWNSTREAM
1	248181397	A	R	20	2	18	0.9	A/G	ENSSSCG00000020587	ENSSSCT00000022182	DOWNSTREAM
1	248305058	C	M	27	8	19	0.703704	C/A	ENSSSCG00000005343	ENSSSCT00000005882	DOWNSTREAM
1	250042357	T	Y	35	12	23	0.657143	T/C	ENSSSCG00000005357	ENSSSCT00000005897	DOWNSTREAM
1	261110073	T	K	13	3	10	0.769231	T/G	ENSSSCG00000005436	ENSSSCT00000005980	DOWNSTREAM
1	265344776	A	M	63	26	37	0.587302	A/C	ENSSSCG00000005462	ENSSSCT00000006008	3PRIME UTR
1	267715331	A	R	20	5	14	0.736842	A/G	ENSSSCG00000005484	ENSSSCT00000006030	DOWNSTREAM
1	267715352	G	R	42	16	26	0.619048	G/A	ENSSSCG00000005484	ENSSSCT00000006030	DOWNSTREAM
1	275106772	A	R	29	7	22	0.758621	A/G	ENSSSCG00000005518	ENSSSCT00000006069	3PRIME UTR
1	275511074	G	R	36	12	24	0.666667	G/A	ENSSSCG00000005524	ENSSSCT00000006075	DOWNSTREAM
1	275511232	G	R	25	8	17	0.68	G/A	ENSSSCG00000005524	ENSSSCT00000006075	DOWNSTREAM
1	280788755	C	Y	340	167	173	0.508824	C/T	ENSSSCG00000019358	ENSSSCT00000020953	DOWNSTREAM
1	280788764	T	Y	229	113	116	0.50655	T/C	ENSSSCG00000019358	ENSSSCT00000020953	DOWNSTREAM
1	283552557	C	Y	70	30	40	0.571429	C/T	ENSSSCG00000005651	ENSSSCT00000006214	5PRIME UTR
1	293560123	A	M	37	27	10	0.27027	A/C	N/A	N/A	INTERGENIC
1	293560777	T	Y	18	2	16	0.888889	T/C	N/A	N/A	INTERGENIC
1	293565387	A	W	37	10	18	0.642857	A/T	N/A	N/A	INTERGENIC
1	293566067	T	K	48	10	29	0.74359	T/G	N/A	N/A	INTERGENIC
1	293566080	T	Y	49	31	9	0.225	T/C	N/A	N/A	INTERGENIC
1	293567718	A	R	27	6	21	0.777778	A/G	N/A	N/A	INTERGENIC
1	293569158	A	R	14	3	11	0.785714	A/G	N/A	N/A	INTERGENIC
1	293572295	C	Y	20	3	17	0.85	C/T	N/A	N/A	INTERGENIC
1	293584435	C	Y	12	2	10	0.833333	C/T	N/A	N/A	INTERGENIC
1	293587937	G	K	11	2	9	0.818182	G/T	N/A	N/A	INTERGENIC
1	293587962	T	K	16	3	13	0.8125	T/G	N/A	N/A	INTERGENIC
1	293588244	C	M	18	3	15	0.833333	C/A	N/A	N/A	INTERGENIC
1	293588578	G	S	43	38	5	0.116279	G/C	N/A	N/A	INTERGENIC
1	293589482	G	R	31	3	28	0.903226	G/A	N/A	N/A	INTERGENIC
1	293589504	T	Y	24	3	21	0.875	T/C	N/A	N/A	INTERGENIC
1	293592089	G	R	59	9	50	0.847458	G/A	N/A	N/A	INTERGENIC
1	293592244	A	R	41	31	9	0.225	A/G	N/A	N/A	INTERGENIC
1	293594071	A	R	23	18	5	0.217391	A/G	N/A	N/A	INTERGENIC
1	293594748	G	S	57	10	47	0.824561	G/C	N/A	N/A	INTERGENIC
1	293594787	T	W	29	4	25	0.862069	T/A	N/A	N/A	INTERGENIC
1	293595041	T	Y	28	2	26	0.928571	T/C	N/A	N/A	INTERGENIC
1	293595841	T	Y	88	4	84	0.954545	T/C	N/A	N/A	INTERGENIC
1	293596188	T	K	31	5	26	0.83871	T/G	N/A	N/A	INTERGENIC
2	193850	A	R	17	4	13	0.764706	A/G	ENSSSCG00000012847	ENSSSCT00000014042	3PRIME UTR
2	3162509	T	Y	11	2	9	0.818182	T/C	ENSSSCG00000012889	ENSSSCT00000014091	INTRONIC
2	3322697	A	R	40	15	25	0.625	A/G	ENSSSCG00000012897	ENSSSCT00000014100	3PRIME UTR
2	4468592	C	Y	16	3	13	0.8125	C/T	ENSSSCG00000012952	ENSSSCT00000014157	DOWNSTREAM
2	4497910	C	Y	21	3	18	0.857143	C/T	ENSSSCG00000012955	ENSSSCT00000014160	INTRONIC
2	4706550	A	R	27	7	20	0.740741	A/G	ENSSSCG00000012962	ENSSSCT00000014168	UPSTREAM
2	5468159	G	R	25	8	17	0.68	G/A	ENSSSCG00000013002	ENSSSCT00000014213	UPSTREAM
2	5468171	G	S	14	3	11	0.785714	G/C	ENSSSCG00000013002	ENSSSCT00000014213	UPSTREAM
2	6475228	A	W	170	76	94	0.552941	A/T	ENSSSCG00000013046	ENSSSCT00000014259	3PRIME UTR
2	6475310	C	Y	20	5	14	0.736842	C/T	ENSSSCG00000013046	ENSSSCT00000014259	3PRIME UTR
2	9113585	G	R	18	5	13	0.722222	G/A	N/A	N/A	INTERGENIC
2	10608146	G	K	21	6	15	0.714286	G/T	ENSSSCG00000013155	ENSSSCT00000014375	DOWNSTREAM
2	10609480	G	R	49	13	36	0.734694	G/A	ENSSSCG00000013155	ENSSSCT00000014375	DOWNSTREAM
2	10609657	G	R	53	17	36	0.679245	G/A	ENSSSCG00000013155	ENSSSCT00000014375	DOWNSTREAM
2	11153587	G	R	20	4	16	0.8	G/A	N/A	N/A	INTERGENIC
2	11153590	G	R	20	4	16	0.8	G/A	N/A	N/A	INTERGENIC
2	11235794	A	R	85	38	47	0.552941	A/G	ENSSSCG00000013176	ENSSSCT00000014396	INTRONIC
2	11254878	T	Y	36	12	24	0.666667	T/C	ENSSSCG00000013178	ENSSSCT00000014398	DOWNSTREAM
2	15129845	A	R	76	31	45	0.592105	A/G	N/A	N/A	INTERGENIC
2	26594626	G	R	37	10	23	0.69697	G/A	ENSSSCG00000013317	ENSSSCT00000014543	DOWNSTREAM
2	26603668	G	R	23	6	17	0.73913	G/A	ENSSSCG00000013317	ENSSSCT00000014543	UPSTREAM
2	44013178	C	Y	58	24	34	0.586207	C/T	ENSSSCG00000013401	ENSSSCT00000014641	3PRIME UTR
2	44013470	G	R	135	43	92	0.681481	G/A	ENSSSCG00000013401	ENSSSCT00000014641	3PRIME UTR
2	44020998	A	R	55	22	33	0.6	A/G	ENSSSCG00000013402	ENSSSCT00000014642	3PRIME UTR
2	44035938	G	K	76	29	47	0.618421	G/T	ENSSSCG00000013402	ENSSSCT00000014642	SYNONYMOUS CODING
2	45118397	A	R	21	4	12	0.75	A/G	ENSSSCG00000013404	ENSSSCT00000014644	UPSTREAM
2	45158908	T	Y	45	33	7	0.175	T/C	ENSSSCG00000013405	ENSSSCT00000014645	SYNONYMOUS CODING
2	45161089	T	K	39	30	5	0.142857	T/G	ENSSSCG00000019944	ENSSSCT00000021539	UPSTREAM
2	45166385	A	W	188	86	101	0.540107	A/T	ENSSSCG00000019944	ENSSSCT00000021539	DOWNSTREAM
2	49317778	C	Y	26	4	21	0.84	C/T	ENSSSCG00000013522	ENSSSCT00000014769	INTRONIC
2	49391446	G	R	36	13	23	0.638889	G/A	ENSSSCG00000013526	ENSSSCT00000014773	SYNONYMOUS CODING
2	51689614	C	M	47	9	36	0.8	C/A	ENSSSCG00000013600	ENSSSCT00000014854	DOWNSTREAM
2	52830516	G	S	26	22	4	0.153846	G/C	ENSSSCG00000013638	ENSSSCT00000014893	NON SYNONYMOUS
2	52876040	A	M	25	20	4	0.166667	A/C	ENSSSCG00000013639	ENSSSCT00000014894	NON SYNONYMOUS
2	55469780	G	R	18	15	3	0.166667	G/A	ENSSSCG00000013715	ENSSSCT00000014980	NON SYNONYMOUS
2	55470077	T	Y	38	32	6	0.157895	T/C	ENSSSCG00000013715	ENSSSCT00000014980	NON SYNONYMOUS
2	56288907	T	Y	304	102	196	0.657718	T/C	ENSSSCG00000013747	ENSSSCT00000015021	UPSTREAM
2	57313727	G	R	29	23	6	0.206897	G/A	ENSSSCG00000013784	ENSSSCT00000015061	3PRIME UTR
2	61103735	T	Y	16	3	13	0.8125	T/C	ENSSSCG00000013861	ENSSSCT00000015140	DOWNSTREAM
2	61617386	G	R	59	21	38	0.644068	G/A	ENSSSCG00000013870	ENSSSCT00000015153	UPSTREAM
2	62079673	T	Y	220	106	113	0.515982	T/C	ENSSSCG00000013887	ENSSSCT00000015173	NON SYNONYMOUS
2	65619996	A	M	28	6	22	0.785714	A/C	ENSSSCG00000013978	ENSSSCT00000015268	3PRIME UTR
2	66897130	G	R	21	17	4	0.190476	G/A	N/A	N/A	INTERGENIC
2	68223294	T	Y	153	71	81	0.532895	T/C	ENSSSCG00000014020	ENSSSCT00000015315	DOWNSTREAM
2	69597626	G	R	24	4	13	0.764706	G/A	ENSSSCG00000014035	ENSSSCT00000015331	INTRONIC
2	74470915	G	S	23	3	15	0.833333	G/C	ENSSSCG00000014089	ENSSSCT00000015390	DOWNSTREAM
2	74560051	C	Y	16	4	12	0.75	C/T	ENSSSCG00000014090	ENSSSCT00000015391	SYNONYMOUS CODING
2	74560927	T	K	78	53	25	0.320513	T/G	ENSSSCG00000014090	ENSSSCT00000015391	DOWNSTREAM
2	74844565	A	R	12	2	10	0.833333	A/G	ENSSSCG00000014095	ENSSSCT00000015396	DOWNSTREAM
2	79166693	A	R	13	2	11	0.846154	A/G	ENSSSCG00000014129	ENSSSCT00000015433	3PRIME UTR
2	104448066	A	R	13	3	10	0.769231	A/G	ENSSSCG00000014199	ENSSSCT00000015514	DOWNSTREAM
2	105612975	A	R	42	5	37	0.880952	A/G	ENSSSCG00000014205	ENSSSCT00000015523	DOWNSTREAM
2	106761143	C	Y	43	15	28	0.651163	C/T	ENSSSCG00000014211	ENSSSCT00000015529	DOWNSTREAM
2	108502973	A	R	20	17	3	0.15	A/G	N/A	N/A	INTERGENIC
2	108524745	T	Y	41	16	25	0.609756	T/C	ENSSSCG00000014218	ENSSSCT00000015536	DOWNSTREAM
2	108525158	A	R	26	6	20	0.769231	A/G	ENSSSCG00000014218	ENSSSCT00000015536	DOWNSTREAM
2	109133490	A	R	16	2	14	0.875	A/G	ENSSSCG00000014223	ENSSSCT00000015541	DOWNSTREAM
2	109133699	C	Y	12	2	10	0.833333	C/T	ENSSSCG00000014223	ENSSSCT00000015541	DOWNSTREAM
2	114834846	G	S	17	14	3	0.176471	G/C	ENSSSCG00000014239	ENSSSCT00000015559	NON SYNONYMOUS
2	121275977	A	R	160	111	49	0.30625	A/G	ENSSSCG00000014264	ENSSSCT00000015585	DOWNSTREAM
2	121514674	A	R	72	51	21	0.291667	A/G	ENSSSCG00000014266	ENSSSCT00000015588	DOWNSTREAM
2	124269209	A	R	20	16	3	0.157895	A/G	ENSSSCG00000014298	ENSSSCT00000015621	SYNONYMOUS CODING
2	124473525	A	R	18	2	16	0.888889	A/G	ENSSSCG00000014301	ENSSSCT00000015624	DOWNSTREAM
2	124709611	C	S	16	4	12	0.75	C/G	N/A	N/A	INTERGENIC
2	127600157	T	Y	294	145	144	0.49827	T/C	ENSSSCG00000019602	ENSSSCT00000021197	DOWNSTREAM
2	127604136	T	Y	83	36	47	0.566265	T/C	ENSSSCG00000019602	ENSSSCT00000021197	DOWNSTREAM
2	129289825	C	S	33	9	24	0.727273	C/G	ENSSSCG00000019080	ENSSSCT00000020675	UPSTREAM
2	130068181	C	Y	59	24	35	0.59322	C/T	ENSSSCG00000014387	ENSSSCT00000015724	DOWNSTREAM
2	135978804	A	M	32	25	7	0.21875	A/C	ENSSSCG00000014433	ENSSSCT00000015778	INTRONIC
2	135980939	T	Y	18	5	13	0.722222	T/C	ENSSSCG00000014433	ENSSSCT00000015778	INTRONIC
2	135981747	G	R	18	3	15	0.833333	G/A	ENSSSCG00000014433	ENSSSCT00000015778	INTRONIC
2	136468865	G	S	28	6	21	0.777778	G/C	ENSSSCG00000014439	ENSSSCT00000015785	INTRONIC
2	136469012	A	R	14	3	10	0.769231	A/G	ENSSSCG00000014439	ENSSSCT00000015785	INTRONIC
2	136469029	A	R	26	5	20	0.8	A/G	ENSSSCG00000014439	ENSSSCT00000015785	INTRONIC
2	136469106	A	W	64	13	50	0.793651	A/T	ENSSSCG00000014439	ENSSSCT00000015785	INTRONIC
2	136469276	A	R	58	15	42	0.736842	A/G	ENSSSCG00000014439	ENSSSCT00000015785	INTRONIC
2	136469372	G	R	88	29	57	0.662791	G/A	ENSSSCG00000014439	ENSSSCT00000015785	INTRONIC
2	136469464	T	Y	39	10	28	0.736842	T/C	ENSSSCG00000014439	ENSSSCT00000015785	INTRONIC
2	136469647	G	R	42	15	26	0.634146	G/A	ENSSSCG00000014439	ENSSSCT00000015785	INTRONIC
2	136470191	C	M	22	6	15	0.714286	C/A	ENSSSCG00000014439	ENSSSCT00000015785	INTRONIC
2	136470781	C	M	14	3	10	0.769231	C/A	ENSSSCG00000014439	ENSSSCT00000015785	INTRONIC
2	136470881	T	Y	12	2	9	0.818182	T/C	ENSSSCG00000014439	ENSSSCT00000015785	INTRONIC
2	136471517	A	R	22	4	17	0.809524	A/G	ENSSSCG00000014439	ENSSSCT00000015785	INTRONIC
2	136472612	C	S	24	8	16	0.666667	C/G	ENSSSCG00000014439	ENSSSCT00000015785	INTRONIC
2	136472613	A	R	22	7	15	0.681818	A/G	ENSSSCG00000014439	ENSSSCT00000015785	INTRONIC
2	136472756	A	R	14	3	10	0.769231	A/G	ENSSSCG00000014439	ENSSSCT00000015785	INTRONIC
2	136472964	G	R	20	5	15	0.75	G/A	ENSSSCG00000014440	ENSSSCT00000015786	UPSTREAM
2	138451371	C	Y	33	7	26	0.787879	C/T	ENSSSCG00000014538	ENSSSCT00000015888	DOWNSTREAM
3	3870305	A	R	222	141	81	0.364865	A/G	ENSSSCG00000007585	ENSSSCT00000008325	SYNONYMOUS CODING
3	3870386	C	Y	35	27	8	0.228571	C/T	ENSSSCG00000007585	ENSSSCT00000008325	SYNONYMOUS CODING
3	3870494	G	S	270	173	97	0.359259	G/C	ENSSSCG00000007585	ENSSSCT00000008325	SYNONYMOUS CODING
3	3871125	C	M	109	2	12	0.857143	C/A	ENSSSCG00000007585	ENSSSCT00000008325	DOWNSTREAM
3	3951318	T	K	13	3	10	0.769231	T/G	ENSSSCG00000007587	ENSSSCT00000008327	DOWNSTREAM
3	4616733	T	K	14	3	11	0.785714	T/G	ENSSSCG00000007600	ENSSSCT00000008340	UPSTREAM
3	5219855	G	K	29	2	9	0.818182	G/T	ENSSSCG00000007606	ENSSSCT00000008346	INTRONIC
3	5229312	C	Y	15	2	12	0.857143	C/T	ENSSSCG00000007606	ENSSSCT00000008346	INTRONIC
3	5233394	G	S	34	6	28	0.823529	G/C	ENSSSCG00000007606	ENSSSCT00000008346	SYNONYMOUS CODING
3	5688965	G	K	20	3	16	0.842105	G/T	ENSSSCG00000007617	ENSSSCT00000008357	SYNONYMOUS CODING
3	5689063	A	R	13	2	10	0.833333	A/G	ENSSSCG00000007617	ENSSSCT00000008357	NON SYNONYMOUS
3	6165141	C	Y	17	4	13	0.764706	C/T	ENSSSCG00000007637	ENSSSCT00000008377	DOWNSTREAM
3	6311511	G	R	14	3	11	0.785714	G/A	ENSSSCG00000007643	ENSSSCT00000008383	DOWNSTREAM
3	6847209	G	R	16	4	12	0.75	G/A	ENSSSCG00000007669	ENSSSCT00000008409	DOWNSTREAM
3	9215370	A	R	13	3	10	0.769231	A/G	ENSSSCG00000007709	ENSSSCT00000008452	DOWNSTREAM
3	15355080	T	W	103	77	26	0.252427	T/A	ENSSSCG00000018488	ENSSSCT00000020083	DOWNSTREAM
3	15355088	G	R	98	73	25	0.255102	G/A	ENSSSCG00000018488	ENSSSCT00000020083	DOWNSTREAM
3	15355556	A	M	30	11	19	0.633333	A/C	ENSSSCG00000018488	ENSSSCT00000020083	DOWNSTREAM
3	19818925	A	M	35	13	22	0.628571	A/C	N/A	N/A	INTERGENIC
3	19819006	G	R	20	5	15	0.75	G/A	N/A	N/A	INTERGENIC
3	19819775	C	Y	44	38	6	0.136364	C/T	N/A	N/A	INTERGENIC
3	28791041	T	Y	23	6	17	0.73913	T/C	ENSSSCG00000007903	ENSSSCT00000008660	DOWNSTREAM
3	29977620	G	R	20	4	16	0.8	G/A	ENSSSCG00000007912	ENSSSCT00000008672	DOWNSTREAM
3	35389478	C	Y	28	7	21	0.75	C/T	ENSSSCG00000007982	ENSSSCT00000008745	INTRONIC
3	41630239	T	W	23	3	20	0.869565	T/A	N/A	N/A	INTERGENIC
3	41630250	A	R	15	3	12	0.8	A/G	N/A	N/A	INTERGENIC
3	42795661	G	S	33	12	21	0.636364	G/C	ENSSSCG00000008136	ENSSSCT00000008913	NON SYNONYMOUS
3	49587108	C	Y	35	13	22	0.628571	C/T	ENSSSCG00000008174	ENSSSCT00000008952	UPSTREAM
3	49587316	C	Y	23	7	16	0.695652	C/T	ENSSSCG00000008174	ENSSSCT00000008952	UPSTREAM
3	62494412	A	R	29	9	20	0.689655	A/G	N/A	N/A	INTERGENIC
3	63303767	G	R	54	21	33	0.611111	G/A	ENSSSCG00000008288	ENSSSCT00000009077	DOWNSTREAM
3	63305212	A	M	31	7	24	0.774194	A/C	ENSSSCG00000008288	ENSSSCT00000009077	DOWNSTREAM
3	63384937	G	K	72	24	48	0.666667	G/T	ENSSSCG00000008290	ENSSSCT00000009079	3PRIME UTR
3	63661148	T	Y	27	8	19	0.703704	T/C	ENSSSCG00000008298	ENSSSCT00000009089	INTRONIC
3	63667675	T	Y	49	40	9	0.183673	T/C	ENSSSCG00000008298	ENSSSCT00000009089	INTRONIC
3	63669193	G	S	31	11	20	0.645161	G/C	ENSSSCG00000008298	ENSSSCT00000009089	INTRONIC
3	66259488	A	R	28	10	18	0.642857	A/G	N/A	N/A	INTERGENIC
3	67735263	T	Y	33	9	24	0.727273	T/C	ENSSSCG00000008346	ENSSSCT00000009140	SYNONYMOUS CODING
3	70566460	T	Y	75	22	53	0.706667	T/C	ENSSSCG00000008358	ENSSSCT00000009152	DOWNSTREAM
3	70567116	G	R	124	53	71	0.572581	G/A	ENSSSCG00000008358	ENSSSCT00000009152	SYNONYMOUS CODING
3	70763386	C	Y	81	35	46	0.567901	C/T	ENSSSCG00000008360	ENSSSCT00000009154	DOWNSTREAM
3	70767945	A	M	25	6	16	0.727273	A/C	ENSSSCG00000008360	ENSSSCT00000009154	INTRONIC
3	80692076	T	Y	325	152	173	0.532308	T/C	N/A	N/A	INTERGENIC
3	87019710	G	R	14	3	11	0.785714	G/A	ENSSSCG00000008435	ENSSSCT00000009236	DOWNSTREAM
3	99602551	G	R	554	234	318	0.576087	G/A	ENSSSCG00000008508	ENSSSCT00000009310	SYNONYMOUS CODING
3	99602719	A	R	578	238	338	0.586806	A/G	ENSSSCG00000008508	ENSSSCT00000009310	DOWNSTREAM
3	102475830	G	S	35	5	30	0.857143	G/C	ENSSSCG00000008530	ENSSSCT00000009334	UPSTREAM
3	102475852	T	Y	35	4	31	0.885714	T/C	ENSSSCG00000008530	ENSSSCT00000009334	UPSTREAM
3	102476555	A	R	15	3	12	0.8	A/G	ENSSSCG00000008530	ENSSSCT00000009334	DOWNSTREAM
3	102476686	G	R	30	3	27	0.9	G/A	ENSSSCG00000008530	ENSSSCT00000009334	DOWNSTREAM
3	102476708	T	W	36	3	33	0.916667	T/A	ENSSSCG00000008530	ENSSSCT00000009334	DOWNSTREAM
3	105726917	T	Y	20	14	3	0.176471	T/C	ENSSSCG00000008575	ENSSSCT00000009383	DOWNSTREAM
3	116104238	G	R	28	8	19	0.703704	G/A	ENSSSCG00000008628	ENSSSCT00000009439	DOWNSTREAM
3	116601712	T	Y	326	119	207	0.634969	T/C	ENSSSCG00000008634	ENSSSCT00000009446	DOWNSTREAM
4	595385	C	Y	15	3	12	0.8	C/T	ENSSSCG00000005916	ENSSSCT00000006496	UPSTREAM
4	7996655	G	R	17	4	13	0.764706	G/A	ENSSSCG00000005955	ENSSSCT00000006538	DOWNSTREAM
4	15704511	T	W	23	7	16	0.695652	T/A	ENSSSCG00000005984	ENSSSCT00000006567	DOWNSTREAM
4	36403841	T	Y	58	12	46	0.793103	T/C	ENSSSCG00000006062	ENSSSCT00000006651	SYNONYMOUS CODING
4	37071201	T	Y	20	6	14	0.7	T/C	ENSSSCG00000006066	ENSSSCT00000006656	NON SYNONYMOUS
4	78112259	T	K	17	3	14	0.823529	T/G	ENSSSCG00000006242	ENSSSCT00000006840	DOWNSTREAM
4	78192606	A	R	11	2	9	0.818182	A/G	N/A	N/A	INTERGENIC
4	86542839	G	R	47	18	29	0.617021	G/A	ENSSSCG00000006306	ENSSSCT00000006911	3PRIME UTR
4	86774454	A	R	51	21	30	0.588235	A/G	ENSSSCG00000006308	ENSSSCT00000006913	DOWNSTREAM
4	86774467	G	R	79	30	49	0.620253	G/A	ENSSSCG00000006308	ENSSSCT00000006913	DOWNSTREAM
4	87360031	C	Y	29	9	20	0.689655	C/T	N/A	N/A	INTERGENIC
4	87468587	C	Y	47	14	23	0.621622	C/T	ENSSSCG00000006317	ENSSSCT00000006924	INTRONIC
4	87468748	C	M	50	14	26	0.65	C/A	ENSSSCG00000006317	ENSSSCT00000006924	INTRONIC
4	87479887	T	Y	110	51	59	0.536364	T/C	N/A	N/A	INTERGENIC
4	87480205	A	R	87	37	50	0.574713	A/G	N/A	N/A	INTERGENIC
4	87480437	G	K	61	21	40	0.655738	G/T	N/A	N/A	INTERGENIC
4	87481722	T	K	180	79	100	0.558659	T/G	N/A	N/A	INTERGENIC
4	87481725	C	S	183	79	104	0.568306	C/G	N/A	N/A	INTERGENIC
4	93788505	G	S	120	54	66	0.55	G/C	ENSSSCG00000006391	ENSSSCT00000007004	3PRIME UTR
4	93790062	G	R	45	11	20	0.645161	G/A	ENSSSCG00000006391	ENSSSCT00000007004	INTRONIC
4	102024598	C	Y	28	4	14	0.777778	C/T	ENSSSCG00000006631	ENSSSCT00000007267	UPSTREAM
4	102133762	C	Y	43	14	27	0.658537	C/T	ENSSSCG00000006640	ENSSSCT00000007276	DOWNSTREAM
4	102216753	T	Y	42	15	27	0.642857	T/C	ENSSSCG00000006645	ENSSSCT00000007281	3PRIME UTR
4	102519620	T	Y	59	25	34	0.576271	T/C	ENSSSCG00000006652	ENSSSCT00000007289	DOWNSTREAM
4	103539914	A	R	88	40	48	0.545455	A/G	ENSSSCG00000006688	ENSSSCT00000007327	NON SYNONYMOUS
4	103540875	G	R	77	30	47	0.61039	G/A	ENSSSCG00000006688	ENSSSCT00000007327	SYNONYMOUS CODING
4	103540962	G	K	122	50	72	0.590164	G/T	ENSSSCG00000006688	ENSSSCT00000007327	SYNONYMOUS CODING
4	103742131	T	Y	14	3	11	0.785714	T/C	ENSSSCG00000006694	ENSSSCT00000007333	INTRONIC
4	110202944	A	R	23	19	4	0.173913	A/G	ENSSSCG00000006753	ENSSSCT00000007398	UPSTREAM
4	110546025	A	M	39	11	27	0.710526	A/C	ENSSSCG00000006757	ENSSSCT00000007402	DOWNSTREAM
4	115329842	G	K	60	45	15	0.25	G/T	ENSSSCG00000006834	ENSSSCT00000007485	UPSTREAM
4	115330946	C	Y	107	71	36	0.336449	C/T	N/A	N/A	INTERGENIC
4	115331026	A	R	76	28	47	0.626667	A/G	N/A	N/A	INTERGENIC
4	115331459	A	R	74	21	53	0.716216	A/G	N/A	N/A	INTERGENIC
4	115331602	C	M	67	27	40	0.597015	C/A	N/A	N/A	INTERGENIC
4	115331900	T	Y	22	6	16	0.727273	T/C	N/A	N/A	INTERGENIC
4	115331927	T	Y	18	5	13	0.722222	T/C	N/A	N/A	INTERGENIC
4	115332141	G	R	284	133	150	0.530035	G/A	N/A	N/A	INTERGENIC
4	115333561	A	W	57	22	35	0.614035	A/T	N/A	N/A	INTERGENIC
4	115855139	C	Y	115	52	63	0.547826	C/T	ENSSSCG00000006845	ENSSSCT00000007497	NON SYNONYMOUS
4	126839562	T	K	28	9	19	0.678571	T/G	N/A	N/A	INTERGENIC
4	127705617	A	R	13	3	10	0.769231	A/G	ENSSSCG00000006892	ENSSSCT00000007547	DOWNSTREAM
4	128006508	C	Y	34	10	24	0.705882	C/T	ENSSSCG00000006894	ENSSSCT00000007549	DOWNSTREAM
4	128164481	T	Y	84	25	59	0.702381	T/C	ENSSSCG00000006895	ENSSSCT00000007550	SYNONYMOUS CODING
4	128583268	A	R	122	11	26	0.702703	A/G	ENSSSCG00000018923	ENSSSCT00000020518	UPSTREAM
4	128812915	T	Y	15	3	12	0.8	T/C	ENSSSCG00000006901	ENSSSCT00000007557	DOWNSTREAM
4	128813825	G	R	33	25	8	0.242424	G/A	ENSSSCG00000006901	ENSSSCT00000007557	DOWNSTREAM
5	2445140	A	R	18	5	13	0.722222	A/G	ENSSSCG00000000034	ENSSSCT00000000036	SYNONYMOUS CODING
5	3497729	C	M	28	10	18	0.642857	C/A	ENSSSCG00000000060	ENSSSCT00000000066	DOWNSTREAM
5	3498083	G	K	23	7	16	0.695652	G/T	ENSSSCG00000000060	ENSSSCT00000000066	DOWNSTREAM
5	3702178	G	K	17	2	13	0.866667	G/T	ENSSSCG00000000068	ENSSSCT00000000074	DOWNSTREAM
5	3706589	C	Y	12	2	9	0.818182	C/T	ENSSSCG00000000068	ENSSSCT00000000074	INTRONIC
5	3932811	T	K	73	50	23	0.315068	T/G	ENSSSCG00000000072	ENSSSCT00000000078	3PRIME UTR
5	4307110	G	R	11	2	9	0.818182	G/A	ENSSSCG00000000077	ENSSSCT00000000083	INTRONIC
5	5860821	A	W	129	58	66	0.532258	A/T	ENSSSCG00000000104	ENSSSCT00000000110	INTRONIC
5	10403553	C	Y	37	11	26	0.702703	C/T	ENSSSCG00000000155	ENSSSCT00000000163	DOWNSTREAM
5	10406404	C	Y	40	15	25	0.625	C/T	ENSSSCG00000000155	ENSSSCT00000000163	DOWNSTREAM
5	12390124	A	W	31	11	20	0.645161	A/T	ENSSSCG00000000171	ENSSSCT00000000180	DOWNSTREAM
5	13274603	T	Y	33	11	22	0.666667	T/C	ENSSSCG00000000173	ENSSSCT00000000182	DOWNSTREAM
5	15732774	T	Y	34	11	23	0.676471	T/C	N/A	N/A	INTERGENIC
5	15732930	A	R	51	20	31	0.607843	A/G	N/A	N/A	INTERGENIC
5	17970862	A	R	50	17	33	0.66	A/G	ENSSSCG00000000289	ENSSSCT00000000310	DOWNSTREAM
5	21180409	T	Y	80	25	55	0.6875	T/C	N/A	N/A	INTERGENIC
5	21180477	T	Y	72	49	22	0.309859	T/C	N/A	N/A	INTERGENIC
5	38833152	C	Y	34	12	22	0.647059	C/T	ENSSSCG00000000520	ENSSSCT00000000562	DOWNSTREAM
5	46088513	A	R	26	20	5	0.2	A/G	ENSSSCG00000000557	ENSSSCT00000000600	DOWNSTREAM
5	46892137	A	W	11	2	9	0.818182	A/T	ENSSSCG00000000561	ENSSSCT00000000604	DOWNSTREAM
5	49408325	A	M	20	4	16	0.8	A/C	ENSSSCG00000000570	ENSSSCT00000000613	DOWNSTREAM
5	50104001	C	M	37	13	24	0.648649	C/A	ENSSSCG00000000584	ENSSSCT00000000629	3PRIME UTR
5	59152595	G	R	199	2	47	0.959184	G/A	ENSSSCG00000000660	ENSSSCT00000000716	INTRONIC
5	59693183	A	W	30	10	19	0.655172	A/T	ENSSSCG00000000672	ENSSSCT00000000728	INTRONIC
5	72259541	T	Y	16	4	12	0.75	T/C	ENSSSCG00000000804	ENSSSCT00000000873	DOWNSTREAM
5	73913985	G	R	22	5	17	0.772727	G/A	ENSSSCG00000000820	ENSSSCT00000000893	SYNONYMOUS CODING
5	73913987	G	R	24	6	18	0.75	G/A	ENSSSCG00000000820	ENSSSCT00000000893	NON SYNONYMOUS
5	74934261	G	S	33	12	21	0.636364	G/C	ENSSSCG00000000840	ENSSSCT00000000914	3PRIME UTR
5	74958629	C	S	26	4	16	0.8	C/G	ENSSSCG00000000841	ENSSSCT00000000915	INTRONIC
5	75048748	A	R	44	17	27	0.613636	A/G	ENSSSCG00000000842	ENSSSCT00000000916	SYNONYMOUS CODING
5	75595855	C	Y	17	4	13	0.764706	C/T	ENSSSCG00000000848	ENSSSCT00000000925	DOWNSTREAM
6	258215	A	R	577	382	155	0.288641	A/G	ENSSSCG00000020503	ENSSSCT00000022098	DOWNSTREAM
6	7799124	G	R	16	4	12	0.75	G/A	ENSSSCG00000002701	ENSSSCT00000002995	DOWNSTREAM
6	7799130	T	Y	14	3	11	0.785714	T/C	ENSSSCG00000002701	ENSSSCT00000002995	DOWNSTREAM
6	8716995	G	R	130	53	77	0.592308	G/A	ENSSSCG00000002704	ENSSSCT00000002998	SYNONYMOUS CODING
6	8716998	G	S	130	57	73	0.561538	G/C	ENSSSCG00000002704	ENSSSCT00000002998	SYNONYMOUS CODING
6	8863038	G	R	19	5	14	0.736842	G/A	ENSSSCG00000002710	ENSSSCT00000003004	DOWNSTREAM
6	8863052	T	Y	19	5	14	0.736842	T/C	ENSSSCG00000002710	ENSSSCT00000003004	DOWNSTREAM
6	37764826	C	S	95	29	58	0.666667	C/G	ENSSSCG00000003154	ENSSSCT00000003503	DOWNSTREAM
6	38600278	A	R	12	2	10	0.833333	A/G	ENSSSCG00000003200	ENSSSCT00000003555	SYNONYMOUS CODING
6	38698587	C	S	29	9	19	0.678571	C/G	ENSSSCG00000003205	ENSSSCT00000003560	DOWNSTREAM
6	40571277	C	Y	14	3	11	0.785714	C/T	ENSSSCG00000003264	ENSSSCT00000003625	SYNONYMOUS CODING
6	40789292	G	K	29	8	21	0.724138	G/T	N/A	N/A	INTERGENIC
6	40789306	T	K	28	9	19	0.678571	T/G	N/A	N/A	INTERGENIC
6	42422829	A	R	34	6	28	0.823529	A/G	ENSSSCG00000003322	ENSSSCT00000003687	INTRONIC
6	42801216	A	M	25	6	18	0.75	A/C	ENSSSCG00000003332	ENSSSCT00000003699	3PRIME UTR
6	47493726	A	R	29	8	19	0.703704	A/G	ENSSSCG00000003402	ENSSSCT00000003774	INTRONIC
6	47493736	C	Y	30	9	19	0.678571	C/T	ENSSSCG00000003402	ENSSSCT00000003774	INTRONIC
6	47493750	C	Y	52	14	35	0.714286	C/T	ENSSSCG00000003402	ENSSSCT00000003774	INTRONIC
6	47500293	A	R	164	59	105	0.640244	A/G	ENSSSCG00000003402	ENSSSCT00000003774	3PRIME UTR
6	48709687	G	R	12	2	9	0.818182	G/A	ENSSSCG00000003424	ENSSSCT00000003799	DOWNSTREAM
6	54214315	T	Y	29	8	21	0.724138	T/C	ENSSSCG00000003507	ENSSSCT00000003897	UPSTREAM
6	54215254	T	W	30	10	20	0.666667	T/A	ENSSSCG00000003507	ENSSSCT00000003897	UPSTREAM
6	54215508	T	Y	11	2	9	0.818182	T/C	ENSSSCG00000003507	ENSSSCT00000003897	UPSTREAM
6	54402847	T	Y	26	20	5	0.2	T/C	ENSSSCG00000003512	ENSSSCT00000003902	NON SYNONYMOUS
6	56643609	C	M	20	6	14	0.7	C/A	ENSSSCG00000003543	ENSSSCT00000003935	DOWNSTREAM
6	57485241	A	M	21	4	17	0.809524	A/C	ENSSSCG00000003555	ENSSSCT00000003949	INTRONIC
6	57919739	A	R	23	18	5	0.217391	A/G	ENSSSCG00000003567	ENSSSCT00000003961	DOWNSTREAM
6	58913412	G	R	59	41	18	0.305085	G/A	ENSSSCG00000003587	ENSSSCT00000003982	DOWNSTREAM
6	58913449	C	M	60	46	14	0.233333	C/A	ENSSSCG00000003587	ENSSSCT00000003982	DOWNSTREAM
6	58966385	C	Y	24	3	16	0.842105	C/T	ENSSSCG00000003588	ENSSSCT00000003983	INTRONIC
6	61990347	A	R	16	3	13	0.8125	A/G	N/A	N/A	INTERGENIC
6	61990348	G	R	18	3	15	0.833333	G/A	N/A	N/A	INTERGENIC
6	65420291	G	S	82	29	53	0.646341	G/C	ENSSSCG00000003660	ENSSSCT00000004056	UPSTREAM
6	66065349	C	Y	98	39	59	0.602041	C/T	ENSSSCG00000003672	ENSSSCT00000004069	DOWNSTREAM
6	82780068	G	K	15	3	12	0.8	G/T	ENSSSCG00000003739	ENSSSCT00000004140	DOWNSTREAM
6	89128431	A	R	19	16	3	0.157895	A/G	ENSSSCG00000003757	ENSSSCT00000004159	NON SYNONYMOUS
6	93547345	A	R	20	6	14	0.7	A/G	ENSSSCG00000003762	ENSSSCT00000004164	DOWNSTREAM
6	97195855	G	R	16	4	12	0.75	G/A	N/A	N/A	INTERGENIC
6	97196489	T	Y	16	3	13	0.8125	T/C	N/A	N/A	INTERGENIC
6	99760642	C	Y	26	8	18	0.692308	C/T	ENSSSCG00000003788	ENSSSCT00000004192	INTRONIC
6	100389570	C	Y	227	7	36	0.837209	C/T	ENSSSCG00000003791	ENSSSCT00000004195	INTRONIC
6	105069185	A	R	183	89	94	0.513661	A/G	ENSSSCG00000020427	ENSSSCT00000022022	DOWNSTREAM
6	113611095	C	Y	11	2	9	0.818182	C/T	ENSSSCG00000003861	ENSSSCT00000004273	SYNONYMOUS CODING
6	118197509	T	Y	17	4	13	0.764706	T/C	ENSSSCG00000003904	ENSSSCT00000004319	INTRONIC
6	122390708	T	Y	16	3	13	0.8125	T/C	ENSSSCG00000003986	ENSSSCT00000004408	INTRONIC
7	4814050	A	R	23	18	5	0.217391	A/G	N/A	N/A	INTERGENIC
7	8046537	C	S	130	59	71	0.546154	C/G	ENSSSCG00000001045	ENSSSCT00000001139	SYNONYMOUS CODING
7	13929410	G	R	33	12	21	0.636364	G/A	ENSSSCG00000001070	ENSSSCT00000001165	3PRIME UTR
7	13931140	C	Y	35	12	23	0.657143	C/T	ENSSSCG00000001070	ENSSSCT00000001165	DOWNSTREAM
7	13931206	A	R	13	3	10	0.769231	A/G	ENSSSCG00000001070	ENSSSCT00000001165	DOWNSTREAM
7	13935220	A	R	23	3	20	0.869565	A/G	N/A	N/A	INTERGENIC
7	18422314	T	W	12	2	10	0.833333	T/A	ENSSSCG00000001083	ENSSSCT00000001178	SYNONYMOUS CODING
7	20297362	G	R	16	4	12	0.75	G/A	ENSSSCG00000001089	ENSSSCT00000001185	DOWNSTREAM
7	20298390	A	W	24	8	16	0.666667	A/T	ENSSSCG00000001089	ENSSSCT00000001185	DOWNSTREAM
7	26558635	T	Y	17	3	14	0.823529	T/C	ENSSSCG00000001341	ENSSSCT00000001457	3PRIME UTR
7	26558670	A	R	25	20	5	0.2	A/G	ENSSSCG00000001341	ENSSSCT00000001457	3PRIME UTR
7	27712121	C	Y	17	4	13	0.764706	C/T	ENSSSCG00000001410	ENSSSCT00000001546	DOWNSTREAM
7	27898592	C	M	81	61	20	0.246914	C/A	ENSSSCG00000001427	ENSSSCT00000001570	SYNONYMOUS CODING
7	27898610	G	R	164	109	55	0.335366	G/A	ENSSSCG00000001427	ENSSSCT00000001570	SYNONYMOUS CODING
7	29101078	A	R	18	5	13	0.722222	A/G	ENSSSCG00000001453	ENSSSCT00000001609	3PRIME UTR
7	29239852	G	S	17	4	13	0.764706	G/C	ENSSSCG00000001457	ENSSSCT00000001617	3PRIME UTR
7	29537389	G	R	100	44	56	0.56	G/A	ENSSSCG00000001471	ENSSSCT00000001637	SYNONYMOUS CODING
7	29537556	G	R	69	23	46	0.666667	G/A	ENSSSCG00000001471	ENSSSCT00000001637	SYNONYMOUS CODING
7	44662337	C	Y	19	5	14	0.736842	C/T	ENSSSCG00000001680	ENSSSCT00000001875	INTRONIC
7	45768301	C	Y	353	169	182	0.518519	C/T	ENSSSCG00000001702	ENSSSCT00000001902	DOWNSTREAM
7	53688891	T	Y	42	32	9	0.219512	T/C	ENSSSCG00000001759	ENSSSCT00000001966	NON SYNONYMOUS
7	55454365	T	Y	40	15	25	0.625	T/C	ENSSSCG00000001781	ENSSSCT00000001996	DOWNSTREAM
7	58749844	T	K	25	7	18	0.72	T/G	ENSSSCG00000001814	ENSSSCT00000002033	DOWNSTREAM
7	59040686	C	Y	22	6	16	0.727273	C/T	ENSSSCG00000001819	ENSSSCT00000002038	UPSTREAM
7	81585358	T	Y	74	30	43	0.589041	T/C	ENSSSCG00000002013	ENSSSCT00000002252	SYNONYMOUS CODING
7	81586149	C	S	33	11	20	0.645161	C/G	ENSSSCG00000002013	ENSSSCT00000002252	INTRONIC
7	81594030	C	Y	111	5	16	0.761905	C/T	ENSSSCG00000002013	ENSSSCT00000002252	INTRONIC
7	81595160	G	S	55	13	42	0.763636	G/C	ENSSSCG00000002013	ENSSSCT00000002252	SYNONYMOUS CODING
7	84889565	T	Y	11	2	9	0.818182	T/C	ENSSSCG00000002138	ENSSSCT00000002392	UPSTREAM
7	96311939	C	M	11	2	9	0.818182	C/A	ENSSSCG00000002266	ENSSSCT00000002524	DOWNSTREAM
7	96312115	A	R	55	20	35	0.636364	A/G	ENSSSCG00000002266	ENSSSCT00000002524	DOWNSTREAM
7	96312121	C	Y	58	22	36	0.62069	C/T	ENSSSCG00000002266	ENSSSCT00000002524	DOWNSTREAM
7	101434943	T	W	40	15	25	0.625	T/A	ENSSSCG00000002306	ENSSSCT00000002568	DOWNSTREAM
7	101535353	A	R	11	2	9	0.818182	A/G	ENSSSCG00000002308	ENSSSCT00000002570	DOWNSTREAM
7	101739523	G	R	35	13	22	0.628571	G/A	ENSSSCG00000002311	ENSSSCT00000002573	DOWNSTREAM
7	106365062	C	S	19	4	15	0.789474	C/G	ENSSSCG00000002375	ENSSSCT00000002640	DOWNSTREAM
7	121627147	C	M	12	2	10	0.833333	C/A	ENSSSCG00000002446	ENSSSCT00000002716	DOWNSTREAM
7	125626177	A	R	34	11	23	0.676471	A/G	ENSSSCG00000002496	ENSSSCT00000002774	3PRIME UTR
7	130857374	T	Y	23	7	16	0.695652	T/C	ENSSSCG00000002523	ENSSSCT00000002802	3PRIME UTR
7	131807879	T	W	25	7	18	0.72	T/A	ENSSSCG00000002535	ENSSSCT00000002815	UPSTREAM
7	131870461	G	S	28	7	18	0.72	G/C	ENSSSCG00000002538	ENSSSCT00000002819	SYNONYMOUS CODING
7	131928286	C	S	26	9	17	0.653846	C/G	ENSSSCG00000002540	ENSSSCT00000002821	INTRONIC
7	135653149	T	Y	16	2	14	0.875	T/C	ENSSSCG00000002623	ENSSSCT00000002910	INTRONIC
8	330650	C	Y	33	11	22	0.666667	C/T	ENSSSCG00000008682	ENSSSCT00000009499	DOWNSTREAM
8	762095	C	Y	22	7	15	0.681818	C/T	ENSSSCG00000008690	ENSSSCT00000009508	3PRIME UTR
8	970657	T	Y	30	4	14	0.777778	T/C	ENSSSCG00000008692	ENSSSCT00000009510	INTRONIC
8	970824	C	Y	25	3	10	0.769231	C/T	ENSSSCG00000008692	ENSSSCT00000009510	INTRONIC
8	1312222	T	Y	34	12	22	0.647059	T/C	ENSSSCG00000008699	ENSSSCT00000009517	INTRONIC
8	7475767	G	R	13	2	11	0.846154	G/A	ENSSSCG00000008736	ENSSSCT00000009556	SYNONYMOUS CODING
8	25051892	A	R	17	4	13	0.764706	A/G	ENSSSCG00000008774	ENSSSCT00000009599	DOWNSTREAM
8	26032473	A	R	13	3	10	0.769231	A/G	ENSSSCG00000008789	ENSSSCT00000009615	DOWNSTREAM
8	36398138	A	R	24	19	5	0.208333	A/G	N/A	N/A	INTERGENIC
8	38089964	A	R	42	2	40	0.952381	A/G	ENSSSCG00000008860	ENSSSCT00000009700	INTRONIC
8	40830134	G	R	21	6	15	0.714286	G/A	ENSSSCG00000008873	ENSSSCT00000009714	DOWNSTREAM
8	40830154	C	Y	18	3	15	0.833333	C/T	ENSSSCG00000008873	ENSSSCT00000009714	DOWNSTREAM
8	46763673	A	M	13	3	10	0.769231	A/C	ENSSSCG00000008896	ENSSSCT00000009739	UPSTREAM
8	46770040	A	R	15	2	13	0.866667	A/G	ENSSSCG00000008896	ENSSSCT00000009739	DOWNSTREAM
8	61184690	T	Y	98	66	31	0.319588	T/C	ENSSSCG00000008976	ENSSSCT00000009831	NON SYNONYMOUS
8	61266959	T	Y	17	4	13	0.764706	T/C	ENSSSCG00000008980	ENSSSCT00000009835	3PRIME UTR
8	61272675	A	R	39	15	24	0.615385	A/G	ENSSSCG00000008980	ENSSSCT00000009835	SYNONYMOUS CODING
8	74596691	C	S	11	2	9	0.818182	C/G	N/A	N/A	INTERGENIC
8	96674623	G	R	48	34	13	0.276596	G/A	ENSSSCG00000009139	ENSSSCT00000010007	3PRIME UTR
8	97440469	A	R	59	24	35	0.59322	A/G	ENSSSCG00000009145	ENSSSCT00000010014	3PRIME UTR
8	99444174	C	Y	35	26	9	0.257143	C/T	N/A	N/A	INTERGENIC
8	112040829	T	W	52	20	29	0.591837	T/A	ENSSSCG00000009208	ENSSSCT00000010082	DOWNSTREAM
8	112914286	A	R	83	30	53	0.638554	A/G	ENSSSCG00000009222	ENSSSCT00000010101	NON SYNONYMOUS
8	112914363	C	S	51	16	35	0.686275	C/G	ENSSSCG00000009222	ENSSSCT00000010101	NON SYNONYMOUS
8	112914886	A	R	30	11	19	0.633333	A/G	ENSSSCG00000009222	ENSSSCT00000010101	NON SYNONYMOUS
8	113124732	C	M	42	16	26	0.619048	C/A	ENSSSCG00000009225	ENSSSCT00000010104	INTRONIC
8	115246797	C	Y	28	8	20	0.714286	C/T	ENSSSCG00000009231	ENSSSCT00000010110	INTRONIC
8	116614358	G	K	24	8	16	0.666667	G/T	ENSSSCG00000009244	ENSSSCT00000010124	NON SYNONYMOUS
8	116828957	C	M	14	3	11	0.785714	C/A	N/A	N/A	INTERGENIC
9	11237904	T	W	17	3	11	0.785714	T/A	N/A	N/A	INTERGENIC
9	11975034	G	R	43	16	27	0.627907	G/A	ENSSSCG00000014881	ENSSSCT00000016235	NON SYNONYMOUS
9	20997991	T	Y	41	15	26	0.634146	T/C	ENSSSCG00000014921	ENSSSCT00000016277	SYNONYMOUS CODING
9	26760299	T	Y	13	3	10	0.769231	T/C	ENSSSCG00000014951	ENSSSCT00000016310	DOWNSTREAM
9	26760391	A	R	34	11	23	0.676471	A/G	ENSSSCG00000014951	ENSSSCT00000016310	DOWNSTREAM
9	26760513	G	R	15	3	11	0.785714	G/A	ENSSSCG00000014951	ENSSSCT00000016310	DOWNSTREAM
9	26761003	C	Y	15	3	12	0.8	C/T	ENSSSCG00000014951	ENSSSCT00000016310	DOWNSTREAM
9	26762095	C	S	20	6	14	0.7	C/G	ENSSSCG00000014951	ENSSSCT00000016310	DOWNSTREAM
9	26762125	G	R	30	11	19	0.633333	G/A	ENSSSCG00000014951	ENSSSCT00000016310	DOWNSTREAM
9	26762152	G	R	24	7	17	0.708333	G/A	ENSSSCG00000014951	ENSSSCT00000016310	DOWNSTREAM
9	26762509	A	R	24	5	19	0.791667	A/G	ENSSSCG00000014951	ENSSSCT00000016310	DOWNSTREAM
9	26763422	G	R	22	6	16	0.727273	G/A	ENSSSCG00000014951	ENSSSCT00000016310	DOWNSTREAM
9	26764897	C	Y	16	3	13	0.8125	C/T	ENSSSCG00000014951	ENSSSCT00000016310	DOWNSTREAM
9	26765063	A	R	14	3	11	0.785714	A/G	ENSSSCG00000014951	ENSSSCT00000016310	DOWNSTREAM
9	27311456	A	R	29	22	7	0.241379	A/G	ENSSSCG00000014960	ENSSSCT00000016321	DOWNSTREAM
9	38789956	T	W	13	3	10	0.769231	T/A	ENSSSCG00000015037	ENSSSCT00000016403	DOWNSTREAM
9	38878772	G	R	12	2	10	0.833333	G/A	ENSSSCG00000015040	ENSSSCT00000016406	DOWNSTREAM
9	40959063	C	Y	25	7	18	0.72	C/T	ENSSSCG00000015061	ENSSSCT00000016427	UPSTREAM
9	40960061	C	M	18	4	14	0.777778	C/A	ENSSSCG00000015061	ENSSSCT00000016427	UPSTREAM
9	40960256	C	Y	18	3	15	0.833333	C/T	ENSSSCG00000015061	ENSSSCT00000016427	UPSTREAM
9	40960541	T	Y	59	18	41	0.694915	T/C	ENSSSCG00000015061	ENSSSCT00000016427	UPSTREAM
9	40960595	G	R	22	6	16	0.727273	G/A	ENSSSCG00000015061	ENSSSCT00000016427	UPSTREAM
9	59211013	G	K	104	3	10	0.769231	G/T	ENSSSCG00000015257	ENSSSCT00000016626	UPSTREAM
9	59211451	C	Y	106	34	70	0.673077	C/T	ENSSSCG00000015257	ENSSSCT00000016626	UPSTREAM
9	59223484	T	Y	40	13	27	0.675	T/C	ENSSSCG00000015257	ENSSSCT00000016626	SYNONYMOUS CODING
9	59232282	A	R	15	3	12	0.8	A/G	ENSSSCG00000015257	ENSSSCT00000016626	DOWNSTREAM
9	59232477	C	M	23	3	20	0.869565	C/A	ENSSSCG00000015257	ENSSSCT00000016626	DOWNSTREAM
9	59232922	A	R	15	2	12	0.857143	A/G	ENSSSCG00000015257	ENSSSCT00000016626	DOWNSTREAM
9	59232933	T	Y	14	3	11	0.785714	T/C	ENSSSCG00000015257	ENSSSCT00000016626	DOWNSTREAM
9	59232956	T	Y	17	3	14	0.823529	T/C	ENSSSCG00000015257	ENSSSCT00000016626	DOWNSTREAM
9	59233009	G	R	14	3	11	0.785714	G/A	ENSSSCG00000015257	ENSSSCT00000016626	DOWNSTREAM
9	59233159	A	R	31	7	24	0.774194	A/G	ENSSSCG00000015257	ENSSSCT00000016626	DOWNSTREAM
9	59362966	A	R	35	24	8	0.25	A/G	ENSSSCG00000015262	ENSSSCT00000016631	DOWNSTREAM
9	61643375	T	Y	62	12	35	0.744681	T/C	ENSSSCG00000015268	ENSSSCT00000016637	SYNONYMOUS CODING
9	61645860	T	W	40	3	22	0.88	T/A	ENSSSCG00000015268	ENSSSCT00000016637	NON SYNONYMOUS
9	63174751	C	Y	18	5	13	0.722222	C/T	ENSSSCG00000015289	ENSSSCT00000016660	UPSTREAM
9	69455774	A	R	54	41	11	0.211538	A/G	ENSSSCG00000015326	ENSSSCT00000016699	SYNONYMOUS CODING
9	70173660	A	R	22	7	15	0.681818	A/G	ENSSSCG00000015331	ENSSSCT00000016704	UPSTREAM
9	81555862	A	R	27	8	19	0.703704	A/G	ENSSSCG00000015366	ENSSSCT00000016741	WITHIN NON
9	100145532	A	R	27	21	6	0.222222	A/G	ENSSSCG00000015439	ENSSSCT00000016820	DOWNSTREAM
9	100556827	C	Y	37	6	31	0.837838	C/T	ENSSSCG00000015444	ENSSSCT00000016825	SYNONYMOUS CODING
9	101322916	T	Y	44	31	12	0.27907	T/C	ENSSSCG00000015449	ENSSSCT00000016831	DOWNSTREAM
9	101323361	G	R	22	6	16	0.727273	G/A	ENSSSCG00000015449	ENSSSCT00000016831	DOWNSTREAM
9	102308653	G	K	23	7	16	0.695652	G/T	ENSSSCG00000015456	ENSSSCT00000016838	DOWNSTREAM
9	102308764	T	W	62	25	37	0.596774	T/A	ENSSSCG00000015456	ENSSSCT00000016838	DOWNSTREAM
9	102310714	T	Y	34	12	22	0.647059	T/C	ENSSSCG00000015456	ENSSSCT00000016838	DOWNSTREAM
9	102311122	A	W	16	4	12	0.75	A/T	ENSSSCG00000015456	ENSSSCT00000016838	DOWNSTREAM
9	102311377	G	R	31	11	20	0.645161	G/A	ENSSSCG00000015456	ENSSSCT00000016838	DOWNSTREAM
9	107015646	C	Y	14	3	11	0.785714	C/T	ENSSSCG00000015479	ENSSSCT00000016862	DOWNSTREAM
9	112584299	C	Y	16	2	14	0.875	C/T	ENSSSCG00000020161	ENSSSCT00000021756	DOWNSTREAM
9	118750189	A	R	28	10	18	0.642857	A/G	N/A	N/A	INTERGENIC
9	121753827	A	R	32	10	22	0.6875	A/G	ENSSSCG00000015583	ENSSSCT00000016976	3PRIME UTR
9	124161974	A	R	18	15	3	0.166667	A/G	N/A	N/A	INTERGENIC
9	127181813	G	R	57	23	34	0.596491	G/A	N/A	N/A	INTERGENIC
10	5949209	G	R	15	3	11	0.785714	G/A	ENSSSCG00000010811	ENSSSCT00000011827	INTRONIC
10	10190588	G	S	23	7	15	0.681818	G/C	ENSSSCG00000010828	ENSSSCT00000011846	DOWNSTREAM
10	15834013	G	R	22	7	15	0.681818	G/A	N/A	N/A	INTERGENIC
10	23821793	G	K	174	63	111	0.637931	G/T	ENSSSCG00000010910	ENSSSCT00000011940	DOWNSTREAM
10	25132167	C	Y	11	2	9	0.818182	C/T	N/A	N/A	INTERGENIC
10	28065890	C	Y	90	65	25	0.277778	C/T	ENSSSCG00000010956	ENSSSCT00000011992	DOWNSTREAM
10	31765661	A	M	94	38	56	0.595745	A/C	ENSSSCG00000010996	ENSSSCT00000012037	3PRIME UTR
10	31765724	C	Y	107	48	59	0.551402	C/T	ENSSSCG00000010996	ENSSSCT00000012037	3PRIME UTR
10	31765774	A	R	41	14	27	0.658537	A/G	ENSSSCG00000010996	ENSSSCT00000012037	DOWNSTREAM
10	31765848	G	K	100	39	61	0.61	G/T	ENSSSCG00000010996	ENSSSCT00000012037	DOWNSTREAM
10	39152604	T	Y	54	22	32	0.592593	T/C	N/A	N/A	INTERGENIC
10	39154649	T	Y	32	11	21	0.65625	T/C	N/A	N/A	INTERGENIC
10	39154885	G	K	19	5	14	0.736842	G/T	N/A	N/A	INTERGENIC
10	39155120	G	R	42	33	9	0.214286	G/A	N/A	N/A	INTERGENIC
10	41803947	C	Y	223	111	112	0.502242	C/T	ENSSSCG00000011033	ENSSSCT00000012076	3PRIME UTR
10	53193713	C	Y	23	7	16	0.695652	C/T	ENSSSCG00000011101	ENSSSCT00000012148	SYNONYMOUS CODING
10	56760274	A	R	11	2	9	0.818182	A/G	N/A	N/A	INTERGENIC
10	60407326	C	Y	14	3	11	0.785714	C/T	N/A	N/A	INTERGENIC
10	60407490	G	R	25	4	21	0.84	G/A	N/A	N/A	INTERGENIC
10	61549176	C	Y	11	2	9	0.818182	C/T	ENSSSCG00000011138	ENSSSCT00000012190	SYNONYMOUS CODING
10	62054139	C	Y	55	16	37	0.698113	C/T	ENSSSCG00000011152	ENSSSCT00000012209	INTRONIC
10	62054431	G	R	73	28	43	0.605634	G/A	ENSSSCG00000011152	ENSSSCT00000012209	INTRONIC
10	62056223	T	Y	271	120	150	0.555556	T/C	ENSSSCG00000011152	ENSSSCT00000012209	INTRONIC
10	62056333	G	R	25	6	19	0.76	G/A	ENSSSCG00000011152	ENSSSCT00000012209	INTRONIC
10	62056928	C	Y	136	88	46	0.343284	C/T	ENSSSCG00000011152	ENSSSCT00000012209	INTRONIC
10	62056975	C	Y	195	140	54	0.278351	C/T	ENSSSCG00000011152	ENSSSCT00000012209	INTRONIC
10	62057235	T	W	39	31	7	0.184211	T/A	ENSSSCG00000011152	ENSSSCT00000012209	INTRONIC
10	62057353	C	Y	85	37	48	0.564706	C/T	ENSSSCG00000011152	ENSSSCT00000012209	INTRONIC
10	62058044	T	Y	223	99	123	0.554054	T/C	ENSSSCG00000011152	ENSSSCT00000012209	INTRONIC
10	62059759	G	R	55	17	32	0.653061	G/A	ENSSSCG00000011152	ENSSSCT00000012209	INTRONIC
10	62060137	T	K	22	2	19	0.904762	T/G	ENSSSCG00000011152	ENSSSCT00000012209	INTRONIC
10	62060142	C	Y	23	3	19	0.863636	C/T	ENSSSCG00000011152	ENSSSCT00000012209	INTRONIC
10	62061035	T	Y	219	84	126	0.6	T/C	ENSSSCG00000011152	ENSSSCT00000012209	INTRONIC
10	62061484	A	M	48	13	26	0.666667	A/C	ENSSSCG00000011152	ENSSSCT00000012209	INTRONIC
10	62062091	T	K	44	11	25	0.694444	T/G	ENSSSCG00000011152	ENSSSCT00000012209	INTRONIC
10	62062491	T	Y	78	19	51	0.728571	T/C	ENSSSCG00000011152	ENSSSCT00000012209	INTRONIC
11	3427962	C	Y	24	7	17	0.708333	C/T	ENSSSCG00000009300	ENSSSCT00000010188	DOWNSTREAM
11	13463276	G	R	51	20	31	0.607843	G/A	N/A	N/A	INTERGENIC
11	18249521	C	Y	52	21	31	0.596154	C/T	N/A	N/A	INTERGENIC
11	18250231	C	M	35	7	27	0.794118	C/A	N/A	N/A	INTERGENIC
11	18250429	A	W	88	29	57	0.662791	A/T	N/A	N/A	INTERGENIC
11	22265025	A	R	19	5	14	0.736842	A/G	ENSSSCG00000009425	ENSSSCT00000010329	DOWNSTREAM
11	22265065	G	R	32	7	25	0.78125	G/A	ENSSSCG00000009425	ENSSSCT00000010329	DOWNSTREAM
11	22265173	G	R	36	11	25	0.694444	G/A	ENSSSCG00000009425	ENSSSCT00000010329	DOWNSTREAM
11	22265558	T	Y	27	8	19	0.703704	T/C	ENSSSCG00000009425	ENSSSCT00000010329	DOWNSTREAM
11	22265622	T	Y	16	4	12	0.75	T/C	ENSSSCG00000009425	ENSSSCT00000010329	DOWNSTREAM
11	22265958	T	Y	29	10	19	0.655172	T/C	ENSSSCG00000009425	ENSSSCT00000010329	DOWNSTREAM
11	23671401	T	K	30	10	20	0.666667	T/G	ENSSSCG00000009430	ENSSSCT00000010337	DOWNSTREAM
11	23691899	C	Y	28	8	20	0.714286	C/T	ENSSSCG00000009430	ENSSSCT00000010337	NON SYNONYMOUS
11	23692065	C	Y	36	12	24	0.666667	C/T	ENSSSCG00000009430	ENSSSCT00000010337	SYNONYMOUS CODING
11	68470262	G	R	40	11	29	0.725	G/A	ENSSSCG00000009512	ENSSSCT00000010429	DOWNSTREAM
11	68470391	G	R	62	14	48	0.774194	G/A	ENSSSCG00000009512	ENSSSCT00000010429	DOWNSTREAM
11	68470419	C	Y	76	19	57	0.75	C/T	ENSSSCG00000009512	ENSSSCT00000010429	DOWNSTREAM
11	77493451	C	Y	14	2	11	0.846154	C/T	ENSSSCG00000009547	ENSSSCT00000010465	INTRONIC
11	77509361	C	Y	16	3	11	0.785714	C/T	ENSSSCG00000009547	ENSSSCT00000010465	INTRONIC
11	77595456	A	R	36	8	26	0.764706	A/G	ENSSSCG00000009548	ENSSSCT00000010466	INTRONIC
11	78840034	A	R	28	22	6	0.214286	A/G	ENSSSCG00000009556	ENSSSCT00000010475	3PRIME UTR
12	1762307	C	Y	27	8	18	0.692308	C/T	N/A	N/A	INTERGENIC
12	3533430	A	R	139	60	79	0.568345	A/G	ENSSSCG00000017184	ENSSSCT00000018709	3PRIME UTR
12	3533457	A	R	89	39	50	0.561798	A/G	ENSSSCG00000017184	ENSSSCT00000018709	3PRIME UTR
12	3921850	T	Y	44	11	32	0.744186	T/C	ENSSSCG00000017200	ENSSSCT00000018725	UPSTREAM
12	3922057	G	K	17	4	12	0.75	G/T	ENSSSCG00000017200	ENSSSCT00000018725	UPSTREAM
12	3922059	C	Y	16	3	12	0.8	C/T	ENSSSCG00000017200	ENSSSCT00000018725	UPSTREAM
12	3924385	C	S	46	15	31	0.673913	C/G	ENSSSCG00000017200	ENSSSCT00000018725	UPSTREAM
12	3985440	T	K	179	80	99	0.553073	T/G	ENSSSCG00000017202	ENSSSCT00000018727	3PRIME UTR
12	3985905	A	R	26	8	18	0.692308	A/G	ENSSSCG00000017202	ENSSSCT00000018727	3PRIME UTR
12	3985973	T	W	40	29	10	0.25641	T/A	ENSSSCG00000017202	ENSSSCT00000018727	3PRIME UTR
12	4893481	A	W	19	16	3	0.157895	A/T	ENSSSCG00000017238	ENSSSCT00000018767	DOWNSTREAM
12	4893919	G	K	33	10	22	0.6875	G/T	ENSSSCG00000017238	ENSSSCT00000018767	DOWNSTREAM
12	6369737	T	Y	35	13	22	0.628571	T/C	ENSSSCG00000017250	ENSSSCT00000018779	3PRIME UTR
12	9944754	T	W	99	70	29	0.292929	T/A	ENSSSCG00000017259	ENSSSCT00000018788	DOWNSTREAM
12	12435570	C	S	15	2	13	0.866667	C/G	ENSSSCG00000019194	ENSSSCT00000020789	DOWNSTREAM
12	12687920	C	Y	45	16	29	0.644444	C/T	ENSSSCG00000017289	ENSSSCT00000018821	SYNONYMOUS CODING
12	12906260	T	Y	15	2	12	0.857143	T/C	ENSSSCG00000017294	ENSSSCT00000018826	DOWNSTREAM
12	13038049	C	Y	26	8	18	0.692308	C/T	ENSSSCG00000017298	ENSSSCT00000018834	DOWNSTREAM
12	19797206	C	Y	37	14	23	0.621622	C/T	ENSSSCG00000017472	ENSSSCT00000019021	3PRIME UTR
12	22625660	G	S	18	14	3	0.176471	G/C	ENSSSCG00000017543	ENSSSCT00000019097	INTRONIC
12	22840851	A	R	26	6	19	0.76	A/G	N/A	N/A	INTERGENIC
12	24441566	A	M	20	2	18	0.9	A/C	ENSSSCG00000017577	ENSSSCT00000019134	INTRONIC
12	24441586	T	Y	14	2	12	0.857143	T/C	ENSSSCG00000017577	ENSSSCT00000019134	INTRONIC
12	40189989	C	Y	38	6	32	0.842105	C/T	ENSSSCG00000017731	ENSSSCT00000019298	3PRIME UTR
12	40312978	A	R	11	2	9	0.818182	A/G	ENSSSCG00000017733	ENSSSCT00000019300	DOWNSTREAM
12	40318742	T	Y	31	11	19	0.633333	T/C	ENSSSCG00000017734	ENSSSCT00000019301	DOWNSTREAM
12	41729708	G	R	65	50	15	0.230769	G/A	ENSSSCG00000017752	ENSSSCT00000019321	DOWNSTREAM
12	42673947	G	R	17	4	12	0.75	G/A	ENSSSCG00000017772	ENSSSCT00000019344	3PRIME UTR
12	42674147	G	R	23	6	17	0.73913	G/A	ENSSSCG00000017772	ENSSSCT00000019344	3PRIME UTR
12	45610305	G	R	17	4	13	0.764706	G/A	ENSSSCG00000017826	ENSSSCT00000019401	DOWNSTREAM
12	45854442	C	Y	16	2	9	0.818182	C/T	ENSSSCG00000017828	ENSSSCT00000019403	DOWNSTREAM
12	47162852	G	R	12	2	10	0.833333	G/A	ENSSSCG00000017870	ENSSSCT00000019446	3PRIME UTR
12	50006399	G	R	20	5	15	0.75	G/A	ENSSSCG00000017951	ENSSSCT00000019535	DOWNSTREAM
12	56533843	G	S	201	3	12	0.8	G/C	ENSSSCG00000018041	ENSSSCT00000019636	INTRONIC
12	56536012	G	R	32	5	15	0.75	G/A	ENSSSCG00000018041	ENSSSCT00000019636	INTRONIC
12	56536269	A	R	29	2	15	0.882353	A/G	ENSSSCG00000018041	ENSSSCT00000019636	INTRONIC
12	56541392	G	R	57	13	44	0.77193	G/A	ENSSSCG00000018042	ENSSSCT00000019637	DOWNSTREAM
12	56541721	C	M	38	11	27	0.710526	C/A	ENSSSCG00000018042	ENSSSCT00000019637	DOWNSTREAM
13	2816437	G	R	37	10	27	0.72973	G/A	ENSSSCG00000011197	ENSSSCT00000012262	UPSTREAM
13	12595367	G	S	12	2	9	0.818182	G/C	N/A	N/A	INTERGENIC
13	16054323	G	R	21	17	4	0.190476	G/A	ENSSSCG00000011233	ENSSSCT00000012300	SYNONYMOUS CODING
13	16219060	G	S	19	4	15	0.789474	G/C	ENSSSCG00000011235	ENSSSCT00000012302	INTRONIC
13	16222734	G	R	27	9	18	0.666667	G/A	ENSSSCG00000011235	ENSSSCT00000012302	3PRIME UTR
13	18027347	C	Y	23	6	17	0.73913	C/T	ENSSSCG00000011239	ENSSSCT00000012306	SYNONYMOUS CODING
13	19709356	G	R	29	9	20	0.689655	G/A	ENSSSCG00000011262	ENSSSCT00000012330	DOWNSTREAM
13	24478563	G	R	17	4	13	0.764706	G/A	ENSSSCG00000011317	ENSSSCT00000012389	DOWNSTREAM
13	26116039	C	Y	44	16	28	0.636364	C/T	ENSSSCG00000011353	ENSSSCT00000012430	DOWNSTREAM
13	37092974	G	R	31	11	20	0.645161	G/A	ENSSSCG00000011485	ENSSSCT00000012568	3PRIME UTR
13	47201734	A	R	24	8	16	0.666667	A/G	ENSSSCG00000011522	ENSSSCT00000012610	DOWNSTREAM
13	47202065	G	S	20	4	15	0.789474	G/C	ENSSSCG00000011522	ENSSSCT00000012610	DOWNSTREAM
13	55507895	A	R	126	56	70	0.555556	A/G	ENSSSCG00000011566	ENSSSCT00000012658	WITHIN NON
13	55508185	C	Y	21	6	15	0.714286	C/T	ENSSSCG00000011566	ENSSSCT00000012658	UPSTREAM
13	59787525	C	Y	62	25	36	0.590164	C/T	ENSSSCG00000011621	ENSSSCT00000012718	3PRIME UTR
13	65336440	A	M	36	2	10	0.833333	A/C	ENSSSCG00000011662	ENSSSCT00000012767	INTRONIC
13	83118746	A	M	110	48	58	0.54717	A/C	ENSSSCG00000011747	ENSSSCT00000012858	NON SYNONYMOUS
13	100528814	G	K	20	17	3	0.15	G/T	N/A	N/A	INTERGENIC
13	100926881	G	R	33	12	21	0.636364	G/A	ENSSSCG00000011849	ENSSSCT00000012961	DOWNSTREAM
13	143315511	G	R	22	6	16	0.727273	G/A	ENSSSCG00000012071	ENSSSCT00000013203	DOWNSTREAM
14	2993180	C	Y	20	6	14	0.7	C/T	ENSSSCG00000009592	ENSSSCT00000010514	SYNONYMOUS CODING
14	7674173	C	M	32	11	20	0.645161	C/A	ENSSSCG00000009640	ENSSSCT00000010568	DOWNSTREAM
14	11461717	C	S	529	2	10	0.833333	C/G	ENSSSCG00000009668	ENSSSCT00000010601	INTRONIC
14	11461719	C	S	529	2	10	0.833333	C/G	ENSSSCG00000009668	ENSSSCT00000010601	INTRONIC
14	11621001	G	S	62	26	36	0.580645	G/C	ENSSSCG00000009672	ENSSSCT00000010605	DOWNSTREAM
14	12121725	C	Y	48	16	31	0.659574	C/T	ENSSSCG00000009676	ENSSSCT00000010610	DOWNSTREAM
14	12968741	T	Y	20	3	17	0.85	T/C	N/A	N/A	INTERGENIC
14	19611896	G	K	23	7	16	0.695652	G/T	ENSSSCG00000009709	ENSSSCT00000010645	DOWNSTREAM
14	30119847	C	Y	60	3	56	0.949153	C/T	ENSSSCG00000009787	ENSSSCT00000010729	SYNONYMOUS CODING
14	34854310	A	R	22	18	4	0.181818	A/G	ENSSSCG00000009853	ENSSSCT00000010800	NON SYNONYMOUS
14	40676033	C	Y	37	8	29	0.783784	C/T	ENSSSCG00000009914	ENSSSCT00000010864	DOWNSTREAM
14	51341254	G	S	28	23	5	0.178571	G/C	ENSSSCG00000010088	ENSSSCT00000011049	NON SYNONYMOUS
14	55692950	G	S	45	16	29	0.644444	G/C	ENSSSCG00000010143	ENSSSCT00000011105	DOWNSTREAM
14	56076989	G	R	28	22	6	0.214286	G/A	ENSSSCG00000010146	ENSSSCT00000011109	DOWNSTREAM
14	57332061	A	R	19	16	3	0.157895	A/G	ENSSSCG00000010158	ENSSSCT00000011122	DOWNSTREAM
14	58899852	G	R	51	20	31	0.607843	G/A	ENSSSCG00000010164	ENSSSCT00000011130	DOWNSTREAM
14	61583289	C	Y	26	7	18	0.72	C/T	ENSSSCG00000010176	ENSSSCT00000011142	DOWNSTREAM
14	78121907	A	M	139	95	44	0.316547	A/C	ENSSSCG00000010283	ENSSSCT00000011255	DOWNSTREAM
14	78121965	C	Y	39	11	28	0.717949	C/T	ENSSSCG00000010283	ENSSSCT00000011255	DOWNSTREAM
14	78123289	C	Y	253	120	132	0.52381	C/T	ENSSSCG00000010283	ENSSSCT00000011255	DOWNSTREAM
14	78429751	C	Y	23	7	16	0.695652	C/T	ENSSSCG00000010289	ENSSSCT00000011261	DOWNSTREAM
14	93840136	C	Y	24	7	17	0.708333	C/T	ENSSSCG00000010391	ENSSSCT00000011375	DOWNSTREAM
14	106031513	A	R	31	7	23	0.766667	A/G	ENSSSCG00000010450	ENSSSCT00000011436	3PRIME UTR
14	106031517	G	S	30	7	22	0.758621	G/C	ENSSSCG00000010450	ENSSSCT00000011436	3PRIME UTR
14	106031543	T	Y	45	16	28	0.636364	T/C	ENSSSCG00000010450	ENSSSCT00000011436	3PRIME UTR
14	106031679	A	R	41	11	29	0.725	A/G	ENSSSCG00000010450	ENSSSCT00000011436	3PRIME UTR
14	106031690	T	Y	47	17	29	0.630435	T/C	ENSSSCG00000010450	ENSSSCT00000011436	3PRIME UTR
14	106031761	C	Y	46	35	10	0.222222	C/T	ENSSSCG00000010450	ENSSSCT00000011436	3PRIME UTR
14	106031764	C	Y	51	38	12	0.24	C/T	ENSSSCG00000010450	ENSSSCT00000011436	3PRIME UTR
14	112446880	A	R	20	17	3	0.15	A/G	ENSSSCG00000010497	ENSSSCT00000011485	DOWNSTREAM
14	113679136	T	Y	23	18	5	0.217391	T/C	ENSSSCG00000010518	ENSSSCT00000011508	3PRIME UTR
14	116345448	A	R	113	48	65	0.575221	A/G	ENSSSCG00000010554	ENSSSCT00000011546	3PRIME UTR
14	116345630	C	S	105	43	62	0.590476	C/G	ENSSSCG00000010554	ENSSSCT00000011546	3PRIME UTR
14	118920328	A	R	23	5	18	0.782609	A/G	ENSSSCG00000010592	ENSSSCT00000011586	INTRONIC
14	128155230	G	R	24	2	20	0.909091	G/A	ENSSSCG00000010631	ENSSSCT00000011627	SYNONYMOUS CODING
14	129920439	T	Y	23	4	19	0.826087	T/C	ENSSSCG00000010642	ENSSSCT00000011640	INTRONIC
14	130433746	A	R	14	2	12	0.857143	A/G	N/A	N/A	INTERGENIC
14	130630957	A	M	15	3	12	0.8	A/C	ENSSSCG00000010651	ENSSSCT00000011650	DOWNSTREAM
14	133947588	G	R	13	3	10	0.769231	G/A	ENSSSCG00000010672	ENSSSCT00000011673	DOWNSTREAM
14	134267059	T	Y	23	7	15	0.681818	T/C	ENSSSCG00000010674	ENSSSCT00000011675	3PRIME UTR
14	134296066	G	R	20	2	18	0.9	G/A	ENSSSCG00000010674	ENSSSCT00000011675	NON SYNONYMOUS
14	135063076	A	R	152	106	46	0.302632	A/G	ENSSSCG00000010682	ENSSSCT00000011683	3PRIME UTR
14	135063333	A	R	104	71	33	0.317308	A/G	ENSSSCG00000010682	ENSSSCT00000011683	3PRIME UTR
14	135516595	A	R	25	8	17	0.68	A/G	ENSSSCG00000010686	ENSSSCT00000011687	SYNONYMOUS CODING
14	137752018	C	M	12	2	10	0.833333	C/A	ENSSSCG00000010699	ENSSSCT00000011705	DOWNSTREAM
14	138439175	G	R	41	16	25	0.609756	G/A	ENSSSCG00000010702	ENSSSCT00000011708	DOWNSTREAM
14	138528516	C	Y	28	9	19	0.678571	C/T	ENSSSCG00000010703	ENSSSCT00000011709	3PRIME UTR
14	138528652	A	R	32	8	24	0.75	A/G	ENSSSCG00000010703	ENSSSCT00000011709	3PRIME UTR
14	139754181	C	S	50	38	12	0.24	C/G	ENSSSCG00000010728	ENSSSCT00000011739	DOWNSTREAM
15	14999481	G	R	96	43	53	0.552083	G/A	N/A	N/A	INTERGENIC
15	23701805	G	R	28	10	18	0.642857	G/A	N/A	N/A	INTERGENIC
15	41976135	A	R	11	2	9	0.818182	A/G	ENSSSCG00000015776	ENSSSCT00000017177	3PRIME UTR
15	51912350	G	K	22	18	4	0.181818	G/T	ENSSSCG00000015849	ENSSSCT00000017257	NON SYNONYMOUS
15	51923849	T	Y	60	25	35	0.583333	T/C	ENSSSCG00000015849	ENSSSCT00000017257	3PRIME UTR
15	77042914	T	Y	22	7	15	0.681818	T/C	ENSSSCG00000015983	ENSSSCT00000017404	DOWNSTREAM
15	81980812	A	R	17	14	3	0.176471	A/G	ENSSSCG00000016013	ENSSSCT00000017436	NON SYNONYMOUS
15	85127900	T	Y	30	10	20	0.666667	T/C	ENSSSCG00000016024	ENSSSCT00000017447	NON SYNONYMOUS
15	94815569	T	Y	65	24	41	0.630769	T/C	ENSSSCG00000016075	ENSSSCT00000017503	DOWNSTREAM
15	94823527	T	K	37	6	21	0.777778	T/G	ENSSSCG00000016075	ENSSSCT00000017503	INTRONIC
15	94823528	A	W	40	4	26	0.866667	A/T	ENSSSCG00000016075	ENSSSCT00000017503	INTRONIC
15	94894078	T	Y	16	4	12	0.75	T/C	ENSSSCG00000016076	ENSSSCT00000017504	DOWNSTREAM
15	94894264	G	S	13	3	10	0.769231	G/C	ENSSSCG00000016076	ENSSSCT00000017504	DOWNSTREAM
15	98077906	T	K	29	25	4	0.137931	T/G	N/A	N/A	INTERGENIC
15	102225639	T	Y	33	11	22	0.666667	T/C	ENSSSCG00000019687	ENSSSCT00000021282	UPSTREAM
15	123422691	C	Y	87	36	51	0.586207	C/T	N/A	N/A	INTERGENIC
15	124082570	C	M	13	3	10	0.769231	C/A	ENSSSCG00000016268	ENSSSCT00000017715	DOWNSTREAM
15	124083454	T	Y	28	22	6	0.214286	T/C	ENSSSCG00000016268	ENSSSCT00000017715	DOWNSTREAM
15	124083895	G	K	29	9	20	0.689655	G/T	ENSSSCG00000016268	ENSSSCT00000017715	DOWNSTREAM
15	124083902	T	Y	28	8	20	0.714286	T/C	ENSSSCG00000016268	ENSSSCT00000017715	DOWNSTREAM
15	130488865	C	M	15	3	12	0.8	C/A	ENSSSCG00000016340	ENSSSCT00000017795	DOWNSTREAM
15	132558734	A	R	14	2	12	0.857143	A/G	ENSSSCG00000016385	ENSSSCT00000017840	UPSTREAM
15	132561003	T	K	29	24	4	0.142857	T/G	N/A	N/A	INTERGENIC
15	132564137	G	R	284	121	161	0.570922	G/A	N/A	N/A	INTERGENIC
15	132564453	G	K	19	4	14	0.777778	G/T	N/A	N/A	INTERGENIC
15	132565195	T	Y	16	3	12	0.8	T/C	N/A	N/A	INTERGENIC
15	132565878	A	W	13	3	10	0.769231	A/T	N/A	N/A	INTERGENIC
16	5182889	C	S	17	2	10	0.833333	C/G	ENSSSCG00000016793	ENSSSCT00000018281	NON SYNONYMOUS
16	6089348	G	R	30	9	21	0.7	G/A	ENSSSCG00000016795	ENSSSCT00000018284	NON SYNONYMOUS
16	16129119	G	R	14	3	11	0.785714	G/A	ENSSSCG00000016810	ENSSSCT00000018302	DOWNSTREAM
16	16300948	G	R	22	3	19	0.863636	G/A	N/A	N/A	INTERGENIC
16	16301310	G	K	45	15	30	0.666667	G/T	ENSSSCG00000016814	ENSSSCT00000018306	DOWNSTREAM
16	16303415	T	W	14	2	12	0.857143	T/A	ENSSSCG00000016814	ENSSSCT00000018306	DOWNSTREAM
16	16304404	G	S	18	5	13	0.722222	G/C	ENSSSCG00000016814	ENSSSCT00000018306	DOWNSTREAM
16	17971531	G	R	22	4	18	0.818182	G/A	ENSSSCG00000016824	ENSSSCT00000018318	3PRIME UTR
16	32232338	A	R	32	10	22	0.6875	A/G	ENSSSCG00000016912	ENSSSCT00000018418	DOWNSTREAM
16	52662757	C	M	17	4	13	0.764706	C/A	ENSSSCG00000018886	ENSSSCT00000020481	DOWNSTREAM
16	68707516	A	R	502	231	271	0.539841	A/G	ENSSSCG00000017083	ENSSSCT00000018599	3PRIME UTR
16	68707617	T	Y	893	336	535	0.614237	T/C	ENSSSCG00000017083	ENSSSCT00000018599	3PRIME UTR
17	13055054	C	Y	62	50	12	0.193548	C/T	ENSSSCG00000007038	ENSSSCT00000007707	INTRONIC
17	13064286	A	M	15	3	12	0.8	A/C	ENSSSCG00000007038	ENSSSCT00000007707	NON SYNONYMOUS
17	13314858	A	R	17	4	13	0.764706	A/G	ENSSSCG00000007042	ENSSSCT00000007711	DOWNSTREAM
17	27021303	A	R	24	7	17	0.708333	A/G	ENSSSCG00000007089	ENSSSCT00000007761	DOWNSTREAM
17	38007297	T	K	19	2	17	0.894737	T/G	ENSSSCG00000007246	ENSSSCT00000007928	NON SYNONYMOUS
17	45915001	G	R	11	2	9	0.818182	G/A	ENSSSCG00000007356	ENSSSCT00000008048	DOWNSTREAM
17	45916132	A	R	21	5	16	0.761905	A/G	ENSSSCG00000007356	ENSSSCT00000008048	DOWNSTREAM
17	49124794	G	R	61	20	41	0.672131	G/A	ENSSSCG00000007382	ENSSSCT00000008080	UPSTREAM
17	49124832	A	W	104	33	71	0.682692	A/T	ENSSSCG00000007382	ENSSSCT00000008080	UPSTREAM
17	53073080	T	Y	17	4	13	0.764706	T/C	N/A	N/A	INTERGENIC
17	53352902	A	M	19	5	14	0.736842	A/C	ENSSSCG00000007463	ENSSSCT00000008167	DOWNSTREAM
17	53353178	C	Y	35	9	26	0.742857	C/T	ENSSSCG00000007463	ENSSSCT00000008167	DOWNSTREAM
17	53353380	T	Y	22	7	15	0.681818	T/C	ENSSSCG00000007463	ENSSSCT00000008167	DOWNSTREAM
17	53457251	A	R	51	13	38	0.745098	A/G	ENSSSCG00000007465	ENSSSCT00000008169	DOWNSTREAM
17	54573268	G	R	17	3	14	0.823529	G/A	ENSSSCG00000007475	ENSSSCT00000008181	3PRIME UTR
17	61261358	T	Y	15	2	13	0.866667	T/C	ENSSSCG00000007514	ENSSSCT00000008231	NON SYNONYMOUS
17	61261485	T	Y	16	2	14	0.875	T/C	ENSSSCG00000007514	ENSSSCT00000008231	3PRIME UTR
17	61261490	G	R	16	3	13	0.8125	G/A	ENSSSCG00000007514	ENSSSCT00000008231	3PRIME UTR
17	61747517	C	Y	19	2	16	0.888889	C/T	ENSSSCG00000007521	ENSSSCT00000008248	INTRONIC
18	10009413	C	Y	25	6	19	0.76	C/T	ENSSSCG00000016520	ENSSSCT00000017988	DOWNSTREAM
18	10010409	A	R	29	9	18	0.666667	A/G	ENSSSCG00000016520	ENSSSCT00000017988	DOWNSTREAM
18	41384677	C	Y	274	116	157	0.575092	C/T	N/A	N/A	INTERGENIC
18	41384721	G	R	83	32	51	0.614458	G/A	N/A	N/A	INTERGENIC
X	5861011	T	Y	18	2	16	0.888889	T/C	ENSSSCG00000012108	ENSSSCT00000013243	INTRONIC
X	19167938	G	R	22	18	4	0.181818	G/A	ENSSSCG00000012179	ENSSSCT00000013323	SYNONYMOUS CODING
X	19191037	T	Y	43	33	10	0.232558	T/C	ENSSSCG00000012179	ENSSSCT00000013323	SYNONYMOUS CODING
X	19191196	C	Y	71	49	22	0.309859	C/T	ENSSSCG00000012179	ENSSSCT00000013323	SYNONYMOUS CODING
X	19191694	C	S	36	29	7	0.194444	C/G	ENSSSCG00000012179	ENSSSCT00000013323	NON SYNONYMOUS
X	36694499	A	W	36	28	8	0.222222	A/T	ENSSSCG00000012252	ENSSSCT00000013398	SYNONYMOUS CODING
X	36694739	C	M	73	56	17	0.232877	C/A	ENSSSCG00000012252	ENSSSCT00000013398	SYNONYMOUS CODING
X	36694759	T	Y	49	35	14	0.285714	T/C	ENSSSCG00000012252	ENSSSCT00000013398	SYNONYMOUS CODING
X	36695283	C	Y	56	47	9	0.160714	C/T	ENSSSCG00000012252	ENSSSCT00000013398	SYNONYMOUS CODING
X	36695292	C	S	57	46	10	0.178571	C/G	ENSSSCG00000012252	ENSSSCT00000013398	SYNONYMOUS CODING
X	51581977	A	M	43	15	26	0.634146	A/C	ENSSSCG00000012366	ENSSSCT00000013523	INTRONIC
X	81892489	A	R	22	4	18	0.818182	A/G	ENSSSCG00000012525	ENSSSCT00000013694	UPSTREAM
X	90546960	T	Y	13	2	11	0.846154	T/C	ENSSSCG00000012591	ENSSSCT00000013770	DOWNSTREAM
X	95697138	T	Y	47	37	10	0.212766	T/C	ENSSSCG00000012602	ENSSSCT00000013781	SYNONYMOUS CODING
X	95697187	A	M	36	27	9	0.25	A/C	ENSSSCG00000012602	ENSSSCT00000013781	NON SYNONYMOUS
X	95697196	T	K	36	27	9	0.25	T/G	ENSSSCG00000012602	ENSSSCT00000013781	NON SYNONYMOUS
X	95697213	T	Y	31	24	7	0.225806	T/C	ENSSSCG00000012602	ENSSSCT00000013781	SYNONYMOUS CODING
X	95697378	A	R	28	24	4	0.142857	A/G	ENSSSCG00000012602	ENSSSCT00000013781	SYNONYMOUS CODING
X	109367911	A	M	32	10	22	0.6875	A/C	ENSSSCG00000012698	ENSSSCT00000013881	N/A

## Sheet: IBERIAN
Chromosome	Position	Reference	Genotype(IUPAC)	Coverage	Allele a (counts)	Allele b (counts)	Frequency	Genotype	Gene	Transcript	Feature
1	550993	G	R	21	2	13	0.866667	G/A	ENSSSCG00000004010	ENSSSCT00000004434	INTRONIC	53	53	inter
1	5593622	T	Y	121	68	43	0.387387	T/C	ENSSSCG00000004029	ENSSSCT00000004455	INTRONIC	47		intro
1	7693980	T	Y	23	19	4	0.173913	T/C	ENSSSCG00000004034	ENSSSCT00000004462	INTRONIC	41
1	7693994	G	R	21	17	4	0.190476	G/A	ENSSSCG00000004034	ENSSSCT00000004462	INTRONIC	130
1	8813609	T	Y	44	11	33	0.75	T/C	ENSSSCG00000004051	ENSSSCT00000004479	3PRIME UTR	36
1	8813835	C	Y	51	34	17	0.333333	C/T	ENSSSCG00000004051	ENSSSCT00000004479	3PRIME UTR
1	8814044	A	R	44	31	13	0.295455	A/G	ENSSSCG00000004051	ENSSSCT00000004479	DOWNSTREAM
1	16025057	T	Y	22	5	17	0.772727	T/C	ENSSSCG00000004091	ENSSSCT00000004522	SYNONYMOUS CODING
1	42736334	G	R	156	92	64	0.410256	G/A	ENSSSCG00000004241	ENSSSCT00000004688	DOWNSTREAM
1	99753036	G	R	61	40	20	0.333333	G/A	ENSSSCG00000004499	ENSSSCT00000004971	SYNONYMOUS CODING
1	101087166	G	R	16	3	13	0.8125	G/A	N/A	N/A	INTERGENIC
1	110073883	C	Y	34	24	10	0.294118	C/T	ENSSSCG00000004542	ENSSSCT00000005017	3PRIME UTR
1	117374244	G	R	48	34	14	0.291667	G/A	ENSSSCG00000004595	ENSSSCT00000005076	3PRIME UTR
1	121223295	A	R	74	34	9	0.209302	A/G	ENSSSCG00000004611	ENSSSCT00000005092	DOWNSTREAM
1	121223298	A	R	77	39	7	0.152174	A/G	ENSSSCG00000004611	ENSSSCT00000005092	DOWNSTREAM
1	123946398	A	R	22	2	20	0.909091	A/G	ENSSSCG00000004618	ENSSSCT00000005100	INTRONIC
1	137361112	A	R	49	42	7	0.142857	A/G	ENSSSCG00000004774	ENSSSCT00000005273	DOWNSTREAM
1	157214274	C	Y	85	16	40	0.714286	C/T	ENSSSCG00000004875	ENSSSCT00000005381	INTRONIC
1	157214275	A	M	135	16	90	0.849057	A/C	ENSSSCG00000004875	ENSSSCT00000005381	INTRONIC
1	157217674	A	R	73	50	23	0.315068	A/G	ENSSSCG00000004875	ENSSSCT00000005381	DOWNSTREAM
1	197987911	C	Y	26	19	7	0.269231	C/T	ENSSSCG00000005084	ENSSSCT00000005604	3PRIME UTR
1	274956364	G	R	114	79	35	0.307018	G/A	ENSSSCG00000005514	ENSSSCT00000006064	DOWNSTREAM
1	275511069	T	W	53	19	34	0.641509	T/A	ENSSSCG00000005524	ENSSSCT00000006075	DOWNSTREAM
1	289072056	T	W	44	32	12	0.272727	T/A	ENSSSCG00000005748	ENSSSCT00000006320	INTRONIC
1	293561797	T	K	16	2	14	0.875	T/G	N/A	N/A	INTERGENIC
1	293594757	A	M	26	19	7	0.269231	A/C	N/A	N/A	INTERGENIC
1	293594787	T	W	13	2	11	0.846154	T/A	N/A	N/A	INTERGENIC
2	5171009	A	M	3057	1476	1578	0.516699	A/C	ENSSSCG00000012991	ENSSSCT00000014201	DOWNSTREAM
2	5172044	G	R	2241	1307	891	0.405369	G/A	ENSSSCG00000012991	ENSSSCT00000014201	DOWNSTREAM
2	5210276	G	K	489	271	215	0.442387	G/T	N/A	N/A	INTERGENIC
2	5210524	C	S	545	231	312	0.574586	C/G	N/A	N/A	INTERGENIC
2	7452179	G	R	52	17	35	0.673077	G/A	ENSSSCG00000013059	ENSSSCT00000014275	UPSTREAM
2	7454512	C	Y	22	2	20	0.909091	C/T	ENSSSCG00000013059	ENSSSCT00000014275	SYNONYMOUS CODING
2	7566990	G	R	82	24	58	0.707317	G/A	N/A	N/A	INTERGENIC
2	7567103	A	M	82	30	52	0.634146	A/C	N/A	N/A	INTERGENIC
2	7567893	C	Y	99	35	62	0.639175	C/T	N/A	N/A	INTERGENIC
2	7568265	C	Y	82	54	28	0.341463	C/T	N/A	N/A	INTERGENIC
2	7568878	A	R	70	45	25	0.357143	A/G	N/A	N/A	INTERGENIC
2	7569175	T	K	87	57	30	0.344828	T/G	N/A	N/A	INTERGENIC
2	7569513	G	R	60	43	17	0.283333	G/A	N/A	N/A	INTERGENIC
2	7569542	C	Y	121	78	40	0.338983	C/T	N/A	N/A	INTERGENIC
2	7569560	G	R	194	116	78	0.402062	G/A	N/A	N/A	INTERGENIC
2	7621972	G	R	97	36	61	0.628866	G/A	N/A	N/A	INTERGENIC
2	10610263	T	W	53	17	36	0.679245	T/A	ENSSSCG00000013155	ENSSSCT00000014375	DOWNSTREAM
2	10610306	T	Y	52	15	37	0.711538	T/C	ENSSSCG00000013155	ENSSSCT00000014375	DOWNSTREAM
2	56288907	T	Y	205	63	138	0.686567	T/C	ENSSSCG00000013747	ENSSSCT00000015021	UPSTREAM
2	61715913	C	Y	25	19	6	0.24	C/T	ENSSSCG00000013876	ENSSSCT00000015160	INTRONIC
2	61775675	C	Y	28	21	6	0.222222	C/T	ENSSSCG00000013879	ENSSSCT00000015165	DOWNSTREAM
2	61891732	C	M	13	2	11	0.846154	C/A	ENSSSCG00000013883	ENSSSCT00000015169	3PRIME UTR
2	61892394	G	R	70	47	23	0.328571	G/A	ENSSSCG00000013883	ENSSSCT00000015169	DOWNSTREAM
2	68842914	T	Y	31	24	7	0.225806	T/C	N/A	N/A	INTERGENIC
2	74536823	T	W	23	2	15	0.882353	T/A	N/A	N/A	INTERGENIC
2	105610812	T	Y	67	44	23	0.343284	T/C	ENSSSCG00000014205	ENSSSCT00000015523	3PRIME UTR
2	105610965	A	R	106	65	41	0.386792	A/G	ENSSSCG00000014205	ENSSSCT00000015523	3PRIME UTR
2	105611061	C	Y	63	45	18	0.285714	C/T	ENSSSCG00000014205	ENSSSCT00000015523	3PRIME UTR
2	105611681	C	S	166	54	112	0.674699	C/G	ENSSSCG00000014205	ENSSSCT00000015523	DOWNSTREAM
2	105611879	A	R	87	59	27	0.313953	A/G	ENSSSCG00000014205	ENSSSCT00000015523	DOWNSTREAM
2	105611996	A	R	148	99	49	0.331081	A/G	ENSSSCG00000014205	ENSSSCT00000015523	DOWNSTREAM
2	105612303	C	Y	51	34	17	0.333333	C/T	ENSSSCG00000014205	ENSSSCT00000015523	DOWNSTREAM
2	105612445	G	R	136	83	53	0.389706	G/A	ENSSSCG00000014205	ENSSSCT00000015523	DOWNSTREAM
2	105613176	A	R	172	70	102	0.593023	A/G	ENSSSCG00000014205	ENSSSCT00000015523	DOWNSTREAM
2	109264707	C	Y	52	35	16	0.313725	C/T	ENSSSCG00000014224	ENSSSCT00000015542	DOWNSTREAM
2	136066933	T	Y	91	34	57	0.626374	T/C	ENSSSCG00000014435	ENSSSCT00000015780	3PRIME UTR
2	136468810	T	K	37	10	27	0.72973	T/G	ENSSSCG00000014439	ENSSSCT00000015785	INTRONIC
3	3869828	C	Y	101	85	15	0.15	C/T	ENSSSCG00000007585	ENSSSCT00000008325	SYNONYMOUS CODING
3	3870302	C	S	269	194	74	0.276119	C/G	ENSSSCG00000007585	ENSSSCT00000008325	SYNONYMOUS CODING
3	3870494	G	S	288	217	71	0.246528	G/C	ENSSSCG00000007585	ENSSSCT00000008325	SYNONYMOUS CODING
3	3870602	T	Y	273	155	118	0.432234	T/C	ENSSSCG00000007585	ENSSSCT00000008325	SYNONYMOUS CODING
3	9867486	T	K	34	6	28	0.823529	T/G	ENSSSCG00000007721	ENSSSCT00000008466	INTRONIC
3	15355423	T	Y	24	5	19	0.791667	T/C	ENSSSCG00000018488	ENSSSCT00000020083	DOWNSTREAM
3	54063663	C	Y	21	17	4	0.190476	C/T	ENSSSCG00000008234	ENSSSCT00000009017	DOWNSTREAM
3	54738549	C	Y	201	66	135	0.671642	C/T	ENSSSCG00000008245	ENSSSCT00000009030	3PRIME UTR
3	71491784	A	M	24	5	19	0.791667	A/C	ENSSSCG00000008365	ENSSSCT00000009159	DOWNSTREAM
3	71493112	A	R	94	59	34	0.365591	A/G	ENSSSCG00000008365	ENSSSCT00000009159	DOWNSTREAM
3	71493131	C	Y	58	18	40	0.689655	C/T	ENSSSCG00000008365	ENSSSCT00000009159	DOWNSTREAM
3	96186865	A	R	25	20	5	0.2	A/G	N/A	N/A	INTERGENIC
3	96186890	A	R	21	3	18	0.857143	A/G	N/A	N/A	INTERGENIC
3	105340401	G	R	44	12	32	0.727273	G/A	ENSSSCG00000008572	ENSSSCT00000009378	DOWNSTREAM
3	105340420	G	R	38	12	26	0.684211	G/A	ENSSSCG00000008572	ENSSSCT00000009378	DOWNSTREAM
3	105341286	A	R	65	42	23	0.353846	A/G	ENSSSCG00000008572	ENSSSCT00000009378	DOWNSTREAM
3	109567504	A	R	43	32	11	0.255814	A/G	ENSSSCG00000008600	ENSSSCT00000009411	DOWNSTREAM
3	117754586	T	Y	13	2	11	0.846154	T/C	ENSSSCG00000008644	ENSSSCT00000009457	INTRONIC
4	15700122	T	Y	19	15	4	0.210526	T/C	ENSSSCG00000005984	ENSSSCT00000006567	NON SYNONYMOUS
4	37961736	A	M	79	30	49	0.620253	A/C	ENSSSCG00000006073	ENSSSCT00000006664	UPSTREAM
4	88479027	C	S	20	16	3	0.157895	C/G	ENSSSCG00000006324	ENSSSCT00000006932	NON SYNONYMOUS
4	91096558	G	R	25	19	6	0.24	G/A	ENSSSCG00000006334	ENSSSCT00000006942	DOWNSTREAM
4	91096713	T	K	42	14	28	0.666667	T/G	ENSSSCG00000006334	ENSSSCT00000006942	DOWNSTREAM
4	92241002	A	R	19	16	3	0.157895	A/G	ENSSSCG00000006345	ENSSSCT00000006953	NON SYNONYMOUS
4	93710549	C	S	30	5	25	0.833333	C/G	ENSSSCG00000006389	ENSSSCT00000007002	DOWNSTREAM
4	95805664	C	Y	27	21	6	0.222222	C/T	ENSSSCG00000006453	ENSSSCT00000007069	DOWNSTREAM
4	96465219	T	Y	20	16	3	0.157895	T/C	N/A	N/A	INTERGENIC
4	96470608	T	Y	34	25	6	0.193548	T/C	N/A	N/A	INTERGENIC
4	96474040	T	Y	29	19	7	0.269231	T/C	N/A	N/A	INTERGENIC
4	101844280	A	R	96	53	14	0.208955	A/G	ENSSSCG00000006624	ENSSSCT00000007258	INTRONIC
4	101844444	A	R	78	41	8	0.163265	A/G	ENSSSCG00000006624	ENSSSCT00000007258	INTRONIC
4	101844477	A	R	91	45	17	0.274194	A/G	ENSSSCG00000006624	ENSSSCT00000007258	INTRONIC
4	101844577	G	R	91	46	14	0.233333	G/A	ENSSSCG00000006624	ENSSSCT00000007258	INTRONIC
4	101848182	T	W	104	64	40	0.384615	T/A	ENSSSCG00000006624	ENSSSCT00000007258	3PRIME UTR
4	105331971	T	Y	163	102	61	0.374233	T/C	ENSSSCG00000006709	ENSSSCT00000007349	DOWNSTREAM
4	107197176	A	R	75	49	26	0.346667	A/G	ENSSSCG00000006729	ENSSSCT00000007371	DOWNSTREAM
4	113256927	A	M	131	91	40	0.305344	A/C	ENSSSCG00000006789	ENSSSCT00000007437	3PRIME UTR
4	122379518	C	Y	15	2	13	0.866667	C/T	ENSSSCG00000006862	ENSSSCT00000007515	NON SYNONYMOUS
4	123214578	C	Y	35	10	25	0.714286	C/T	ENSSSCG00000006874	ENSSSCT00000007528	NON SYNONYMOUS
4	127076964	C	Y	54	35	18	0.339623	C/T	ENSSSCG00000006887	ENSSSCT00000007541	DOWNSTREAM
5	438403	G	R	23	6	17	0.73913	G/A	ENSSSCG00000000010	ENSSSCT00000000011	DOWNSTREAM
5	3880070	G	R	113	34	79	0.699115	G/A	ENSSSCG00000000071	ENSSSCT00000000077	DOWNSTREAM
5	5865396	T	W	165	97	68	0.412121	T/A	ENSSSCG00000000105	ENSSSCT00000000111	DOWNSTREAM
5	6521393	G	R	36	10	26	0.722222	G/A	ENSSSCG00000000119	ENSSSCT00000000125	SYNONYMOUS CODING
5	7717233	A	R	44	30	14	0.318182	A/G	ENSSSCG00000000144	ENSSSCT00000000150	3PRIME UTR
5	7717237	A	R	43	29	14	0.325581	A/G	ENSSSCG00000000144	ENSSSCT00000000150	3PRIME UTR
5	21180409	T	Y	96	28	68	0.708333	T/C	N/A	N/A	INTERGENIC
5	21180512	G	S	88	69	19	0.215909	G/C	N/A	N/A	INTERGENIC
5	59105773	C	M	108	3	14	0.823529	C/A	N/A	N/A	INTERGENIC
5	59113611	A	R	106	2	13	0.866667	A/G	N/A	N/A	INTERGENIC
5	59152595	G	R	471	3	88	0.967033	G/A	ENSSSCG00000000660	ENSSSCT00000000716	INTRONIC
5	59152827	A	M	746	7	49	0.875	A/C	ENSSSCG00000000660	ENSSSCT00000000716	INTRONIC
5	59166166	T	Y	424	150	195	0.565217	T/C	ENSSSCG00000000660	ENSSSCT00000000716	SYNONYMOUS CODING
5	59228226	A	M	30	9	21	0.7	A/C	ENSSSCG00000000662	ENSSSCT00000000718	DOWNSTREAM
5	63501663	G	R	17	3	14	0.823529	G/A	ENSSSCG00000000750	ENSSSCT00000000814	DOWNSTREAM
5	73273431	G	R	13	2	11	0.846154	G/A	N/A	N/A	INTERGENIC
5	80232095	C	Y	74	3	71	0.959459	C/T	ENSSSCG00000000883	ENSSSCT00000000967	WITHIN NON
5	82573088	A	R	21	16	5	0.238095	A/G	ENSSSCG00000000893	ENSSSCT00000000977	3PRIME UTR
5	86809053	T	K	98	61	37	0.377551	T/G	ENSSSCG00000000916	ENSSSCT00000001000	3PRIME UTR
5	86809334	C	Y	347	202	145	0.417867	C/T	ENSSSCG00000000916	ENSSSCT00000001000	3PRIME UTR
5	86809358	G	K	411	236	175	0.425791	G/T	ENSSSCG00000000916	ENSSSCT00000001000	3PRIME UTR
5	87973641	A	W	32	3	28	0.903226	A/T	ENSSSCG00000000921	ENSSSCT00000001006	DOWNSTREAM
6	29827	T	Y	20	16	3	0.157895	T/C	N/A	N/A	INTERGENIC
6	243614	G	K	18	15	3	0.166667	G/T	ENSSSCG00000002635	ENSSSCT00000002924	INTRONIC
6	250825	T	K	161	59	99	0.626582	T/G	ENSSSCG00000020149	ENSSSCT00000021744	DOWNSTREAM
6	251505	T	W	40	6	26	0.8125	T/A	ENSSSCG00000020149	ENSSSCT00000021744	DOWNSTREAM
6	258215	A	R	989	513	384	0.428094	A/G	ENSSSCG00000020503	ENSSSCT00000022098	DOWNSTREAM
6	8863931	G	K	16	2	14	0.875	G/T	ENSSSCG00000002710	ENSSSCT00000003004	DOWNSTREAM
6	19333517	C	Y	358	159	198	0.554622	C/T	ENSSSCG00000002801	ENSSSCT00000003101	DOWNSTREAM
6	20821693	T	Y	72	25	47	0.652778	T/C	ENSSSCG00000002829	ENSSSCT00000003130	3PRIME UTR
6	57486590	C	Y	459	209	250	0.544662	C/T	ENSSSCG00000003555	ENSSSCT00000003949	3PRIME UTR
6	61990347	A	R	17	2	15	0.882353	A/G	N/A	N/A	INTERGENIC
6	70728252	T	Y	42	32	10	0.238095	T/C	ENSSSCG00000003691	ENSSSCT00000004089	DOWNSTREAM
6	100389570	C	Y	326	6	58	0.90625	C/T	ENSSSCG00000003791	ENSSSCT00000004195	INTRONIC
6	105067240	A	W	16	2	14	0.875	A/T	ENSSSCG00000020427	ENSSSCT00000022022	DOWNSTREAM
6	106098971	C	S	39	30	9	0.230769	C/G	ENSSSCG00000003820	ENSSSCT00000004227	DOWNSTREAM
6	112905888	C	M	80	50	30	0.375	C/A	ENSSSCG00000003850	ENSSSCT00000004262	3PRIME UTR
7	13946259	G	R	21	16	5	0.238095	G/A	N/A	N/A	INTERGENIC
7	27717676	A	W	29	25	4	0.137931	A/T	ENSSSCG00000001410	ENSSSCT00000001546	3PRIME UTR
7	27905114	C	Y	141	88	52	0.371429	C/T	ENSSSCG00000001428	ENSSSCT00000001572	UPSTREAM
7	28061525	C	Y	38	9	29	0.763158	C/T	ENSSSCG00000001438	ENSSSCT00000001591	DOWNSTREAM
7	29228120	C	M	34	26	8	0.235294	C/A	ENSSSCG00000001456	ENSSSCT00000001616	NON SYNONYMOUS
7	33073716	C	Y	62	42	20	0.322581	C/T	ENSSSCG00000001495	ENSSSCT00000001667	DOWNSTREAM
7	33073876	G	R	25	20	5	0.2	G/A	ENSSSCG00000001495	ENSSSCT00000001667	DOWNSTREAM
7	33073951	C	Y	85	31	54	0.635294	C/T	ENSSSCG00000001495	ENSSSCT00000001667	DOWNSTREAM
7	36822785	C	M	39	28	11	0.282051	C/A	ENSSSCG00000001562	ENSSSCT00000001741	DOWNSTREAM
7	45768013	G	S	292	2	48	0.96	G/C	ENSSSCG00000001701	ENSSSCT00000001901	INTRONIC
7	45768301	C	Y	315	181	132	0.421725	C/T	ENSSSCG00000001702	ENSSSCT00000001902	DOWNSTREAM
7	48856558	C	Y	16	13	3	0.1875	C/T	ENSSSCG00000001720	ENSSSCT00000001923	INTRONIC
7	53783077	A	R	19	4	15	0.789474	A/G	ENSSSCG00000001761	ENSSSCT00000001969	DOWNSTREAM
7	69758883	T	Y	18	15	3	0.166667	T/C	ENSSSCG00000001946	ENSSSCT00000002178	3PRIME UTR
7	81582689	T	Y	3925	3	13	0.8125	T/C	ENSSSCG00000002013	ENSSSCT00000002252	INTRONIC
7	81582712	T	Y	3955	13	33	0.717391	T/C	ENSSSCG00000002013	ENSSSCT00000002252	INTRONIC
7	82373712	T	W	57	4	14	0.777778	T/A	ENSSSCG00000002036	ENSSSCT00000002278	INTRONIC
7	82733678	A	R	27	20	7	0.259259	A/G	ENSSSCG00000002051	ENSSSCT00000002294	SYNONYMOUS CODING
7	99590639	T	Y	57	38	19	0.333333	T/C	ENSSSCG00000002291	ENSSSCT00000002552	DOWNSTREAM
7	99591653	C	Y	38	11	27	0.710526	C/T	ENSSSCG00000002291	ENSSSCT00000002552	DOWNSTREAM
7	99823128	C	M	340	2	54	0.964286	C/A	ENSSSCG00000002296	ENSSSCT00000002557	INTRONIC
7	99900727	C	M	267	108	156	0.590909	C/A	ENSSSCG00000002297	ENSSSCT00000002558	DOWNSTREAM
7	101736969	G	R	40	28	12	0.3	G/A	ENSSSCG00000002311	ENSSSCT00000002573	DOWNSTREAM
7	104514131	G	K	22	2	20	0.909091	G/T	ENSSSCG00000002340	ENSSSCT00000002604	DOWNSTREAM
7	108727255	G	K	16	13	3	0.1875	G/T	ENSSSCG00000002404	ENSSSCT00000002673	DOWNSTREAM
7	118342709	A	R	23	17	4	0.190476	A/G	ENSSSCG00000002426	ENSSSCT00000002695	INTRONIC
7	121698853	T	Y	34	10	24	0.705882	T/C	ENSSSCG00000002448	ENSSSCT00000002718	3PRIME UTR
7	124365584	T	Y	338	194	144	0.426036	T/C	ENSSSCG00000002481	ENSSSCT00000002758	UPSTREAM
7	124367762	T	Y	55	18	37	0.672727	T/C	ENSSSCG00000002481	ENSSSCT00000002758	SYNONYMOUS CODING
7	124368430	C	Y	45	10	35	0.777778	C/T	ENSSSCG00000002481	ENSSSCT00000002758	SYNONYMOUS CODING
7	124369446	G	R	578	204	373	0.646447	G/A	ENSSSCG00000002481	ENSSSCT00000002758	SYNONYMOUS CODING
7	124369833	T	W	641	268	373	0.581903	T/A	ENSSSCG00000002481	ENSSSCT00000002758	DOWNSTREAM
7	124369893	A	R	377	160	216	0.574468	A/G	ENSSSCG00000002481	ENSSSCT00000002758	DOWNSTREAM
7	124369965	T	K	510	208	302	0.592157	T/G	ENSSSCG00000002481	ENSSSCT00000002758	DOWNSTREAM
7	125625738	A	R	19	15	4	0.210526	A/G	ENSSSCG00000002496	ENSSSCT00000002774	NON SYNONYMOUS
7	125626202	G	R	56	40	16	0.285714	G/A	ENSSSCG00000002496	ENSSSCT00000002774	3PRIME UTR
7	125626207	C	S	47	32	15	0.319149	C/G	ENSSSCG00000002496	ENSSSCT00000002774	3PRIME UTR
7	130637347	C	Y	13	2	11	0.846154	C/T	ENSSSCG00000002520	ENSSSCT00000002799	DOWNSTREAM
7	131894112	C	Y	69	20	48	0.705882	C/T	ENSSSCG00000002539	ENSSSCT00000002820	UPSTREAM
7	135653149	T	Y	22	5	17	0.772727	T/C	ENSSSCG00000002623	ENSSSCT00000002910	INTRONIC
7	135746944	T	Y	1049	613	435	0.415076	T/C	ENSSSCG00000002626	ENSSSCT00000002914	DOWNSTREAM
7	135747098	G	R	928	542	386	0.415948	G/A	ENSSSCG00000002626	ENSSSCT00000002914	DOWNSTREAM
7	135747175	A	R	22	18	4	0.181818	A/G	ENSSSCG00000002626	ENSSSCT00000002914	SYNONYMOUS CODING
7	135749095	T	Y	55	18	37	0.672727	T/C	ENSSSCG00000002626	ENSSSCT00000002914	INTRONIC
7	135749487	C	Y	337	193	143	0.425595	C/T	ENSSSCG00000002626	ENSSSCT00000002914	INTRONIC
7	135749689	T	K	422	239	183	0.433649	T/G	ENSSSCG00000002626	ENSSSCT00000002914	INTRONIC
7	135822478	G	R	34	24	8	0.25	G/A	ENSSSCG00000002627	ENSSSCT00000002915	INTRONIC
8	32201180	T	W	15	2	12	0.857143	T/A	ENSSSCG00000008813	ENSSSCT00000009643	DOWNSTREAM
8	48075443	G	K	221	2	56	0.965517	G/T	ENSSSCG00000008913	ENSSSCT00000009759	INTRONIC
8	112166414	A	R	35	26	9	0.257143	A/G	ENSSSCG00000009211	ENSSSCT00000010085	3PRIME UTR
8	112166549	G	R	29	22	7	0.241379	G/A	ENSSSCG00000009211	ENSSSCT00000010085	3PRIME UTR
8	113193825	G	R	26	2	11	0.846154	G/A	ENSSSCG00000009224	ENSSSCT00000010103	INTRONIC
9	7816636	G	R	60	40	20	0.333333	G/A	ENSSSCG00000014828	ENSSSCT00000016180	DOWNSTREAM
9	10445230	C	Y	21	17	4	0.190476	C/T	ENSSSCG00000014867	ENSSSCT00000016220	DOWNSTREAM
9	38878640	T	Y	14	2	12	0.857143	T/C	ENSSSCG00000015040	ENSSSCT00000016406	DOWNSTREAM
9	43011973	G	S	176	74	101	0.577143	G/C	ENSSSCG00000015070	ENSSSCT00000016436	SYNONYMOUS CODING
9	59230878	T	Y	42	6	36	0.857143	T/C	ENSSSCG00000015257	ENSSSCT00000016626	3PRIME UTR
9	59348845	A	R	29	8	21	0.724138	A/G	ENSSSCG00000015260	ENSSSCT00000016629	3PRIME UTR
9	123970564	G	K	20	2	18	0.9	G/T	ENSSSCG00000015603	ENSSSCT00000016996	DOWNSTREAM
10	1703140	G	R	21	5	16	0.761905	G/A	N/A	N/A	INTERGENIC
10	1704228	A	W	22	17	5	0.227273	A/T	N/A	N/A	INTERGENIC
10	10190588	G	S	44	31	11	0.261905	G/C	ENSSSCG00000010828	ENSSSCT00000011846	DOWNSTREAM
10	13961654	G	S	605	2	102	0.980769	G/C	ENSSSCG00000010853	ENSSSCT00000011875	INTRONIC
10	16116945	A	M	103	63	39	0.382353	A/C	N/A	N/A	INTERGENIC
10	17031515	T	W	20	15	3	0.166667	T/A	ENSSSCG00000010877	ENSSSCT00000011900	NON SYNONYMOUS
10	19396858	C	S	24	18	6	0.25	C/G	N/A	N/A	INTERGENIC
10	19398192	G	R	22	5	17	0.772727	G/A	N/A	N/A	INTERGENIC
10	19398318	C	S	33	28	5	0.151515	C/G	N/A	N/A	INTERGENIC
10	19398334	T	Y	35	29	6	0.171429	T/C	N/A	N/A	INTERGENIC
10	19398402	C	Y	32	9	23	0.71875	C/T	N/A	N/A	INTERGENIC
10	19398423	C	Y	37	7	30	0.810811	C/T	N/A	N/A	INTERGENIC
10	23786144	A	R	31	4	17	0.809524	A/G	ENSSSCG00000010910	ENSSSCT00000011940	INTRONIC
10	31901178	A	R	28	22	6	0.214286	A/G	ENSSSCG00000010998	ENSSSCT00000012040	DOWNSTREAM
10	31901183	A	R	29	25	4	0.137931	A/G	ENSSSCG00000010998	ENSSSCT00000012040	DOWNSTREAM
10	31954101	T	Y	35	25	9	0.264706	T/C	ENSSSCG00000011000	ENSSSCT00000012042	DOWNSTREAM
10	39152403	T	K	36	27	9	0.25	T/G	N/A	N/A	INTERGENIC
10	39152604	T	Y	52	39	13	0.25	T/C	N/A	N/A	INTERGENIC
10	39155120	G	R	41	31	10	0.243902	G/A	N/A	N/A	INTERGENIC
10	41029323	A	M	65	21	42	0.666667	A/C	ENSSSCG00000011027	ENSSSCT00000012069	3PRIME UTR
10	46039335	A	R	18	15	3	0.166667	A/G	N/A	N/A	INTERGENIC
10	57110501	G	R	23	4	19	0.826087	G/A	ENSSSCG00000011119	ENSSSCT00000012169	DOWNSTREAM
11	3658836	A	R	22	17	5	0.227273	A/G	ENSSSCG00000009302	ENSSSCT00000010190	3PRIME UTR
11	4143453	C	Y	30	7	23	0.766667	C/T	ENSSSCG00000009308	ENSSSCT00000010196	DOWNSTREAM
11	5550634	A	R	34	6	28	0.823529	A/G	N/A	N/A	INTERGENIC
11	16120950	A	W	13	2	11	0.846154	A/T	N/A	N/A	INTERGENIC
11	23672721	C	Y	32	23	9	0.28125	C/T	ENSSSCG00000009430	ENSSSCT00000010337	DOWNSTREAM
11	47971170	C	Y	45	14	31	0.688889	C/T	ENSSSCG00000009468	ENSSSCT00000010381	DOWNSTREAM
11	47971414	C	Y	30	9	21	0.7	C/T	ENSSSCG00000009468	ENSSSCT00000010381	DOWNSTREAM
12	4893392	A	R	44	30	13	0.302326	A/G	ENSSSCG00000017238	ENSSSCT00000018767	DOWNSTREAM
12	9944792	C	Y	170	105	65	0.382353	C/T	ENSSSCG00000017259	ENSSSCT00000018788	DOWNSTREAM
12	11543999	A	R	24	18	6	0.25	A/G	ENSSSCG00000017272	ENSSSCT00000018802	SYNONYMOUS CODING
12	12021924	A	R	31	22	9	0.290323	A/G	ENSSSCG00000017274	ENSSSCT00000018804	DOWNSTREAM
12	17798464	T	Y	20	16	4	0.2	T/C	ENSSSCG00000017396	ENSSSCT00000018936	UPSTREAM
12	23996460	C	Y	18	3	15	0.833333	C/T	ENSSSCG00000017561	ENSSSCT00000019116	SYNONYMOUS CODING
12	24441369	T	W	16	2	13	0.866667	T/A	ENSSSCG00000017577	ENSSSCT00000019134	INTRONIC
12	31036652	A	R	15	2	13	0.866667	A/G	ENSSSCG00000017615	ENSSSCT00000019177	DOWNSTREAM
12	31036669	C	Y	33	4	29	0.878788	C/T	ENSSSCG00000017615	ENSSSCT00000019177	DOWNSTREAM
12	31036860	T	Y	26	3	23	0.884615	T/C	ENSSSCG00000017615	ENSSSCT00000019177	DOWNSTREAM
12	31054453	G	R	17	14	3	0.176471	G/A	ENSSSCG00000017616	ENSSSCT00000019178	SYNONYMOUS CODING
12	31055311	C	Y	29	21	8	0.275862	C/T	ENSSSCG00000017616	ENSSSCT00000019178	UPSTREAM
12	31055316	C	M	27	20	7	0.259259	C/A	ENSSSCG00000017616	ENSSSCT00000019178	UPSTREAM
12	31055938	A	M	41	29	12	0.292683	A/C	ENSSSCG00000017616	ENSSSCT00000019178	UPSTREAM
12	32574630	G	K	16	2	14	0.875	G/T	ENSSSCG00000017637	ENSSSCT00000019199	DOWNSTREAM
12	56528030	T	W	19	16	3	0.157895	T/A	ENSSSCG00000018041	ENSSSCT00000019636	NON SYNONYMOUS
13	18030731	T	Y	56	41	14	0.254545	T/C	ENSSSCG00000011239	ENSSSCT00000012306	NON SYNONYMOUS
13	18030882	T	K	123	76	47	0.382114	T/G	ENSSSCG00000011239	ENSSSCT00000012306	DOWNSTREAM
13	18030885	C	S	133	81	52	0.390977	C/G	ENSSSCG00000011239	ENSSSCT00000012306	DOWNSTREAM
13	20480205	A	W	48	11	37	0.770833	A/T	ENSSSCG00000011272	ENSSSCT00000012340	SYNONYMOUS CODING
13	103093622	T	K	33	25	8	0.242424	T/G	N/A	N/A	INTERGENIC
13	111238139	A	R	13	2	11	0.846154	A/G	N/A	N/A	INTERGENIC
13	111238260	G	K	28	7	21	0.75	G/T	N/A	N/A	INTERGENIC
13	135343337	A	R	148	55	93	0.628378	A/G	ENSSSCG00000012022	ENSSSCT00000013154	3PRIME UTR
13	135828212	A	M	16	3	13	0.8125	A/C	ENSSSCG00000012024	ENSSSCT00000013156	DOWNSTREAM
13	141123457	G	R	23	5	18	0.782609	G/A	ENSSSCG00000012062	ENSSSCT00000013194	DOWNSTREAM
14	8467559	A	R	24	5	18	0.782609	A/G	ENSSSCG00000009644	ENSSSCT00000010572	INTRONIC
14	11455465	T	K	651	211	426	0.66876	T/G	ENSSSCG00000009668	ENSSSCT00000010601	3PRIME UTR
14	11455610	T	K	1174	3	191	0.984536	T/G	ENSSSCG00000009668	ENSSSCT00000010601	INTRONIC
14	11459113	A	M	6846	3799	3045	0.444915	A/C	ENSSSCG00000009668	ENSSSCT00000010601	SYNONYMOUS CODING
14	11461738	C	Y	398	105	292	0.735516	C/T	ENSSSCG00000009668	ENSSSCT00000010601	SYNONYMOUS CODING
14	11621147	C	M	55	36	19	0.345455	C/A	ENSSSCG00000009672	ENSSSCT00000010605	DOWNSTREAM
14	11621164	G	K	58	37	20	0.350877	G/T	ENSSSCG00000009672	ENSSSCT00000010605	DOWNSTREAM
14	11621178	T	Y	64	44	20	0.3125	T/C	ENSSSCG00000009672	ENSSSCT00000010605	DOWNSTREAM
14	11621198	G	R	52	35	17	0.326923	G/A	ENSSSCG00000009672	ENSSSCT00000010605	DOWNSTREAM
14	20662473	A	R	75	57	18	0.24	A/G	ENSSSCG00000009718	ENSSSCT00000010654	DOWNSTREAM
14	26880072	C	S	20	4	16	0.8	C/G	N/A	N/A	INTERGENIC
14	28261595	T	Y	18	4	14	0.777778	T/C	N/A	N/A	INTERGENIC
14	56536135	C	S	35	9	26	0.742857	C/G	ENSSSCG00000010150	ENSSSCT00000011114	SYNONYMOUS CODING
14	58901595	G	R	25	20	5	0.2	G/A	ENSSSCG00000010164	ENSSSCT00000011130	DOWNSTREAM
14	62044129	A	R	61	43	18	0.295082	A/G	ENSSSCG00000010184	ENSSSCT00000011150	DOWNSTREAM
14	62044284	C	Y	82	63	19	0.231707	C/T	ENSSSCG00000010184	ENSSSCT00000011150	DOWNSTREAM
14	62044312	G	R	113	82	31	0.274336	G/A	ENSSSCG00000010184	ENSSSCT00000011150	DOWNSTREAM
14	62045013	C	S	89	58	30	0.340909	C/G	ENSSSCG00000010184	ENSSSCT00000011150	DOWNSTREAM
14	68184605	T	W	107	41	66	0.616822	T/A	ENSSSCG00000010219	ENSSSCT00000011185	DOWNSTREAM
14	77919284	G	R	77	20	57	0.74026	G/A	ENSSSCG00000010281	ENSSSCT00000011253	SYNONYMOUS CODING
14	77920066	G	R	273	155	116	0.428044	G/A	ENSSSCG00000010281	ENSSSCT00000011253	SYNONYMOUS CODING
14	77928093	C	Y	128	29	99	0.773438	C/T	ENSSSCG00000010281	ENSSSCT00000011253	SYNONYMOUS CODING
14	77928282	G	R	87	68	18	0.209302	G/A	ENSSSCG00000010281	ENSSSCT00000011253	SYNONYMOUS CODING
14	78120943	A	R	68	44	24	0.352941	A/G	ENSSSCG00000010283	ENSSSCT00000011255	DOWNSTREAM
14	78121907	A	M	254	150	103	0.407115	A/C	ENSSSCG00000010283	ENSSSCT00000011255	DOWNSTREAM
14	78123662	C	Y	51	36	15	0.294118	C/T	ENSSSCG00000010283	ENSSSCT00000011255	DOWNSTREAM
14	104659426	T	Y	41	28	13	0.317073	T/C	ENSSSCG00000010437	ENSSSCT00000011422	SYNONYMOUS CODING
14	104663088	T	Y	131	78	51	0.395349	T/C	ENSSSCG00000010437	ENSSSCT00000011422	3PRIME UTR
14	104663498	C	Y	192	115	76	0.397906	C/T	ENSSSCG00000010437	ENSSSCT00000011422	3PRIME UTR
14	104663586	A	R	363	219	144	0.396694	A/G	ENSSSCG00000010437	ENSSSCT00000011422	3PRIME UTR
14	104664107	C	Y	385	264	117	0.307087	C/T	ENSSSCG00000010437	ENSSSCT00000011422	DOWNSTREAM
14	104666912	T	Y	30	25	5	0.166667	T/C	ENSSSCG00000010437	ENSSSCT00000011422	DOWNSTREAM
14	106031270	A	R	224	87	136	0.609865	A/G	ENSSSCG00000010450	ENSSSCT00000011436	3PRIME UTR
14	106031798	A	R	148	57	89	0.609589	A/G	ENSSSCG00000010450	ENSSSCT00000011436	3PRIME UTR
14	112446015	T	Y	52	44	8	0.153846	T/C	ENSSSCG00000010497	ENSSSCT00000011485	DOWNSTREAM
14	112446864	T	Y	27	20	7	0.259259	T/C	ENSSSCG00000010497	ENSSSCT00000011485	DOWNSTREAM
14	112446880	A	R	36	30	6	0.166667	A/G	ENSSSCG00000010497	ENSSSCT00000011485	DOWNSTREAM
14	118884325	C	S	942	9	24	0.727273	C/G	ENSSSCG00000010591	ENSSSCT00000011585	INTRONIC
14	118920328	A	R	46	11	35	0.76087	A/G	ENSSSCG00000010592	ENSSSCT00000011586	INTRONIC
14	118922099	A	R	23	19	4	0.173913	A/G	ENSSSCG00000010592	ENSSSCT00000011586	INTRONIC
14	118924224	A	R	46	36	9	0.2	A/G	ENSSSCG00000010592	ENSSSCT00000011586	INTRONIC
14	118924608	A	R	57	42	15	0.263158	A/G	ENSSSCG00000010592	ENSSSCT00000011586	INTRONIC
14	127047095	A	R	19	2	17	0.894737	A/G	ENSSSCG00000010628	ENSSSCT00000011624	DOWNSTREAM
14	128151865	A	R	22	4	18	0.818182	A/G	ENSSSCG00000010631	ENSSSCT00000011627	DOWNSTREAM
15	66252743	T	Y	18	15	3	0.166667	T/C	ENSSSCG00000015901	ENSSSCT00000017314	INTRONIC
15	85960561	G	R	28	6	22	0.785714	G/A	ENSSSCG00000016027	ENSSSCT00000017452	DOWNSTREAM
15	119267994	T	Y	127	3	124	0.976378	T/C	ENSSSCG00000016238	ENSSSCT00000017681	WITHIN NON
15	124485154	C	Y	53	19	34	0.641509	C/T	ENSSSCG00000016276	ENSSSCT00000017724	DOWNSTREAM
15	131901362	C	Y	34	10	24	0.705882	C/T	ENSSSCG00000016370	ENSSSCT00000017825	DOWNSTREAM
16	23873523	G	R	80	30	50	0.625	G/A	ENSSSCG00000016863	ENSSSCT00000018366	DOWNSTREAM
16	24817302	C	S	18	3	15	0.833333	C/G	N/A	N/A	INTERGENIC
16	24818449	G	R	80	12	61	0.835616	G/A	N/A	N/A	INTERGENIC
16	45933353	G	R	46	31	14	0.311111	G/A	ENSSSCG00000016974	ENSSSCT00000018484	DOWNSTREAM
16	72685834	C	S	112	43	69	0.616071	C/G	ENSSSCG00000017103	ENSSSCT00000018621	DOWNSTREAM
17	32019332	G	R	81	60	21	0.259259	G/A	ENSSSCG00000007124	ENSSSCT00000007796	UPSTREAM	14
17	40520615	A	W	28	24	4	0.142857	A/T	ENSSSCG00000007291	ENSSSCT00000007977	NON SYNONYMOUS
17	42967768	G	R	16	2	14	0.875	G/A	ENSSSCG00000007335	ENSSSCT00000008026	DOWNSTREAM
17	42971887	T	Y	25	19	6	0.24	T/C	ENSSSCG00000007336	ENSSSCT00000008028	UPSTREAM
17	48561053	T	W	38	11	27	0.710526	T/A	ENSSSCG00000007372	ENSSSCT00000008070	DOWNSTREAM
17	49124794	G	R	46	13	33	0.717391	G/A	ENSSSCG00000007382	ENSSSCT00000008080	UPSTREAM
17	49124832	A	W	96	34	62	0.645833	A/T	ENSSSCG00000007382	ENSSSCT00000008080	UPSTREAM
17	61658365	G	K	90	23	4	0.148148	G/T	ENSSSCG00000007520	ENSSSCT00000008247	INTRONIC
17	61658366	T	K	92	22	7	0.241379	T/G	ENSSSCG00000007520	ENSSSCT00000008247	INTRONIC
18	543429	A	M	39	8	31	0.794872	A/C	ENSSSCG00000016408	ENSSSCT00000017865	3PRIME UTR
18	8778588	T	K	30	22	8	0.266667	T/G	ENSSSCG00000016512	ENSSSCT00000017979	DOWNSTREAM
18	10008021	C	M	16	13	3	0.1875	C/A	ENSSSCG00000016520	ENSSSCT00000017988	DOWNSTREAM
18	10010193	C	S	44	35	9	0.204545	C/G	ENSSSCG00000016520	ENSSSCT00000017988	DOWNSTREAM
18	10010195	T	W	47	37	10	0.212766	T/A	ENSSSCG00000016520	ENSSSCT00000017988	DOWNSTREAM
18	10011572	A	R	14	12	2	0.142857	A/G	ENSSSCG00000016520	ENSSSCT00000017988	DOWNSTREAM
18	23814391	C	Y	21	16	5	0.238095	C/T	ENSSSCG00000016618	ENSSSCT00000018092	DOWNSTREAM
X	19191196	C	Y	76	61	15	0.197368	C/T	ENSSSCG00000012179	ENSSSCT00000013323	SYNONYMOUS CODING
X	19191349	C	Y	42	33	9	0.214286	C/T	ENSSSCG00000012179	ENSSSCT00000013323	SYNONYMOUS CODING
X	19191424	G	K	47	33	14	0.297872	G/T	ENSSSCG00000012179	ENSSSCT00000013323	SYNONYMOUS CODING
X	19191478	G	K	65	45	20	0.307692	G/T	ENSSSCG00000012179	ENSSSCT00000013323	SYNONYMOUS CODING
X	19191556	G	K	53	38	15	0.283019	G/T	ENSSSCG00000012179	ENSSSCT00000013323	NON SYNONYMOUS
X	19191598	C	Y	75	55	20	0.266667	C/T	ENSSSCG00000012179	ENSSSCT00000013323	SYNONYMOUS CODING
X	36580894	T	K	21	17	4	0.190476	T/G	ENSSSCG00000012251	ENSSSCT00000013397	SYNONYMOUS CODING
X	36691345	C	S	34	29	5	0.147059	C/G	ENSSSCG00000012252	ENSSSCT00000013398	NON SYNONYMOUS	15
X	36691885	T	Y	26	22	4	0.153846	T/C	ENSSSCG00000012252	ENSSSCT00000013398	NON SYNONYMOUS
X	36694739	C	M	70	58	12	0.171429	C/A	ENSSSCG00000012252	ENSSSCT00000013398	SYNONYMOUS CODING
X	36695051	T	W	42	30	12	0.285714	T/A	ENSSSCG00000012252	ENSSSCT00000013398	SYNONYMOUS CODING
X	36695066	A	R	41	33	8	0.195122	A/G	ENSSSCG00000012252	ENSSSCT00000013398	SYNONYMOUS CODING
X	82247757	T	K	54	9	45	0.833333	T/G	ENSSSCG00000012534	ENSSSCT00000013703	NON SYNONYMOUS

## Sheet: COMMON
Chromosome	Position	Reference	Genotype(IUPAC)	Frequency (Large White)	Frequency (Iberian)
1	99753036	G	R	0.295082	0.333333
1	121223298	A	R	0.153846	0.152174
1	293594787	T	W	0.862069	0.846154
2	56288907	T	Y	0.657718	0.686567
3	3870494	G	S	0.359259	0.246528
5	21180409	T	Y	0.6875	0.708333
5	59152595	G	R	0.959184	0.967033
6	258215	A	R	0.288641	0.428094
6	61990347	A	R	0.8125	0.882353
6	100389570	C	Y	0.837209	0.90625
7	45768301	C	Y	0.518519	0.421725
7	135653149	T	Y	0.875	0.772727
10	10190588	G	S	0.681818	0.261905
10	39152604	T	Y	0.592593	0.25
10	39155120	G	R	0.214286	0.243902
14	78121907	A	M	0.316547	0.407115
14	112446880	A	R	0.15	0.166667
14	118920328	A	R	0.782609	0.76087
17	49124794	G	R	0.672131	0.717391
17	49124832	A	W	0.682692	0.645833
X	19191196	C	Y	0.309859	0.197368
X	36694739	C	M	0.232877	0.171429
